# Supplementary material for: Study on the effect of light distribution on the greenhouse environment in Chinese solar greenhouse
Source: PLoS One. 2025 Aug 7;20(8):e0328302. doi: 10.1371/journal.pone.0328302 (PMC12331117; doi:10.1371/journal.pone.0328302)
Supplement: S1 Data — (XLSX) [file pone.0328302.s001.xlsx]

## Sheet: air
测点编号	1-1	1-1	1-1	1-2	1-2	1-2	1-3	1-3	1-3	2-1	2-1	2-1	2-2	2-2	2-2	2-3	2-3	2-3	2-3	2-4	2-4	2-4	2-5	2-5	2-5	3-1	3-1	3-1	3-2	3-2	3-2	3-3	3-3	3-3	3-3	3-4	3-4	3-4	3-5	3-5	3-5	4-1	4-1	4-1	4-2	4-2	4-2	4-3	4-3
x坐标	0		0							500	500		500	500		500	500			500	500		500	500		1000	1000		1000	1000		1000	1000			1000	1000		1000	1000		1500	1500		1500	1500		1500	1500
y坐标	0		0							0	0		300	300		600	600			1200	1200		1800	1800		0	0		300	300		600	600			1200	1200		1800	1800		0	0		300	300		600	600
时间	Temperature	Humidity	Light	Temperature	Humidity	Light	Temperature	Humidity	Light	Temperature	Humidity	Light	Temperature	Humidity	Light	Temperature	Humidity	Light	CO2	Temperature	Humidity	Light	Temperature	Humidity	Light	Temperature	Humidity	Light	Temperature	Humidity	Light	Temperature	Humidity	Light	CO2	Temperature	Humidity	Light	Temperature	Humidity	Light	Temperature	Humidity	Light	Temperature	Humidity	Light	Temperature	Humidity
2025-01-29 00:10:00	14.0623	94.0841	0	13.8674	94.6288	0	13.7633	95.8328	0	14.4362	90.1839	0.15	14.065	92.6253	0	13.7926	95.938	0	764.298	13.846	94.8898	0	13.7152	96.4553	0	14.5029	91.1955	0.15	14.1691	92.2179	0	13.8808	94.0215	0	717.893	13.9849	95.0912	0	13.9956	95.0957	0.15	14.8394	90.5226	0	14.3748	92.1996	0	14.057	91.8242
2025-01-29T00:19:17+08:00	13.9635	94.2809	0	13.8247	94.5876	0	13.6805	95.7687	0	14.3935	90.8766	0.15	13.9822	92.3186	0	13.6938	95.8145	0	777.705	13.8033	94.8898	0	13.603	96.5331	0	14.4602	91.3466	0.15	14.0837	92.0439	0	13.7819	93.8415	0	737.011	13.8834	95.1095	0	13.8808	95.1003	0.15	14.7566	90.3304	0	14.2493	91.87	0	13.9609	91.7739
2025-01-29T00:29:17+08:00	13.806	94.1451	0	13.6698	94.5251	0	13.5817	95.5764	0	14.324	90.5333	0.15	13.8674	92.1813	0	13.595	95.7107	0	803.183	13.6778	94.9416	0	13.5042	96.4477	0	14.3614	91.5999	0.15	13.9849	91.8563	0	13.6831	93.7682	0	721.949	13.8006	95.0866	0	13.7686	95.1247	0.15	14.6712	90.0847	0	14.1638	92.0485	0	13.8594	91.545
2025-01-29T00:39:17+08:00	13.7099	93.962	0	13.571	94.5205	0	13.4829	95.7595	0	14.2119	91.191	0.15	13.7686	92.2362	0	13.4829	95.5947	0	808.632	13.579	95.0134	0	13.3921	96.4935	0	14.2653	91.1467	0.15	13.8834	91.7922	0	13.5843	93.6645	0	704.687	13.6751	95.1614	0	13.7125	95.0973	0.15	14.6017	90.0511	0	14.0517	91.7601	0	13.7472	91.5663
2025-01-29T00:49:16+08:00	13.6538	94.1482	0	13.4588	94.5342	0	13.3867	95.5352	0	14.0997	90.8248	0.15	13.6698	92.0119	0	13.3841	95.5398	0	832.243	13.4669	94.9218	0	13.304	96.492	0	14.1798	91.2062	0.15	13.7846	92.0302	0	13.5122	93.521	0	707.38	13.5897	95.1614	0	13.587	95.1736	0.15	14.4602	89.9657	0	13.9822	92.1706	0	13.6484	91.4855
2025-01-29T00:59:16+08:00	13.555	93.8689	0	13.3333	94.4701	0	13.2719	95.642	0	14.0143	90.428	0.15	13.5737	92.0882	0	13.2986	95.6146	0	786.706	13.3547	94.9218	0	13.1918	96.5988	0	14.0543	91.2551	0.15	13.7152	91.8227	0	13.3867	93.5363	0	720.907	13.4642	95.1705	0	13.4882	95.1049	0.15	14.3748	90.0847	0	13.854	91.7906	0	13.5657	91.4443
2025-01-29T01:09:17+08:00	13.4134	94.0566	0	13.2319	94.5296	0	13.1731	95.6908	0	13.9448	91.3115	0.15	13.4749	92.0745	0	13.1998	95.491	0	810.487	13.2666	94.9447	0	13.0797	96.5881	0	13.9822	91.2276	0.15	13.6164	91.7678	0	13.2719	93.5775	0	763.735	13.3787	95.2575	0	13.3627	95.2422	0.15	14.276	89.8405	0	13.7552	91.8959	0	13.4508	91.4717
2025-01-29T01:19:17+08:00	13.312	94.081	0	13.1197	94.5327	0	13.061	95.6603	0	13.8594	91.2825	0.15	13.3761	92.0104	0	13.101	95.5627	0	820.467	13.1678	94.9401	0	12.9675	96.6064	0	13.9101	91.809	0.15	13.5042	91.809	0	13.1865	93.6034	0	783.937	13.2372	95.2529	0	13.2479	95.2209	0.15	14.2199	89.9565	0	13.6992	91.9799	0	13.3547	91.577
2025-01-29T01:29:16+08:00	13.2158	94.1527	0	13.0369	94.6792	0	12.9782	95.8694	0	13.7339	91.3008	0.15	13.2612	92.0012	0	13.0182	95.6588	0	815.682	13.069	95.0408	0	12.8687	96.6857	0	13.8113	91.4946	0.15	13.4188	91.87	0	13.101	93.6004	0	780.181	13.1811	95.3353	0	13.1624	95.4162	0.15	14.1077	89.9504	0	13.6164	92.0302	0	13.2399	91.577
2025-01-29T01:39:17+08:00	13.1037	94.1115	0	12.9648	94.5556	0	12.8794	95.697	0	13.6912	91.2383	0.15	13.1785	92.1569	0	12.9034	95.5688	0	812.65	12.9702	95.1232	0	12.7832	96.8185	0	13.7259	91.1543	0.15	13.336	91.8975	0	13.0182	93.5988	0	729.708	13.0823	95.3079	0	13.0663	95.3674	0.15	13.9101	90.9438	0	13.5176	92.0058	0	13.1544	91.4473
2025-01-29T01:49:16+08:00	13.0476	94.2992	0	12.8687	94.612	0	12.7672	95.9075	0	13.5924	91.0872	0.15	13.1224	92.1035	0	12.8073	95.5642	0	849.614	12.874	95.2285	0	12.6684	96.7681	0	13.6564	91.5663	0.15	13.2479	91.7769	0	12.9461	93.6553	0	774.263	12.9969	95.4711	0	12.9541	95.4223	0.15	13.8113	90.808	0	13.4054	91.8196	0	13.0983	91.5496
2025-01-29T01:59:17+08:00	12.9488	94.3908	0	12.7966	94.6899	0	12.6951	95.9426	0	13.5096	91.5801	0.15	13.0102	91.957	0	12.7512	95.5962	0	807.832	12.7886	95.3216	0	12.5856	96.9512	0	13.6004	91.5816	0.15	13.1785	91.9387	0	12.8473	93.6782	0	801.668	12.9141	95.3841	0	12.882	95.5215	0.15	13.7552	90.7942	0	13.3494	92.2805	0	12.9995	91.516
2025-01-29T02:09:17+08:00	12.8794	94.3725	0	12.6818	94.7662	0	12.6123	95.9197	0	13.4108	91.2596	0.15	12.9541	92.2499	0	12.6364	95.5871	0	808.737	12.7192	95.2621	0	12.5002	96.9863	0	13.5149	91.6411	0.15	13.0797	91.8746	0	12.7646	93.6767	0	761.502	12.8153	95.5398	0	12.7859	95.4849	0.15	13.6725	90.8446	0	13.2906	92.1767	0	12.9168	91.5526
2025-01-29T02:19:16+08:00	12.7806	94.2916	0	12.599	94.6929	0	12.5135	95.9792	0	13.328	91.5267	0.15	12.842	91.9463	0	12.5376	95.6771	0	848.075	12.6043	95.2972	0	12.4174	97.0321	0	13.4455	91.5038	0.15	13.0369	91.8547	0	12.6471	93.7148	0	771.787	12.7325	95.4757	0	12.6978	95.613	0.15	13.6164	90.4784	0	13.1651	91.9158	0	12.8473	91.6411
2025-01-29T02:29:16+08:00	12.6791	94.3099	0	12.5296	94.8318	0	12.4575	96.0769	0	13.2826	91.4656	0.15	12.7993	92.2988	0	12.4949	95.7824	0	837.122	12.5322	95.4391	0	12.332	97.1237	0	13.3627	91.632	0.15	12.9114	91.8334	0	12.607	93.695	0	745.741	12.631	95.5901	0	12.599	95.6924	0.15	13.5603	90.4448	0	13.0957	92.1385	0	12.7619	91.5129
2025-01-29T02:39:16+08:00	12.623	94.3053	0	12.4441	94.8501	0	12.3453	96.2142	0	13.1998	91.3069	0.15	12.7005	92.2545	0	12.4094	95.6512	0	866.265	12.4361	95.5001	0	12.2465	97.1115	0	13.2746	91.6121	0.15	12.8393	92.0256	0	12.5216	93.7865	0	793.012	12.5456	95.7061	0	12.5296	95.8343	0.15	13.5016	90.309	0	13.0396	92.4727	0	12.6764	91.6365
2025-01-29T02:49:17+08:00	12.5536	94.4656	0	12.3747	94.8135	0	12.2759	96.1761	0	13.101	91.6091	0.15	12.615	92.282	0	12.3266	95.7183	0	832.521	12.38	95.4314	0	12.1637	97.1374	0	13.2052	91.6045	0.15	12.7832	92.0424	0	12.4361	93.814	0	823.504	12.4762	95.7107	0	12.4601	95.8892	0.15	13.4455	90.2663	0	12.9114	91.7556	0	12.6043	91.6365
2025-01-29T02:59:17+08:00	12.4681	94.4228	0	12.2892	94.876	0	12.2065	96.2722	0	13.0877	91.9982	0.15	12.5322	92.3003	0	12.2412	95.7931	0	861.409	12.3079	95.5947	0	12.1077	97.2381	0	13.1491	91.5404	0.15	12.6978	92.1111	0	12.3373	93.8064	0	795.187	12.3934	95.7733	0	12.4041	95.9487	0.15	13.3627	90.2037	0	12.8847	92.2347	0	12.5216	91.7357
2025-01-29T03:09:17+08:00	12.3426	94.3694	0	12.2065	95.0317	0	12.1504	96.405	0	12.9889	91.7876	0.15	12.4895	92.2622	0	12.1717	95.9197	0	880.25	12.2091	95.6649	0	12.0062	97.3297	0	13.0343	91.4611	0.15	12.6257	92.1126	0	12.2812	93.9467	0	785.354	12.3213	95.8831	0	12.3053	96.0525	0.15	13.304	90.2312	0	12.7859	92.2484	0	12.4655	91.7861
2025-01-29T03:19:17+08:00	12.3293	94.6715	0	12.1504	95.0698	0	12.0356	96.3653	0	12.9328	91.8914	0.15	12.4334	92.4727	0	12.1157	95.8068	0	855.814	12.1263	95.697	0	11.9368	97.3678	0	12.9648	91.6411	0.15	12.5563	92.1538	0	12.2251	93.8842	0	774.915	12.2519	95.8648	0	12.2358	96.0754	0.15	13.2479	90.3777	0	12.7432	91.9921	0	12.4094	91.754
2025-01-29T03:29:17+08:00	12.2438	94.4884	0	12.0623	95.0469	0	11.9661	96.4614	0	12.8206	91.7357	0.15	12.3346	92.4269	0	12.0275	95.9106	0	923.485	12.0809	95.7595	0	11.8647	97.3861	0	12.9088	92.1065	0.15	12.4868	92.3583	0	12.1263	93.933	0	786.411	12.1958	95.8923	0	12.1664	96.0449	0.15	13.1785	90.2525	0	12.6577	91.9707	0	12.3533	91.7311
2025-01-29T03:39:16+08:00	12.1878	94.5281	0	12.0062	95.1476	0	11.91	96.4462	0	12.7779	91.873	0.15	12.3079	92.7153	0	11.9875	95.9472	0	871.175	11.9955	95.7794	0	11.7525	97.4823	0	12.8527	91.9921	0.15	12.4441	92.2179	0	12.0996	94.0337	0	793.583	12.1691	95.938	0	12.0783	96.1501	0.15	13.093	90.1289	0	12.6017	92.5185	0	12.2545	91.6686
2025-01-29T03:49:17+08:00	12.1317	94.7982	0	11.9501	95.1965	0	11.8406	96.4279	0	12.7245	92.047	0.15	12.2225	92.7214	0	11.8887	96.0082	0	835.212	11.9394	95.7977	0	11.7124	97.4228	0	12.7966	92.166	0.15	12.3747	92.3308	0	12.0115	94.0887	0	808.694	12.0249	95.9854	0	12.0516	96.2692	0.15	13.0369	90.2357	0	12.5456	92.2576	0	12.1851	91.7693
2025-01-29T03:59:17+08:00	12.0729	94.2779	0	11.8673	95.1232	0	11.7845	96.6217	0	12.6497	92.0104	0.15	12.153	92.6665	0	11.8166	96.0662	0	898.796	11.9261	95.8694	0	11.6697	97.5463	0	12.7405	91.7647	0.15	12.3026	92.1431	0	11.9554	94.081	0	805.973	11.9821	95.9854	0	11.9661	96.3638	0.15	12.9942	90.2449	0	12.4762	92.1813	0	12.1557	91.9829
2025-01-29T04:09:16+08:00	12.0035	94.754	0	11.8246	95.2575	0	11.7124	96.5805	0	12.6097	91.9783	0.15	12.097	92.7794	0	11.7765	96.0937	0	878.828	11.8273	95.8099	0	11.6136	97.5692	0	12.6951	92.0836	0.15	12.2465	92.2393	0	11.8833	94.1207	0	825.705	11.9261	96.1212	0	11.9234	96.3424	0.15	12.9248	90.1991	0	12.4201	92.2454	0	12.0836	91.7998
2025-01-29T04:19:16+08:00	11.9314	94.7677	0	11.7685	95.4116	0	11.6564	96.6705	0	12.5376	92.1767	0.15	12.0382	92.6162	0	11.7044	96.2097	0	894.294	11.7872	96.0891	0	11.5415	97.6959	0	12.6257	92.0562	0.15	12.1904	92.4956	0	11.8006	94.0993	0	817.654	11.87	96.2905	0	11.854	96.4843	0.15	12.7859	91.5251	0	12.4041	92.6558	0	12.0275	91.96
2025-01-29T04:29:17+08:00	11.9047	94.8867	0	11.7124	95.3658	0	11.6163	96.8261	0	12.4681	91.7082	0.15	11.9982	92.784	0	11.6484	96.2234	0	900.634	11.7445	96.1212	0	11.5015	97.7798	0	12.583	92.3827	0.15	12.1477	92.2225	0	11.7712	94.2626	0	856.915	11.8273	96.2676	0	11.8112	96.5148	0.15	12.6844	91.7006	0	12.3213	92.1721	0	11.9715	91.8975
2025-01-29T04:39:17+08:00	11.8486	94.5891	0	11.6564	95.3292	0	11.5469	96.7346	0	12.4548	92.0989	0.15	11.9261	92.8252	0	11.6083	96.26	0	890.452	11.659	96.1395	0	11.4134	97.7188	0	12.5269	91.8318	0.15	12.0623	92.3827	0	11.7285	94.2535	0	842.461	11.7712	96.3043	0	11.7151	96.5209	0.15	12.6711	91.2551	0	12.2652	92.5414	0	11.9287	91.989
2025-01-29T04:49:17+08:00	11.7632	94.8684	0	11.5709	95.2651	0	11.4881	96.8765	0	12.4121	92.195	0.15	11.886	92.903	0	11.5229	96.2402	0	911.191	11.5602	96.1456	0	11.3573	97.8668	0	12.4842	92.1584	0.15	12.0195	92.2911	0	11.659	94.2077	0	840.725	11.7018	96.3409	0	11.6724	96.5515	0.15	12.6284	91.0231	0	12.1958	92.1019	0	11.886	91.9692
2025-01-29T04:59:17+08:00	11.6804	94.5525	0	11.5309	95.5367	0	11.4321	96.8307	0	12.3293	91.9783	0.15	11.8139	92.7474	0	11.4641	96.2448	0	890.197	11.5042	96.1852	0	11.3012	97.8515	0	12.4281	92.1538	0.15	11.9768	92.2408	0	11.603	94.1619	0	852.49	11.603	96.4324	0	11.603	96.6491	0.15	12.5856	90.6889	0	12.153	92.4453	0	11.7605	91.9829
2025-01-29T05:09:17+08:00	11.6377	94.8257	0	11.4561	95.404	0	11.36	96.8002	0	12.2732	92.2301	0.15	11.7578	92.6833	0	11.3947	96.2264	0	903.159	11.4614	96.1303	0	11.2451	97.8851	0	12.372	91.9326	0.15	11.878	92.4269	0	11.5469	94.1665	0	831.936	11.5763	96.3729	0	11.5335	96.7483	0.15	12.5589	90.5333	0	12.0676	92.2576	0	11.7338	91.9478
2025-01-29T05:19:17+08:00	11.5949	94.963	0	11.416	95.4025	0	11.2905	96.9177	0	12.2038	92.2408	0.15	11.6751	92.7489	0	11.3386	96.3149	0	894.758	11.4054	96.2005	0	11.1757	97.8851	0	12.3026	91.8746	0.15	11.8647	92.3919	0	11.4588	94.2962	0	804.921	11.5202	96.4736	0	11.4881	96.6934	0.15	12.4868	90.5241	0	12.0115	92.369	0	11.7044	91.9142
2025-01-29T05:29:17+08:00	11.5549	94.7952	0	11.3306	95.4116	0	11.2345	96.8917	0	12.1344	92.2255	0.15	11.6617	93.2067	0	11.3226	96.3226	0	885.768	11.3466	96.1089	0	11.133	97.8439	0	12.2465	92.1477	0.15	11.7525	92.2438	0	11.4027	94.2824	0	837.793	11.4481	96.5301	0	11.4321	96.6995	0.15	12.4468	90.5455	0	11.9554	92.5826	0	11.635	91.96
2025-01-29T05:39:17+08:00	11.4668	94.7204	0	11.3012	95.4986	0	11.1944	96.9863	0	12.1183	92.2301	0.15	11.619	93.2067	0	11.2264	96.2951	0	875.445	11.3066	96.4202	0	11.0769	98.0133	0	12.2305	92.0531	0.15	11.7391	92.5002	0	11.36	94.3282	0	812.934	11.4054	96.5835	0	11.3626	96.8826	0.15	12.3907	90.4601	0	11.8994	92.1355	0	11.5923	92.0119
2025-01-29T05:49:17+08:00	11.4534	95.1751	0	11.2612	95.5505	0	11.1517	97.0245	0	12.0462	92.3812	0.15	11.5629	93.0465	0	11.1837	96.3333	0	914.447	11.2211	96.3455	0	11.0475	98.1033	0	12.1611	92.079	0.15	11.7231	92.4056	0	11.3039	94.342	0	841.553	11.3199	96.6888	0	11.3199	96.9039	0.15	12.3613	90.3639	0	11.8833	92.5154	0	11.5095	92.0653
2025-01-29T05:59:17+08:00	11.368	94.9645	0	11.2184	95.5718	0	11.0822	97.0703	0	12.0329	92.2087	0.15	11.5068	92.9625	0	11.1276	96.3653	0	878.206	11.1784	96.4187	0	10.9781	98.0545	0	12.1183	92.0851	0.15	11.667	92.372	0	11.2612	94.3313	0	832.08	11.2932	96.6613	0	11.2345	96.9421	0.15	12.3346	90.3578	0	11.8006	92.2774	0	11.5229	92.0577
2025-01-29T06:09:17+08:00	11.3279	94.9233	0	11.149	95.6237	0	11.0395	97.1206	0	11.9768	92.3049	0.15	11.4775	93.0556	0	11.0849	96.4294	0	911.012	11.1517	96.3912	0	10.9354	98.0713	0	12.0729	92.3125	0.15	11.5976	92.5048	0	11.2184	94.3221	0	820.185	11.2371	96.6857	0	11.1944	96.9741	0.15	12.2625	90.5104	0	11.8139	92.784	0	11.408	91.9753
2025-01-29T06:19:17+08:00	11.2692	95.1278	0	11.133	95.6741	0	10.9968	97.1206	0	11.9341	92.1248	0.15	11.4054	93.1319	0	11.0155	96.4111	0	924.586	11.0796	96.5103	0	10.8633	98.2238	0	12.0329	92.2042	0.15	11.5415	92.6802	0	11.1917	94.4381	0	865.032	11.2078	96.7117	0	11.1784	97.023	0.15	12.2225	90.5104	0	11.7018	92.5383	0	11.3947	92.2545
2025-01-29T06:29:17+08:00	11.2131	94.9676	0	11.0636	95.729	0	10.9567	97.2335	0	11.8914	92.2026	0.15	11.3653	93.0816	0	10.9995	96.4965	0	878.577	11.0529	96.556	0	10.8072	98.2101	0	12.0035	92.2072	0.15	11.5282	92.7169	0	11.1196	94.3908	0	820.023	11.1677	96.7849	0	11.1383	97.0657	0.15	12.1637	90.3853	0	11.6457	92.1614	0	11.3226	92.0806
2025-01-29T06:39:17+08:00	11.1997	95.1934	0	11.0208	95.7092	0	10.914	97.2854	0	11.8379	92.4056	0.15	11.3226	93.0907	0	10.9594	96.5698	0	931.149	10.9968	96.6155	0	10.7645	98.2651	0	11.9341	92.3583	0.15	11.4267	92.6299	0	11.0796	94.493	0	842.89	11.0956	96.7865	0	11.0956	97.1069	0.15	12.1504	90.6325	0	11.6457	92.6513	0	11.2825	92.108
2025-01-29T06:49:17+08:00	11.173	95.2926	0	10.9941	95.7198	0	10.8553	97.29	0	11.7952	92.4147	0.15	11.2665	93.0953	0	10.9167	96.5698	0	906.244	10.9674	96.585	0	10.7511	98.2788	0	11.9047	92.5566	0.15	11.4401	92.575	0	11.0502	94.3542	0	827.321	11.0555	96.7987	0	11.0101	97.1801	0.15	12.0943	90.6798	0	11.603	92.5826	0	11.2398	92.0348
2025-01-29T06:59:17+08:00	11.0876	95.2697	0	10.938	95.8206	0	10.7858	97.2808	0	11.7258	92.4147	0.15	11.2371	93.1411	0	10.8873	96.5026	0	908.641	10.9113	96.6766	0	10.695	98.2361	0	11.8353	92.6101	0.15	11.3546	92.5643	0	11.0075	94.4839	0	873.943	11.0128	96.9146	0	10.9701	97.1694	0.15	12.0356	90.3258	0	11.5335	92.6238	0	11.1971	92.0333
2025-01-29T07:09:17+08:00	11.0449	95.0057	0	10.8659	95.8022	0	10.7565	97.3037	0	11.6964	92.3217	0.15	11.141	93.0968	0	10.8286	96.585	0	940.266	10.8686	96.7208	0	10.6523	98.3322	0	11.8353	92.4041	0.15	11.3146	92.7428	0	10.9514	94.5846	0	837.114	10.9834	96.9497	0	10.9274	97.2625	0.15	12.0089	90.399	0	11.5202	93.0053	0	11.1543	92.0851
2025-01-29T07:19:17+08:00	11.0048	95.0378	0	10.8366	95.8785	0	10.7164	97.409	0	11.6537	92.5277	0.15	11.1543	93.2143	0	10.7725	96.6659	0	897.293	10.8259	96.7086	0	10.5962	98.4009	0	11.7632	92.3232	0.15	11.2718	92.6329	0	10.8953	94.5327	0	851.242	10.9007	96.9497	0	10.8846	97.3358	0.15	11.9368	90.5196	0	11.4481	92.8496	0	11.0849	92.2759
2025-01-29T07:29:16+08:00	10.9621	94.9859	0	10.8232	95.7916	0	10.6737	97.3541	0	11.6136	92.4956	0.15	11.1116	93.3288	0	10.7164	96.6705	0	902.306	10.7538	96.7208	0	10.5829	98.4558	0	11.6938	92.5429	0.15	11.2291	92.8496	0	10.8366	94.6029	0	838.902	10.8846	96.9131	0	10.8125	97.3587	0.15	11.9234	90.4677	0	11.4187	92.871	0	11.0983	92.2164
2025-01-29T07:39:17+08:00	10.906	95.3796	0	10.7805	95.8099	0.15	10.6176	97.3816	0	11.5709	92.546	0.15	11.0555	93.4798	0	10.6897	96.6903	0	895.786	10.7137	96.7849	0	10.5268	98.4207	0	11.667	92.4468	0.15	11.1997	92.8527	0.15	10.7805	94.6654	0	860.964	10.8259	96.9284	0	10.7992	97.3541	0.15	11.8673	90.4234	0	11.3493	93.0648	0	11.0021	92.2362
2025-01-29T07:49:17+08:00	10.8927	95.4711	0	10.7244	95.9014	0	10.6043	97.6059	0	11.5282	92.5048	0.15	10.9995	93.4859	0	10.6176	96.7208	0	933.34	10.7137	96.849	0	10.4841	98.4573	0	11.6243	92.6253	0.15	11.1597	92.7337	0.15	10.7378	94.6715	0	863.23	10.7698	97.0001	0	10.7431	97.3816	0.15	11.8246	90.9255	0	11.3199	92.7764	0	10.9594	92.2805
2025-01-29T07:59:17+08:00	10.8606	95.494	0	10.7111	96.1273	0	10.5615	97.5631	0	11.5015	92.369	0.15	10.9995	93.5485	0	10.6176	96.8826	0	903.332	10.6844	96.936	0	10.412	98.4558	0	11.5949	92.5872	0.15	11.117	92.987	0.15	10.7511	94.818	0	862.739	10.7858	97.1527	0.15	10.7565	97.5006	0.15	11.8112	91.0918	0.15	11.3066	93.3989	0	10.9861	92.3781
2025-01-29T08:09:17+08:00	10.874	95.4757	0.15	10.7378	96.2814	0	10.5615	97.7737	0	11.5148	92.5505	0.15	10.9728	93.4981	0	10.6043	96.9085	0	933.317	10.6577	97.0367	0.15	10.4547	98.6892	0.01	11.5816	92.6619	0.15	11.1437	93.2799	0.15	10.7244	94.8989	0	848.696	10.7698	97.2885	0.15	10.7271	97.6104	0.15	11.7552	91.3283	0.15	11.3359	93.4905	0	10.9594	92.5887
2025-01-29T08:19:17+08:00	10.9194	95.8206	0.15	10.7805	96.6583	0	10.5882	98.1033	0	11.5148	92.3049	0.15	10.9995	93.724	0	10.6043	97.1115	0	919.557	10.6844	97.2793	0.15	10.4707	98.8968	0.01	11.611	92.781	0.15	11.1864	93.7148	0.15	10.7378	95.2148	0	863.235	10.8125	97.5448	0.15	10.8259	97.8805	0.15	11.7552	91.87	0.15	11.376	93.7957	0.15	10.9861	93.0816
2025-01-29T08:29:17+08:00	11.0449	96.2219	0.15	10.8659	97.1649	0	10.687	98.5245	0	11.5843	91.017	0.15	11.0983	94.374	0	10.7164	97.5463	0.01	904.568	10.7698	97.7279	0.15	10.5962	99.1531	0.01	11.6243	92.6741	0.15	11.2852	94.432	0.15	10.8072	95.5856	0	867.518	10.9274	97.8424	0.15	10.914	98.0301	0.15	11.854	92.1447	0.15	11.5068	94.4366	0.15	11.0582	93.5256
2025-01-29T08:39:17+08:00	11.1437	95.0134	0.3	11.0368	97.5555	0.15	10.8259	98.9914	0	11.6964	92.4285	0.15	11.2238	95.1965	0	10.8579	97.9889	0.01	901.013	10.9541	98.0209	0.15	10.7778	99.5224	0.01	11.7498	93.4722	0.15	11.4267	95.2972	0	10.9648	96.1212	0	828.875	11.0822	98.0987	0.15	11.0822	98.3642	0.15	11.9661	92.7764	0.15	11.7445	95.1598	0.15	11.1971	94.1772
2025-01-29T08:49:17+08:00	11.3279	95.9716	0.3	11.2318	98.0484	0.15	11.0689	99.4537	0	11.9474	93.2891	0	11.4614	95.9243	0	11.0716	98.4695	0.02	890.209	11.1784	98.4665	0.15	11.0208	99.7696	0.02	11.9341	94.5205	0.15	11.667	96.1135	11.7	11.1357	96.672	0	882.151	11.3359	98.5519	0.15	11.3199	98.7778	0	12.1504	93.4524	0.15	11.9688	95.9716	23.7	11.4508	94.7066
2025-01-29T08:59:17+08:00	11.9314	96.2173	6435.75	12.2892	96.022	8164.35	12.9648	95.5184	10843.7	12.4414	94.0658	3296.4	11.886	95.787	3441.45	11.6083	98.6358	4162.56	931.447	12.3373	97.435	5586.3	12.599	97.3037	5248	12.2305	94.3877	1761	12.1904	95.1339	2692.65	11.5469	96.8215	2390.4	882.737	11.8433	98.6267	6396.6	12.4868	97.2488	13930.8	12.3907	93.6095	970.5	12.4762	94.4366	2385.6	11.902	94.6578
2025-01-29T09:09:17+08:00	12.9622	94.3511	8635.35	13.6992	91.2413	9870	14.5937	87.4189	8771.7	13.1998	94.2824	3808.65	12.8714	94.7295	4360.35	12.5509	97.615	6353.92	924.961	13.79	91.6045	8591.25	14.1531	90.0099	7441.92	12.9942	95.7046	2193.9	13.0369	95.4849	3031.65	12.3667	96.0067	4692.48	863.398	12.8714	97.1878	11725.2	14.2626	91.4061	14920.3	13.0369	93.9025	2005.95	13.3494	94.7662	2702.85	12.6898	93.8094
2025-01-29T09:19:17+08:00	14.2439	92.163	9982.05	15.4456	87.8767	11903.7	16.6579	82.0279	12015.6	14.1825	93.9651	4292.7	13.9956	93.3288	9189.45	13.7926	96.0937	7296	897.333	15.539	87.3686	8541.75	16.5805	83.447	9638.4	13.854	95.9747	2436.45	14.1264	95.3841	3306.9	13.4295	95.7015	4825.6	839.36	14.2092	94.9355	14522.5	16.2467	86.7735	17283	13.8247	94.7387	2327.4	14.3881	94.8257	3011.1	13.7472	93.5164
2025-01-29T09:29:17+08:00	15.8247	91.6136	12490.2	17.5444	85.4231	14261.8	18.2895	81.1704	11703.6	15.4189	94.4518	4924.65	15.3307	92.9824	9663.15	15.2186	94.3969	9917.44	874.641	17.0504	85.4276	9731.7	18.5138	79.9069	10483.2	14.8421	96.7437	2680.2	15.3548	96.672	3647.55	14.6738	95.2163	5260.8	832.598	15.774	92.8664	15416.7	18.188	83.6484	17556.9	14.7433	95.6329	2722.65	15.6004	96.3058	3344.55	14.9596	93.8613
2025-01-29T09:39:17+08:00	17.6566	90.1701	14487.9	19.5899	83.1388	14350	20.9277	76.8856	13410.5	16.7941	95.0149	5633.4	16.9463	92.5002	10740.6	16.9516	93.1868	15145	862.087	18.9544	83.7934	12113.8	19.9504	80.6394	13639.7	16.0731	97.8256	2914.35	16.6686	97.1481	4017.45	16.1158	95.7275	5683.2	816.773	17.5605	91.6045	18092.2	20.1186	80.8133	18993.2	15.8835	96.8948	2838.6	16.9223	96.5347	3728.85	16.4256	94.1497
2025-01-29T09:49:17+08:00	19.6433	86.9749	16339.6	21.379	81.3504	14386.3	23.3444	72.5963	20030.8	18.1559	94.8852	6441.9	18.6767	91.9463	12341.8	18.8849	91.7693	16681	814.351	20.7328	82.4018	13872.3	22.4926	76.4874	13813.8	17.1866	98.2422	3170.25	18.0117	97.1466	4280.7	17.6192	95.2102	6164.48	733.159	19.5071	89.0898	21372.3	22.1588	78.7182	27104.4	17.0531	97.1603	3142.5	18.2334	96.5469	5717.1	17.9744	93.7453
2025-01-29T09:59:17+08:00	21.5179	85.7496	18469.5	23.323	79.5926	16725.8	25.454	69.1661	25162.5	19.5071	94.8028	6682.35	20.4337	90.4036	9424.2	20.7889	89.9275	25681.9	756.864	22.8798	80.3647	17944.2	24.6101	74.7112	15641.6	18.1746	98.2055	3481.2	19.4217	97.7005	4775.7	19.1173	95.2056	6643.2	724.211	21.4939	86.5858	22139.1	24.3271	76.3333	27041.1	18.0652	97.1435	3375	19.6807	97.5814	4653.45	19.622	93.0922
2025-01-29T10:09:17+08:00	23.2376	84.1184	21465.2	25.1442	76.7727	18338.1	27.673	66.5034	24747.2	20.9972	94.8302	8702.55	22.0813	89.572	21366.3	22.837	88.0415	23910.4	693.989	24.7276	78.4619	18739.2	26.2337	74.2443	16706.6	19.2214	98.1826	3801	20.9224	98.1231	5160.15	20.6474	95.1644	7185.92	648.554	23.4539	85.626	24148.5	26.2177	74.197	24439.9	19.152	96.1944	3722.85	21.0613	97.2213	4854.6	21.2722	92.6787
2025-01-29T10:19:17+08:00	24.8024	81.4191	34438.9	26.9467	77.142	21348.6	29.1497	66.2562	26884.1	22.2896	93.7468	13150.8	23.6301	89.5842	8664.3	24.7543	86.3157	23531.5	639.684	26.5915	76.6934	23242.7	28.1964	72.7916	20771.8	20.2655	97.6242	4129.95	22.4498	98.1765	5482.35	22.1908	95.1781	7884.8	561.357	25.2991	83.0518	24310.9	28.1857	72.3476	24965.4	20.3082	95.285	4123.5	22.4418	97.6547	5234.4	22.805	92.2896
2025-01-29T10:29:17+08:00	26.3672	78.732	32539	28.4848	75.2239	22021.7	30.079	67.5822	28098.2	23.6248	92.8527	34669.5	25.219	88.8472	9367.65	26.9547	83.5416	30033.9	588.158	28.5969	75.2209	20202	30.3433	70.3975	23091.2	21.4111	96.8948	4457.7	23.9185	97.6104	5849.1	23.9345		18012.2		27.203	81.0574	28526.6	30.1457	70.9743	35065.6	21.4618	94.5785	4452.45	23.8624	97.8286	6457.2	24.4125	92.079
2025-01-29T10:39:16+08:00	27.7798	78.0087	39782.4	30.079	73.9818	23282.1	31.302	67.8294	16213	24.9172	92.0882	9863.7	26.725	87.2038	10736.7	28.8026	80.9552	28006.4	541.476	30.3193	74.3206	25089.2	32.1805	68.7587	15334.4	22.4712	95.4849	4888.95	25.2483	96.9085	6478.5		93.9757		489.675	28.8212	81.7288	30047.1	31.8494	70.9194	33160.5	22.6181	93.0678	4765.8	25.2296	97.6776	12910	25.9346	91.8059
2025-01-29T10:49:16+08:00	29.0909	77.8256	39949.9	31.4008	74.7234	22052.6	33.6225	65.5283	31533	26.2818	91.0353	10202.1	28.3299	85.6336	25917	30.808	79.5056	32798.7	434.562	31.9829	72.6833	26191.9	33.9189	67.6341	23388.2	23.558	94.5098	5500.8	26.6022	96.0616	6972.75	25.5634	93.0129	9338.88	491.161	30.4715	80.8728	37073.1	33.473	69.2088	45119.6	23.801	92.1477	5149.2	26.6663	97.1847	7701.3	27.6276	89.9641
2025-01-29T10:59:16+08:00	30.4715	76.8673	24110.7	32.8401	74.4396	24412.7	35.4223	63.2395	33548.7	27.6143	90.5333	12361	30.1003	85.0309	32626.9	32.7439	76.5286	25344	395.538	33.6679	72.3125	26978.4	34.6933	69.5705	24627.2	24.6609	94.0566	27382.3	27.9053	95.2239	7786.05	27.1897	92.0897	10153	386.681	32.1778	79.2081	37098.4	35.19	68.5679	41004.1	25	91.5999	5673.9	28.2685	95.3399	8375.85	29.2485	88.3665
2025-01-29T11:09:17+08:00	31.7826	75.1247	34221.4	34.21	73.9269	24387	36.7468	64.062	25056.2	29.0349	90.396	12668.7	31.9001	82.092	27449.2	34.2821	76.2173	34416.6	360.865	35.2941	70.7103	29921.2	36.7708	67.097	24084.5	25.9186	94.1985	8636.55	29.2191	94.7952	9122.25	28.8907	90.4631	16081.9	321.402	33.6866	78.8861	19401.3	36.8269	67.9576	39442.1	26.2551	92.0714	6554.85	30.0175	92.7718	8998.35	30.8694	87.4159
2025-01-29T11:19:17+08:00	33.1098	73.6217	42577.3	35.6947	73.022	24591.6	37.7855	65.597	20450.2	30.5837	89.1554	14121.6	33.5504	81.3901	27295.1	35.9083	74.934	42823.7	321.04	36.5198	71.7388	27100.3	38.624	65.2537	25733.1	27.2057	95.2926	6978.75	30.605	94.3923	13660.2	30.7866	88.3528	30146.6	316.591	35.1553	77.1099	18682.8	38.3623	67.0985	42446.6	27.5235	93.4493	6866.7	31.3394	92.5093	10190.2	32.7039	86.0868
2025-01-29T11:29:17+08:00	34.6612	77.1923	50400	36.7922	72.8466	22815.2	39.6147	62.7634	44097.3	32.2259	86.9978	49136.4	35.2274	78.323	48832.8	37.4598	73.9651	40396.8	277.845	38.162	70.0725	30659.7	40.3063	64.6159	28610.6	28.4634	96.2997	7738.65	32.0203	92.3873	29821.1	32.5303	86.1067	32870.4	280.311	36.6667	76.0388	22452.8	39.6735	66.9062	56107.1	28.7758	94.6258	7638	32.7066	91.014	10999.7	34.4957	83.2349
2025-01-29T11:39:17+08:00	35.919	76.0403	41236.1	37.8229	72.0195	30172.7	40.7549	63.2425	37753.2	33.9429	84.6555	52423.2	36.6907	75.935	38103.1	38.7468	72.4392	42557.4	237.515	39.3317	68.6854	30244.2	41.2676	65.3162	17029.1	29.7185	96.936	8677.2	33.6038	89.929	43377.1	34.258	84.4663	22005.8	235.629	37.9911	75.6741	36195.4	40.9712	66.3386	37653.6	30.0202	95.7961	8748.6	34.2126	88.5313	14904.9	36.146	81.8357
2025-01-29T11:49:17+08:00	37.0645	70.013	48987.9	38.9391	71.9783	35051.6	41.9512	63.1281	37646.2	35.7588	81.1383	45145.1	38.0018	74.2061	42566.1	39.9619	72.5399	21524.5	263.11	40.1942	68.6488	20404.5	41.5187	66.3096	24033.3	30.9895	97.3846	11368.3	35.2594	86.7918	37331.7	36.0311	82.237	34662.4	235.839	39.1047	74.0612	23877.4	41.6308	67.6982	22620.4	31.2593	95.9991	10953	35.4677	87.1443	37920.9	37.7962	80.6805
2025-01-29T11:59:17+08:00	38.0793	70.8827	48433.3	39.8978	72.311	39249.9	41.9646	63.4226	22930.7	37.3182	78.2101	49174.8	39.0272	73.5378	39353.2	41.1341	70.8782	41553.9	243.885	41.1875	67.8111	36056.4	43.2837	64.1901	28958.7	32.2206	96.3104	36886.6	36.8002	83.8773	35924.2	37.7321	79.0555	31672.3	220.334	40.2048	73.0495	47396.2	42.8138	65.8625	42126.1	32.6986	95.4437	35712.3	36.7788	83.621	38417.2	39.3503	78.5794
2025-01-29T12:09:17+08:00	38.8991	74.7921	50832.9	40.6294	71.3176	36232.4	43.0594	62.7405	19515.6	38.5733	74.995	55556.7	39.9165	72.8618	42819.8	41.7563	71.3726	33351.7	283.517	42.0741	67.657	34727.9	44.1489	64.1535	29972.5	33.7747	92.7214	48340.5	37.9778	79.0478	39863.7	39.3183	77.6455	38430.7	192.422	40.9125	73.8308	30274.1	43.6603	65.0095	46711.4	34.2901	91.5709	38604.8	37.7935	82.2873	29346.3	40.5333	77.0779
2025-01-29T12:19:17+08:00	39.094	66.1418	48284.4	39.8417	64.5563	39499.4	43.4546	60.8347	35499.3	38.9525	68.3833	29165.1	39.7456	68.1773	29917.9	42.4479	66.923	38461.4	246.634	42.1756	66.3249	20657.1	44.3732	62.9465	32634.9	35.2487	84.9653	44838.8	37.3796	74.9249	19386.2	40.3838	76.6354	34928.6	165.228	41.3211	71.2627	43364.7	43.0835	62.8717	40774.4	35.4063	86.9062	36101.4	36.9898	75.8297	34100.9	40.7736	72.4956
2025-01-29T12:29:17+08:00	38.4878	61.6907	49184.8	38.9525	63.714	37054.9	41.3878	57.7859	42561	38.851	66.1784	53300.4	38.2662	67.5608	42427.9	41.4172	63.8895	37191.7	284.788	41.1875	61.9287	46147.9	43.2971	56.2676	41932.8	35.4597	81.3214	54133.4	36.7441	75.6878	28404.8			29102.1		39.0913	69.1859	38179.8	42.253	58.8266	34590.3	35.9697	78.5519	25006.1	36.7521	75.3933	30116.2	39.6868	70.1411
2025-01-29T12:39:17+08:00	38.0793	69.8161	45619.8	38.9525	64.4938	30906.9	42.0901	57.969	38179.6	38.5172	68.632	31828.5	38.4932	66.183	26686.5	41.3317	63.8331	41779.2	326.071	40.9018	61.5686	50239.5	42.974	57.5479	35891.2	35.7294	79.0845	28230.8	36.7441	76.228	30026.8	41.062	73.872		188.931	39.6841	67.3625	43737.4	42.0821	58.7625	33211.9	36.1406	74.4686	15605.1	36.8082	76.4797	40155.6	40.0126	68.6366
2025-01-29T12:49:17+08:00	38.2609	65.2522	23685.2	38.7549	62.7848	21634.3	41.5133	59.0417	18549	38.6	65.5924	58804.9	38.3516	67.7699	35812.9	41.4038	64.3412	36986.9	305.765	40.819	63.2837	23434.3	42.9313	60.296	41072.6	36.1246	80.0183	18834.6	36.3489	75.3292	12251.5	40.1408	69.955	37089.3	206.698	39.5293	70.7881	40716.3	41.6041	60.94	42158.1	36.648	77.6867	13252	36.5946	75.0698	26657.2	39.4331	71.6442
2025-01-29T12:59:17+08:00	38.0499	62.8229	38503.3	38.373	63.6088	36820.2	41.0487	57.0413	16451.1	38.333	65.3407	26637.6	37.676	68.7404	19032	40.4692	65.7298	20449.3	296.926	40.0259	64.5197	21226.9	41.9299	59.3439	16583.7	35.9831	78.9685	9847.05	36.0231	78.3886	11165.2	40.2529	69.4194	34549.8	260.68	38.4852	68.9601	18690.3	41.1528	60.827	19161.6	36.6079	76.0571	40545.1	36.6693	75.1934	34729.2	39.4331	70.5684
2025-01-29T13:09:17+08:00	38.0793	62.1729	41917.3	38.2181	61.828	38518.4	41.0647	55.6161	32479.2	38.1647	66.3294	31734.9	37.4624	69.0669	23748	40.6401	64.4327	37017.6	330.89	40.2102	63.1525	30370.5	41.9993	58.0301	15959	35.8282	77.203	12065.2	35.8682	76.6522	19774.7	39.6174	71.5099	31754.2	217.536	38.6961	66.6072	19008	41.7189	53.5927	25311.2	36.6213	74.7051	42063.4	36.3703	74.7433	39896.4	39.305	68.5496
2025-01-29T13:19:17+08:00	37.8523	64.9607	37015.3	38.1193	63.6194	38845.6	41.1475	56.1975	24981.4	37.9084	68.5573	37692.8	37.3529	71.223	38033.6	40.8511	63.9567	34723.8	319.189	40.4212	62.4979	40513.5	42.9179	56.6247	34048	35.9403	78.8952	35941.6	35.911	73.1121	31939.7	38.8216	71.754	14044.2	236.782	38.8643	68.1147	38139.9	41.3932	56.8933	47421.8	36.4504	76.6583	25645.3	35.935	73.991	19433.6	39.5026	70.1869
2025-01-29T13:29:17+08:00	37.6413	62.1805	39384.6	38.1327	63.7339	36188.9	40.1781	57.0993	25981.2	37.5452	69.369	34151.7	36.9577	69.7215	35520.6	40.6107	63.7461	20131.8	352.075	40.3517	60.7111	37314.4	43.0728	55.3109	18155.5	35.6279	76.9558	11417.2	35.8816	77.2152	19250.4	39.1501	69.6605	14761	243.337	38.3837	65.1331	23936.7	41.7884	57.7676	37963.9	35.9564	74.9035	10334.4	35.8789	75.9487	12704.8	39.6708	67.4952
2025-01-29T13:39:17+08:00	37.385	63.2471	41488.1	37.7802	62.0539	36916.6	40.333	57.2198	15233.8	36.9524	67.7394	12731.5	37.0859	68.9235	37481.4	40.8511	62.4979	32737.3	324.61	40.3944	58.8022	36326.2	43.0301	54.5235	28067.8	35.2354	76.5759	9629.55	35.5264	75.7015	10529.1	39.2622	72.0134	18800.6	254.706	38.6828	61.4084	37738.1	41.3237	55.2224	31167.3	35.5611	75.6863	8106.75	35.3021	76.199	9640.35	39.3503	66.7002
2025-01-29T13:49:16+08:00	36.8349	65.9266	35750.6	37.6547	63.0152	34031.9	41.1768	54.5312	19166.7	36.2367	70.0145	10573	36.9711	68.9235	32794.1	40.3864	64.0848	30187.5	343.134	40.4372	60.9949	21136.8	43.1983	55.3841	35307.5	34.8535	80.6256	6852	35.3315	75.0881	8820.9	39.2195	68.6961	31856.6	246.179	38.6267	66.7323	41465.2	41.9005	56.7391	19972.9	35.1099	79.5834	7024.2	35.0324	75.9243	8470.5	39.4465	69.9229
2025-01-29T13:59:17+08:00	36.64	63.7964	16072.4	36.8483	64.2969	17153.2	40.5306	53.9498	27937.1	35.6573	71.2306	9440.55	36.3115	70.4341	30943.5	40.3304	62.7955	29173.8	344.851	40.309	60.4654	35337.4	43.3131	53.8399	24166.4	34.1592	80.9506	6264	34.5518	73.1136	7847.85	38.8643	68.101	18345	278.541	38.3997	64.4663	25444.9	42.0127	51.873	28497.9	34.3355	79.5315	6551.7	34.3275	74.432	7583.55	38.0793	69.5644
2025-01-29T14:09:17+08:00	36.0311	66.0212	14241.6	36.2982	67.4235	15658.3	40.3758	54.728	27919.3	34.9283	73.5302	8696.55	35.692	71.3375	29719.8	40.0313	63.1922	30740.5	293.157	40.2235	56.9085	43746.9	43.3291	52.8618	18421.8	33.4943	81.1353	5799.9	34.0845	75.8328	7331.1	38.584	72.3674	27945	288.825	38.0072	64.3931	37720.6	40.9285	53.2418	17443.5	33.7827	80.3967	5947.2	33.9349	76.4614	7111.5	37.2889	70.7836
2025-01-29T14:19:16+08:00	35.6493	68.3482	12996.5	36.186	64.5579	16272.9	41.3878	54.2947	22157.6	34.493	74.9264	7634.85	35.5905	73.9178	10515.3	40.4131	62.4872	29317.1	350.343	39.588	60.7538	36490.8	42.6348	54.3908	29696	33.1125	83.8346	5184.6	33.9029	78.8693	7120.5	38.0312	71.0216	24391.7	273.655	38.2582	68.2612	40084.9	41.5053	54.0505	15753.9	33.5718	83.3814	5437.95	33.9189	78.9746	6265.8	37.2328	73.6751
2025-01-29T14:29:17+08:00	35.6226	67.0695	18996.9	35.7507	66.1997	12879	40.1087	56.3409	22842.8	34.1539	74.0642	7240.8	35.0698	72.1416	9169.95	40.4986	61.2848	24944.6	334.389	39.5186	61.59	23465.4	41.8738	55.7443	26613.8	32.8428	83.9048	5016.9	33.6171	79.4827	13536.2	37.7882	71.7021	18938.9	260.398	38.1754	66.392	37996.2	41.5187	54.6014	17244.4	33.2887	80.943	5351.4	33.5397	79.3271	5973.45	36.5251	73.9223
2025-01-29T14:39:17+08:00	35.3395	65.5314	9820.35	35.0004	66.9459	11632.3	38.4184	58.0575	19815.6	33.6625	71.5206	6856.95	34.4503	72.7733	7782.6	38.8457	64.3565	29102.1	321.1	39.3904	57.2595	28395	41.8311	56.1074	27381.8	32.3621	80.7553	4362.45	32.9683	78.4848	7578.15	36.8536	75.5505	10577.9	272.514	37.4544	62.2995	17560.3	41.2543	52.0195	24723	32.8508	83.3173	4571.1	32.9175	80.7095	5944.8	35.3689	74.3023
2025-01-29T14:49:17+08:00	35.1125	65.6687	10515.9	34.6612	66.1448	11711.4	37.6734	60.2945	13580.5	33.2807	76.1089	7621.35	33.8014	72.8298	7900.95	37.7855	66.1585	29409.3	339.089	39.1928	57.5586	35693.7	42.0287	51.7937	20864	31.9509	82.5452	4628.85	32.5998	78.0529	6113.55	36.8963	74.0551	10222.1	290.41	37.3423	64.1123	24093.8	41.0674	49.6849	29393.1	32.274	84.0421	5049	32.525	79.1104	5663.85	34.6212	74.2306
2025-01-29T14:59:17+08:00	35.1553	65.4185	9464.55	34.3248	65.9251	12194.8	36.9417	60.1938	14480.8	32.9603	71.841	5898.75	33.254	73.7438	7019.55	37.0512	67.7241	14233.6	333.937	38.6988	57.9614	37725	41.7456	50.7546	21944.3	31.5557	83.6057	4558.8	32.1458	76.6384	5169.75	36.5545	72.1385	11689	328.175	37.2862	63.6881	25527.6	40.7309	49.2714	19816.3	31.8227	84.8966	6525.9	31.9295	78.1949	5115.6	34.1138	77.583
2025-01-29T15:09:17+08:00	34.6185	66.8956	8670.3	34.3248	63.4775	15991.3	36.1433	63.4485	13221.3	32.4235	74.5327	5467.35	32.5357	75.7687	8817.9	36.9657	67.5929	11545.6	343.586	37.9911	63.7797	27687.8	41.0807	54.3542	26234.9	31.1604	82.2156	4121.85	31.4515	76.2417	4693.2	35.3662	74.7982	11832.3	302.794	36.7494	65.7878	31526.4	39.9271	51.6381	28662.4	31.3581	84.77	4090.2	31.2139	77.4899	4321.65	33.4943	76.8215
2025-01-29T15:19:17+08:00	33.505	63.7324	7957.8	33.7854	63.5447	16880.8	34.8749	63.595	11758.8	31.9455	70.7973	5143.35	31.6625	73.9818	5966.1	35.1019	68.3024	9175.04	383.597	37.5132	58.1247	27103.1	39.612	53.7575	28610.6	30.4955	80.7263	12259.2	30.7038	76.6033	4453.65	34.6826	75.9335	8389.12	285.826	35.903	63.9948	19240.3	39.3637	52.874	15689.4	30.8774	81.8616	3500.1	30.7492	79.1028	4091.7	32.6612	77.0108
2025-01-29T15:29:17+08:00	32.9843	67.8355	7541.55	33.027	64.1688	9637.05	34.5785	63.7827	8974.2	31.4675	72.9015	5185.05	31.1418	74.67	5373	34.2393	68.7556	8545.28	362.63	36.3649	60.7294	23561.8	38.4691	57.2702	20111.4	30.0015	82.6078	4708.2	30.0122	75.906	4113.45	33.991	78.9319	7493.12	280.471	35.8896	65.7374	17278.1	38.5733	51.7525	16126.8	30.3567	80.0488	3250.65	29.9615	76.8551	3805.35	32.2366	75.2895
2025-01-29T15:39:17+08:00	31.5557	66.5064	9880.95	31.7559	63.711	7968.9	33.8628	62.1393	8907.3	30.6237	69.5232	6540.15	30.0309	73.5607	4918.5	32.7439	69.3965	7882.24	338.481	35.2781	60.4929	21198.2	37.9297	53.8216	15354.9	29.2672	79.057	3677.4	29.0509	75.3445	3829.65	33.0537	76.4965	6827.52	245.174	34.6479	62.7115	14651	37.7855	50.1656	16003.3	29.7211	80.5158	2960.1	28.9761	77.5097	4332	30.8827	76.8765
2025-01-29T15:49:17+08:00	30.6424	71.4382	10836.6	31.0216	70.1152	7065.45	33.2433	62.2919	6794.55	29.7665	76.4874	5936.85	29.2138	76.5621	4487.4	31.7132	71.5557	7334.4	349.5	34.6693	59.0692	17533.3	37.1553	54.7463	11868.2	28.4901	81.4374	2683.5	28.7091	80.4059	3344.7	32.4155	78.1826	6417.92	256.404	33.9696	65.1698	15543.2	36.6587	55.0591	13929.2	28.9628	80.1694	2685.45	28.7625	78.8144	3489.15	30.4314	76.4187
2025-01-29T15:59:16+08:00	29.5129	68.5588	5357.7	29.342	65.8289	6190.65	31.9188	63.8651	5689.95	28.5729	69.6483	4005.75	28.5809	74.5556	3757.65	30.8801	72.0958	7493.12	358.435	33.2433	62.6703	16212.8	36.2074	54.5815	14202.9	27.7852	78.0713	2060.4	27.4247	71.8944	2972.1	31.5076	77.023	5900.8	277.003	33.0404	64.6769	11619.8	34.485	53.5897	9028.5	28.2551	81.5381	2252.4	27.0161	72.3812	2766.45	29.2191	75.7153
2025-01-29T16:09:17+08:00	27.4113	68.2231	3211.65	26.9894	68.7404	4888.35	28.5889	66.5888	4070.4	26.4633	69.9992	2942.1	26.2604	73.373	2723.1	28.5222	69.6605	5734.4	367.409	30.8694	60.0946	8555.85	32.8428	59.5117	8015.36	26.2444	75.0332	1619.1	25.6996	74.139	3070.2	30.4608	79.2905	5427.2	287.264	29.6971	60.56	7017.3	31.5236	57.2274	6361.8	26.8185	76.9223	1577.7	25.4673	75.993	2812.5	26.8399	74.0139
2025-01-29T16:19:17+08:00	26.0708	67.2572	5876.4	25.494	69.6147	6170.25	27.3232	65.5955	6913.95	25.3658	72.4346	3742.35	24.9226	72.9061	4707.3	27.1523	69.9855	7792.64	349.275	29.1897	59.2248	14588.4	31.9802	56.3546	14197.8	25.2537	75.8923	2796.3	24.7383	75.6558	3117.3	29.7105	77.8531	4632.32	245.863	28.2578	61.4847	12631.5	30.9895	55.1858	12221.5	25.705	75.7885	2749.8	24.5968	77.3022	2513.1	25.7263	74.5495
2025-01-29T16:29:17+08:00	24.8878	67.3686	3726.15	24.1695	73.0297	3723.75	25.9453	68.2094	4839.45	24.2577	71.7906	2297.7	23.9666	74.8333	3163.35	26.2097	70.9209	5082.88	367.46	28.1163	61.8326	9898.35	30.0202	58.9456	9894.4	24.3618	74.789	1498.8	23.6488	75.2377	2233.2	27.6276	74.2931	3398.4	283.178	26.7651	63.9567	8108.4	29.0482	59.2142	6162.75	24.8585	75.3384	1762.5	23.4138	77.7005	1982.4	24.6689	75.2895
2025-01-29T16:39:17+08:00	23.4779	72.6314	2957.7	23.1414	71.368	3265.5	25.0027	68.0446	4196.1	23.1468	71.5236	2125.65	22.9118	77.3434	2829.3	24.7543	73.6568	4259.84	371.424	26.6316	62.5071	8239.8	28.7892	57.818	8675.84	23.2322	75.2102	1477.5	22.7169	74.1985	2015.7	26.3832	74.0887	5790.72	288.242	25.454	70.0084	6866.85	27.9053	57.8927	6491.1	23.801	76.4431	1493.7	22.4418	76.791	1748.85	23.5821	77.6822
2025-01-29T16:49:17+08:00	22.0813	72.958	2082.75	21.7021	72.5673	2479.95	23.6141	67.8264	2567.25	21.8811	71.4702	1731.3	21.6033	75.6268	1834.2	23.3417	75.4726	2658.56	376.442	24.8558	64.8539	4564.05	26.6556	60.7538	4295.68	21.9051	76.1913	1113.3	21.4298	75.581	1585.5	25.6035	73.8262	3895.04	308.212	23.817	68.9754	3942.6	25.5821	60.3647	4539	22.8317	74.4823	1036.65	21.1173	75.9976	1188	22.2736	76.3424
2025-01-29T16:59:17+08:00	20.5299	73.1914	2013.9	20.0973	73.08	2054.4	21.6434	69.8085	2690.85	20.4765	72.462	1471.2	20.0252	75.407	1876.65	21.5232	74.0505	2828.8	399.221	22.6368	67.2023	5004.45	24.3137	63.6835	5009.92	20.6901	74.3038	1104.75	20.1026	74.6502	1351.2	24.2443	77.6181	3434.24	305.298	22.1	69.6574	4328.85	23.6248	63.0884	4291.5	21.5339	73.6385	1087.95	19.8089	75.6146	1186.8	20.6661	76.2371
2025-01-29T17:09:17+08:00	19.1493	71.1131	1703.4	18.447	73.2677	1857.75	20.0599	70.2922	2332.5	19.1974	72.1004	1348.2	18.65	75.9564	1569.6	20.1694	75.0546	2616.96	410.527	20.9865	68.2612	3895.95	22.5219	64.7089	3973.12	19.5178	74.4411	934.35	18.9437	73.5576	1283.85	23.0133	77.0962	2178.56	314.458	20.6207	70.2434	3451.35	21.6941	63.238	3526.8	20.391	73.6446	874.05	18.6526	77.4304	826.05	19.3523	75.6313
2025-01-29T17:19:16+08:00	18.0919	77.5738	1165.65	17.742	75.3018	210.15	18.6954	75.4665	1835.55	18.3562	78.5672	45	17.5525	78.9181	662.25	19.0959	74.5632	1780.48	412.264	19.5472	72.6955	1873.65	20.6874	70.2693	2193.28	18.6553	78.6664	29.25	18.407	80.3922	0	21.2428	75.7961	2339.2	334.824	19.0852	67.9896	501.75	20.2441	70.5257	2.55	19.3336	74.8745	72.15	18.4283	83.3875	0.15	18.3963	80.5478
2025-01-29T17:29:16+08:00	18.3749	87.1916	0	18.1933	89.5171	0	18.8369	85.3864	0	18.8903	86.9154	0	18.1559	86.0334	0	18.957	81.1353	0	440.932	19.7154	82.8336	0	20.5005	81.8952	0.01	18.9117	87.2496	0.15	18.8743	87.1641	0	19.9237	76.3363	1980.8	363.487	19.6326	81.8341	0.15	20.4685	81.1032	0	19.3629	83.0747	0	19.0906	88.1926	0.15	19.2267	85.4002
2025-01-29T17:39:17+08:00	18.7808	88.6473	0	18.5592	91.4977	0	19.144	88.1102	0	19.2668	88.7694	0	18.8342	89.9153	0	19.2935	87.2267	0	427.997	19.8703	84.8569	0.15	20.5432	83.978	0	19.2908	90.0114	0.15	19.1413	89.0318	0	18.8369	75.3292	287.12	363.325	19.929	82.9831	0.15	20.5112	83.6942	0	19.7288	86.8009	0	19.427	89.781	0.15	19.5792	88.162
2025-01-29T17:49:16+08:00	18.9944	90.3685	0	18.7835	92.8084	0	19.2134	90.1945	0	19.4511	89.4575	0.15	19.0986	91.6075	0	19.419	89.9657	0	471.576	19.8997	87.2038	0.15	20.4044	86.6682	0	19.4778	91.3191	0.15	19.3229	90.4829	0	19.0185	83.0945	0	376.869	19.9851	83.9307	0.15	20.3857	85.8228	0	19.897	88.3223	0	19.5846	90.5684	0.15	19.6513	88.8609
2025-01-29T17:59:17+08:00	19.0799	90.0938	0	18.9277	93.106	0.15	19.2134	91.4351	0	19.5499	89.7536	0.15	19.2401	92.166	0	19.435	91.6411	0	469.852	19.8009	88.7022	0	20.2335	88.4627	0	19.5605	91.6854	0.15	19.3816	91.4931	0	19.2882	85.9831	0	353.117	19.9851	85.7038	0.15	20.2735	87.5441	0	19.9664	89.6208	0	19.6246	91.0323	0.15	19.6513	89.1234
2025-01-29T18:09:16+08:00	19.0932	90.0664	0	18.941	93.2616	0	19.1573	92.4224	0	19.6193	89.3965	0.15	19.2962	92.7214	0	19.419	92.4315	0	487.782	19.7021	89.9016	0	20.0385	89.8222	0	19.5899	91.7098	0.15	19.395	91.7952	0	19.3709	87.8691	0	397.159	19.913	86.8711	0.15	20.1186	88.8991	0	19.9958	90.0694	0	19.6246	90.8812	0.15	19.5792	89.2195
2025-01-29T18:19:17+08:00	19.0238	90.2342	0	18.8716	93.3059	0	19.0745	93.1594	0	19.6193	89.2454	0.15	19.2962	92.8313	0	19.3496	93.0404	0	497.726	19.5766	90.7836	0	19.8516	90.6828	0	19.5605	91.5709	0.15	19.3656	92.015	0.15	19.4003	88.7526	0	398.572	19.7875	87.6204	0.15	19.9477	89.5064	0	19.9664	90.1854	0	19.5686	90.9087	0.15	19.5232	89.0272
2025-01-29T18:29:16+08:00	18.9517	90.0435	0	18.8422	93.228	0	18.9757	93.4249	0	19.5365	89.1325	0.15	19.2401	92.8298	0	19.2241	93.4081	0	475.327	19.435	91.1421	0.15	19.6834	91.4107	0	19.5178	91.5709	0.15	19.2962	91.9753	0.15	19.3709	89.9275	0	430.412	19.662	87.9149	0.15	19.7795	90.2266	0	19.897	90.1701	0	19.4991	90.7805	0.15	19.4244	89.1737
2025-01-29T18:39:16+08:00	18.8262	90.0252	0	18.7407	93.2616	0	18.893	93.6873	0	19.4511	89.1737	0.15	19.1546	92.7153	0	19.1386	93.6782	0	504.81	19.2775	91.5679	0	19.5151	91.8837	0	19.4484	91.5343	0.15	19.2267	91.8868	0.15	19.3282	90.4356	0	418.41	19.5071	89.5033	0.15	19.6246	90.7942	0	19.8409	90.0557	0	19.3977	90.9392	0.15	19.3122	89.2592
2025-01-29T18:49:17+08:00	18.7247	90.1534	0	18.6286	93.4386	0	18.7648	93.8872	0	19.3523	89.4026	0.15	19.0719	92.726	0	19.0131	93.7865	0	522.694	19.152	91.9417	0	19.3149	92.2454	0	19.3336	91.548	0.15	19.1413	91.989	0.15	19.2588	90.9712	0	462.306	19.379	89.868	0.15	19.4564	91.1238	0	19.7715	90.1518	0	19.2855	91.0735	0.15	19.2267	89.4438
2025-01-29T18:59:17+08:00	18.6286	90.2403	0	18.5164	93.5531	0	18.6526	94.02	0	19.2401	89.2973	0.15	19.0024	92.9	0	18.8849	93.9696	0	581.959	19.0105	92.2896	0	19.1894	92.6528	0	19.2348	91.5755	0.15	19.0158	92.0424	0.15	19.1733	91.2932	0	484.409	19.2241	91.1955	0.15	19.3149	91.5724	0	19.63	90.1671	0	19.2027	91.0231	0.15	19.0879	89.3568
2025-01-29T19:09:16+08:00	18.4737	90.2541	0	18.4337	93.6004	0	18.5672	94.2184	0	19.1413	89.3462	0.15	18.8743	92.8679	0	18.7835	94.2046	0	553.31	18.8983	92.5292	0	18.9918	92.8481	0	19.1653	91.6899	0.15	18.9437	92.0653	0.15	19.1039	91.4488	0	528.301	19.1119	91.0033	0.15	19.2027	91.7418	0	19.5472	90.1289	0.15	19.1173	91.133	0.15	18.9891	89.4438
2025-01-29T19:19:16+08:00	18.3616	90.5608	0	18.3082	93.6919	0	18.4283	94.406	0	19.0425	89.3919	0.15	18.7327	92.784	0	18.658	94.3038	0	594.981	18.7701	92.7565	0	18.8663	93.1334	0	19.0532	91.632	0.15	18.8315	92.253	0.15	19.0051	91.6304	0	532.342	18.9998	92.134	0.15	19.0612	92.0653	0	19.4484	90.2815	0.15	18.9651	91.3008	0	18.8476	89.7948
2025-01-29T19:29:16+08:00	18.2494	90.6661	0	18.2361	93.6919	0	18.3295	94.4015	0	18.9464	89.2683	0.15	18.5939	92.871	0	18.5458	94.432	0	581.982	18.658	92.8817	0	18.7221	93.3394	0	18.925	91.6594	0.15	18.7434	92.2622	0.15	18.893	91.8593	0	511.718	18.8182	92.3552	0.15	18.909	92.2499	0.15	19.3336	90.2754	0	18.8796	91.2596	0.15	18.7488	90.0969
2025-01-29T19:39:16+08:00	18.1186	91.3008	0	18.0945	93.6904	0	18.188	94.5281	0	18.7888	89.3111	0.15	18.4817	92.7306	0	18.4203	94.4472	0	603.539	18.5031	93.0404	0	18.5538	93.4844	0	18.8128	91.5846	0.15	18.5912	92.2255	0.15	18.7915	92.166	0	529.331	18.69	92.3354	0.15	18.7381	92.253	0.15	19.2214	90.248	0.15	18.7514	91.3191	0	18.6206	90.5226
2025-01-29T19:49:16+08:00	17.9931	90.8766	0	17.953	93.7545	0	18.0625	94.6059	0	18.6927	89.1875	0.15	18.3402	92.3857	0	18.2654	94.519	0	631.676	18.3215	93.138	0	18.3989	93.576	0	18.6687	91.426	0.15	18.4764	92.1752	0.15	18.6633	92.3644	0	529.296	18.5485	92.7031	0.15	18.5832	92.5917	0.15	19.1093	90.2525	0.15	18.5832	91.3893	0	18.439	90.8064
2025-01-29T19:59:16+08:00	17.8809	91.0216	0	17.8408	94.0383	0	17.937	94.5937	0	18.5245	89.3416	0.15	18.228	92.6482	0	18.1212	94.5937	0	658.107	18.164	93.2021	0	18.2868	93.8155	0	18.5431	91.548	0.15	18.3082	92.195	0.15	18.5245	92.5139	0	556.846	18.3936	92.7062	0.15	18.4283	92.7382	0.15	18.9837	90.2617	0	18.471	91.4427	0.15	18.3135	90.8858
2025-01-29T20:09:17+08:00	17.7687	91.1147	0	17.7153	94.0673	0	17.7955	94.6944	0	18.4257	89.2363	0.15	18.0999	92.8771	0	17.9824	94.6334	0	672.371	18.0358	93.315	0	18.1159	93.9879	0	18.4443	91.4946	0.15	18.164	92.1294	0.15	18.3963	92.5841	0	538.306	18.2547	93.0327	0.15	18.3028	92.7352	0.15	18.8289	90.2571	0.15	18.3162	91.4244	0	18.1827	91.0353
2025-01-29T20:19:16+08:00	17.6566	91.1879	0	17.6032	94.168	0	17.6833	94.7173	0	18.3135	89.2103	0.15	17.945	93.0999	0	17.8275	94.7402	0	688.576	17.8969	93.4539	0	17.9343	94.1299	0	18.3188	91.5633	0.15	18.0385	92.0577	0.15	18.2547	92.6604	0	584.806	18.1399	93.1472	0.15	18.1319	92.8069	0.15	18.6847	90.2342	0.15	18.188	91.545	0	18.0705	91.0597
2025-01-29T20:29:17+08:00	17.5284	91.6213	0	17.459	94.2138	0	17.5284	94.7662	0	18.172	89.1081	0.15	17.8195	92.9686	0	17.6726	94.8486	0	693.756	17.7687	93.64	0	17.8061	94.2824	0	18.204	91.4672	0.15	17.8969	92.1065	0.15	18.1399	92.7428	0	604.757	17.985	93.3257	0.15	17.977	92.9091	0.15	18.5325	90.1656	0	18.0491	91.4717	0	17.9183	91.1742
2025-01-29T20:39:17+08:00	17.4163	90.8995	0	17.3201	94.2397	0	17.4029	94.7341	0	18.0304	89.0547	0.15	17.694	92.9961	0	17.5284	94.8119	0	709.644	17.6299	93.5943	0	17.6379	94.3786	0	18.0625	91.5023	0.15	17.7848	91.9234	0.15	17.9423	92.8206	0	588.197	17.8595	93.344	0.15	17.8382	93.1517	0.15	18.4043	90.106	0.15	17.921	91.3985	0	17.7768	91.1772
2025-01-29T20:49:17+08:00	17.2614	91.0124	0	17.1519	94.3374	0	17.2614	94.8257	0	17.9049	89.1234	0.15	17.5364	92.9397	0	17.3762	94.931	0	704.699	17.4723	93.5958	0	17.4964	94.464	0	17.9076	91.4656	0.15	17.6459	92.0623	0.15	17.8168	92.9213	0	618.759	17.718	93.3608	0.15	17.6699	93.2235	0.15	18.2921	90.0786	0.15	17.7821	91.577	0	17.6513	91.3024
2025-01-29T20:59:17+08:00	17.1359	91.3436	0	17.0665	94.4381	0	17.1359	94.995	0	17.7661	89.163	0.15	17.4109	93.0266	0	17.248	95.0149	0	732.673	17.3602	93.8018	0	17.3548	94.4732	0	17.7955	91.3848	0.15	17.4723	92.0195	0.15	17.6886	92.8954	0	652.177	17.5765	93.4493	0.15	17.5418	93.312	0.15	18.1933	90.0435	0.15	17.6406	91.4626	0	17.5071	91.3802
2025-01-29T21:09:17+08:00	16.949	91.0765	0	16.9516	94.5281	0	16.997	95.1614	0	17.6539	89.337	0.15	17.2988	93.0785	0	17.1092	95.1476	0	719.22	17.2187	93.9712	0	17.2293	94.8348	0	17.6539	91.4427	0.15	17.3896	92.0211	0.15	17.5311	92.9122	0	655.557	17.435	93.5485	0.15	17.4296	93.6217	0.15	18.0812	90.1396	0.15	17.5418	91.6411	0	17.3816	91.4061
2025-01-29T21:19:17+08:00	16.8662	91.2184	0	16.7967	94.4976	0	16.8528	95.0591	0	17.5124	89.0227	0.15	17.1466	92.9778	0	16.9516	95.2148	0	728.809	17.0798	93.9467	0	17.0878	94.8486	0	17.5257	91.4015	0.15	17.248	91.9966	0.15	17.4056	92.9366	0	669.11	17.3095	93.7102	0.15	17.2881	93.6675	0.15	17.953	90.0786	0.15	17.3869	91.6213	0	17.256	91.3848
2025-01-29T21:29:16+08:00	16.738	91.1559	0	16.7006	94.6563	0	16.7433	95.1156	0	17.4002	89.2775	0.15	17.0478	93.0739	0	16.7834	95.2697	0	744.164	16.9783	94.0658	0	16.9463	95.1644	0	17.4136	91.4656	0.15	17.1065	91.9615	0.15	17.2641	93.0678	0	726.977	17.1973	93.7331	0.15	17.1332	93.6461	0.15	17.8275	90.1717	0.15	17.2881	91.5267	0	17.1279	91.4168
2025-01-29T21:39:17+08:00	16.5991	91.1635	0	16.5591	94.6075	0	16.6312	95.3429	0	17.2881	89.1691	0.15	16.8769	92.8038	0	16.6846	95.3811	0	701.43	16.8235	94.1588	0	16.8048	95.0683	0	17.3148	91.4214	0.15	17.0371	92.0256	0.15	17.1653	93.1334	0	701.159	17.0558	93.8933	0.15	17.0077	93.8003	0.15	17.702	90.1335	0	17.192	91.8975	0	17.0024	91.4809
2025-01-29T21:49:17+08:00	16.487	91.2551	0	16.4469	94.6532	0	16.5324	95.3079	0	17.1626	89.3095	0.15	16.7914	93.0816	0	16.5591	95.4086	0	757.928	16.7247	94.1848	0	16.6926	95.2575	0	17.1866	91.5526	0.15	16.8929	92.0516	0.15	16.997	93.1365	0	679.693	16.9142	93.9422	0.15	16.8795	93.9895	0.15	17.6326	90.248	0	17.0638	91.6411	0	16.9009	91.6686
2025-01-29T21:59:17+08:00	16.4176	90.9575	0	16.3455	94.6715	0	16.4069	95.317	0	17.0344	89.3294	0.15	16.6526	92.8359	0	16.4309	95.5413	0	759.491	16.6259	94.2031	0	16.5644	95.1934	0	17.0611	91.4992	0.15	16.7674	92.0195	0.15	16.9089	93.1517	0	688.568	16.7861	93.8979	0.15	16.754	93.9895	0.15	17.475	90.1579	0	16.949	91.7861	0	16.7487	91.5938
2025-01-29T22:09:17+08:00	16.244	90.9255	0	16.22	94.6288	0	16.2787	95.3475	0	16.9356	89.337	0.15	16.5404	92.8267	0	16.3027	95.5581	0	739.349	16.471	94.1527	0	16.4389	95.3079	0	16.9596	91.4977	0.15	16.6686	91.9341	0.15	16.7834	93.3013	0	690.618	16.6899	93.9971	0.15	16.6259	94.1802	0.15	17.3762	90.1244	0	16.8235	91.7739	0	16.6365	91.603
2025-01-29T22:19:16+08:00	16.1746	91.2703	0	16.0945	94.6838	0	16.1372	95.3979	0	16.7407	89.8192	0.15	16.4149	92.6284	0	16.1479	95.5398	0	770.976	16.3134	94.2229	0	16.268	95.2941	0	16.8475	91.4076	0.15	16.527	91.87	0.15	16.6552	93.3425	0	687.668	16.5217	94.1772	0.15	16.487	94.1253	0.15	17.2507	90.0847	0	16.6846	91.6503	0	16.495	91.5587
2025-01-29T22:29:17+08:00	16.0918	91.8608	0	15.9529	94.7311	0	16.0117	95.3841	0	16.6419	89.7276	0.15	16.2707	92.7901	0	16.0224	95.5825	0	780.182	16.2306	94.3236	0	16.1692	95.407	0	16.722	91.3787	0.15	16.3695	91.8502	0.15	16.5297	93.312	0	715.352	16.4096	94.1711	0.15	16.3588	94.1817	0.15	17.1092	90.2037	0	16.5297	91.5434	0	16.3829	91.5801
2025-01-29T22:39:17+08:00	15.9236	91.3573	0	15.8408	94.6899	0	15.9155	95.3796	0	16.5164	89.4972	0.15	16.1318	92.8771	0	15.8808	95.5856	0	786.85	16.0891	94.3725	0	16.0143	95.4849	0	16.6232	91.4031	0.15	16.2734	91.8685	0.15	16.3695	93.2708	0	726.778	16.252	94.3099	0.15	16.2173	94.2733	0.15	17.0104	90.0191	0	16.4443	91.7327	0	16.2387	91.5434
2025-01-29T22:49:17+08:00	15.8515	91.2703	0	15.7259	94.7799	0	15.774	95.4589	0	16.4176	89.4026	0.15	16.0063	92.7855	0	15.7393	95.6374	0	818.902	15.9209	94.3954	0	15.9022	95.5734	0	16.495	91.3115	0.15	16.1452	91.9066	0.15	16.2306	93.3562	0	731.98	16.1399	94.3465	0.15	16.0784	94.3771	0.15	16.8688	89.9641	0	16.3027	91.6075	0	16.0998	91.6274
2025-01-29T22:59:17+08:00	15.7687	91.6808	0	15.5871	94.7662	0	15.6458	95.5123	0	16.3161	89.3797	0.15	15.9369	92.9366	0	15.6111	95.6634	0	810.745	15.7954	94.461	0	15.7179	95.6542	0	16.3535	91.3375	0.15	16.033	91.8883	0.15	16.1158	93.3257	0	706.457	16.0117	94.5006	0.15	15.9663	94.4884	0.15	16.7834	90.0648	0	16.1772	91.696	0	15.9876	91.722
2025-01-29T23:09:16+08:00	15.6539	92.1431	0	15.4883	94.5785	0	15.547	95.4314	0	16.1772	89.3248	0.15	15.7687	92.7153	0	15.5123	95.7137	0	814.922	15.6645	94.5464	0	15.6325	95.7473	0	16.2547	91.3237	0.15	15.9075	91.8471	0.15	15.977	93.3471	0	752.229	15.8434	94.4564	0.15	15.798	94.5006	0.15	16.6152	90.0145	0	16.0651	91.6579	0	15.8621	91.6823
2025-01-29T23:19:16+08:00	15.5257	91.49	0	15.3628	94.7814	0	15.4215	95.5718	0	16.0651	89.4194	0.15	15.6378	92.7245	0	15.3735	95.7748	0	832.969	15.6085	94.6838	0	15.507	95.9197	0	16.1292	91.4534	0.15	15.8087	91.9158	0.15	15.8488	93.3852	0	749.776	15.7286	94.5022	0.15	15.7099	94.725	0.15	16.5324	90.0664	0	15.9236	91.6731	0	15.7313	91.7601
2025-01-29T23:29:16+08:00	15.4295	91.7769	0	15.2907	94.9859	0	15.2827	95.7366	0	15.9823	89.5491	0.15	15.5417	92.8985	0	15.2613	95.8343	0	849.09	15.4829	94.7616	0	15.3521	95.9106	0	16.0143	91.4946	0.15	15.7073	92.0027	0.15	15.734	93.3944	0	762.681	15.6165	94.5739	0.15	15.5978	94.6944	0.15	16.4202	90.1305	0	15.8835	92.166	0	15.6485	91.8227
2025-01-29T23:39:17+08:00	15.3441	91.7372	0	15.1492	95.024	0	15.1972	95.7961	0	15.8835	89.4881	0.15	15.4723	92.9397	0	15.1465	95.9426	0	827.134	15.3574	94.8455	0	15.2667	96.0449	0	15.9449	91.5709	0.15	15.5791	92.1447	0.15	15.6058	93.518	0	812.966	15.5337	94.7677	0.15	15.4856	94.9233	0.15	16.3321	90.1015	0	15.7527	91.8334	0	15.5497	91.9463
2025-01-29T23:49:17+08:00	15.2453	92.3507	0	15.0637	94.9813	0	15.0824	95.8831	0	15.7553	89.6666	0.15	15.3601	92.9809	0	15.0744	96.022	0	857.665	15.2586	94.9416	0	15.1705	96.173	0	15.8461	91.5953	0.15	15.4963	92.2637	0.15	15.4669	93.5637	0	761.209	15.4349	94.818	0.15	15.3895	95.0286	0.15	16.2493	90.1213	0	15.6966	91.8593	0	15.4242	91.9524
2025-01-29T23:59:17+08:00	15.1625	91.7037	0	15.0076	95.0195	0	14.9863	95.7961	0	15.6699	89.6452	0.15	15.2613	92.9763	0	14.9622	96.0708	0	836.09	15.1438	94.9645	0	15.053	96.173	0	15.7633	91.6045	0.15	15.3975	92.1294	0.15	15.3681	93.5119	0	782.444	15.3094	94.9371	0.15	15.2773	95.0546	0.15	16.1505	90.1381	0	15.5711	92.0577	0	15.3254	91.9646
2025-01-30T00:09:16+08:00	15.1038	92.0073	0	14.8955	95.1598	0	14.8875	95.8846	0	15.5737	89.662	0.15	15.1331	92.9641	0	14.8501	96.08	0	855.413	15.0156	95.0607	0	14.9569	96.2554	0	15.6752	91.5221	0.15	15.2987	92.195	0.15	15.2693	93.6233	0	756.597	15.2239	95.0225	0	15.1919	95.2254	0.15	16.0384	90.1518	0	15.4589	91.9005	0	15.256	91.928
2025-01-30T00:19:16+08:00	14.9916	92.0485	0	14.7967	95.1019	0	14.8047	96.0311	0	15.4749	89.6986	0.15	15.0477	92.9915	0	14.7379	96.1669	0	874.55	14.9329	94.9996	0	14.8714	96.3516	0	15.5497	91.632	0.15	15.1999	92.2118	0	15.1839	93.6828	0	808.985	15.1091	95.0912	0	15.1064	95.1705	0.15	15.9396	90.1671	0	15.4028	92.1859	0	15.1411	91.9921
2025-01-30T00:29:17+08:00	14.9062	91.9982	0	14.7005	95.2056	0	14.7059	96.0296	0	15.3922	89.7673	0.15	14.9783	93.3013	0	14.6685	96.2173	0	875.781	14.8608	95.0866	0	14.7593	96.379	0	15.4643	91.5816	0.15	15.1144	92.2499	0.15	15.0397	93.6919	0	768.705	14.9969	95.1385	0	14.9783	95.3079	0.15	15.8568	90.341	0	15.3334	92.0989	0	15.0557	92.047
2025-01-30T00:39:17+08:00	14.8367	92.1523	0	14.6445	95.317	0	14.6071	96.0861	0	15.2934	89.7643	0.15	14.8955	93.1823	0	14.583	96.3134	0	865.552	14.7913	95.3292	0	14.6605	96.4019	0	15.3948	91.5541	0.15	15.029	92.1263	0.15	14.9836	93.7057	0	802.095	14.9008	95.2117	0	14.8821	95.4864	0.15	15.7713	90.3624	0	15.1919	92.0531	0	14.9596	92.0943
2025-01-30T00:49:17+08:00	14.7673	92.491	0	14.5457	95.2514	0	14.5083	96.0815	0	15.1946	89.81	0.15	14.7539	92.8893	0	14.5109	96.3317	0	854.505	14.6658	95.1751	0	14.5777	96.4569	0	15.2827	91.6365	0.15	14.9302	92.285	0	14.8848	93.727	0	803.856	14.802	95.2514	0	14.81	95.4162	0.15	15.6565	90.3044	0	15.1064	92.0531	0	14.8608	92.0241
2025-01-30T00:59:17+08:00	14.6685	92.3964	0	14.4308	95.1247	0	14.4228	96.1456	0	15.1091	90.0099	0.15	14.6578	92.9732	0	14.3694	96.3043	0	886.784	14.567	95.3124	0	14.4202	96.6613	0	15.2266	91.6823	0.15	14.8314	92.3125	0	14.7593	93.7682	0	838.105	14.7166	95.3353	0	14.7139	95.4543	0.15	15.6004	90.2586	0	15.021	92.2622	0	14.7887	92.1523
2025-01-30T01:09:17+08:00	14.5563	92.1996	0	14.3614	95.3307	0	14.34	96.1852	0	15.0397	90.0801	0.15	14.6017	93.0877	0	14.3133	96.4065	0	885.373	14.4789	95.4086	0	14.3347	96.7452	0	15.1251	91.6777	0.15	14.762	92.3552	0	14.6872	93.8201	0	819.911	14.6471	95.1873	0	14.6151	95.5352	0.15	15.4883	90.2937	0	14.9516	92.2042	0	14.6925	92.2118
2025-01-30T01:19:17+08:00	14.4842	92.5231	0	14.276	95.285	0	14.2412	96.3058	0	14.9142	89.9413	0.15	14.4869	92.9397	0	14.2012	96.405	0	886.687	14.3961	95.4528	0	14.2653	96.7849	0	15.0397	91.7372	0.15	14.6765	92.5246	0.15	14.5884	93.8247	0	800.753	14.5483	95.4314	0	14.5003	95.4955	0.15	15.4189	90.2663	0	14.8394	92.0851	0	14.6365	92.1706
2025-01-30T01:29:17+08:00	14.4415	92.3507	0	14.2199	95.4208	0	14.1852	96.3134	0	14.8714	90.2083	0.15	14.4148	93.3059	0	14.1318	96.466	0	898.044	14.3267	95.5093	0	14.1798	96.8505	0	14.9702	91.7601	0.15	14.5937	92.5048	0	14.5029	93.9101	0	841.346	14.4629	95.4757	0	14.4015	95.6512	0.15	15.3334	90.399	0	14.7833	92.1904	0	14.535	92.2179
2025-01-30T01:39:16+08:00	14.3561	92.7794	0	14.1211	95.3109	0	14.1024	96.4599	0	14.786	90.2983	0.15	14.332	93.2662	0	14.033	96.5255	0	930.8	14.2546	95.555	0	14.097	96.9268	0	14.9275	91.7815	0.15	14.551	92.4743	0	14.4175	93.9376	0	811.32	14.3507	95.5444	0	14.3187	95.8328	0.15	15.264	90.3716	0	14.7139	92.0653	0	14.4495	92.2164
2025-01-30T01:49:16+08:00	14.2733	92.6284	0	14.0223	95.3765	0	14.033	96.4614	0	14.7299	90.0572	0.15	14.2466	92.9	0	13.9635	96.585	0	902.703	14.1424	95.613	0	14.0116	97.0001	0	14.802	91.6396	0.15	14.4362	92.5185	0	14.332	94.0017	0	835.925	14.2786	95.7092	0	14.2626	95.9167	0.15	15.1812	90.3624	0	14.6151	92.1492	0	14.3534	92.1996
2025-01-30T01:59:16+08:00	14.1878	92.575	0	13.9662	95.4269	0	13.9181	96.4965	0	14.6204	89.9321	0.15	14.1772	93.138	0	13.8621	96.5301	0	889.54	14.0303	95.6466	0	13.9422	97.1374	0	14.7166	91.667	0.15	14.3641	92.6513	0	14.2626	94.0398	0	795.265	14.2092	95.6374	0	14.1505	95.9487	0.15	15.0931	90.3212	0	14.5163	92.2133	0	14.2679	92.2713
2025-01-30T02:09:17+08:00	14.1184	92.369	0	13.8808	95.5093	0	13.8487	96.5835	0	14.5483	90.2403	0.15	14.081	93.2204	0	13.7926	96.5988	0	900.378	13.9876	95.8419	0	13.8407	97.171	0	14.6605	91.8547	0.15	14.2947	92.7428	0	14.1772	94.0581	0	838.724	14.1398	95.6603	0	14.0944	95.967	0.15	15.0103	90.4829	0	14.4736	92.2759	0	14.1985	92.3095
2025-01-30T02:19:17+08:00	14.0196	92.5841	0	13.8113	95.4726	0	13.7499	96.5026	0	14.4629	90.1518	0.15	14.0089	93.3425	0	13.7205	96.6857	0	907.786	13.8861	95.7824	0	13.7713	97.1328	0	14.5911	91.7266	0.15	14.1959	92.7886	0	14.081	94.0429	0	812.557	14.041	95.7427	0	14.0249	96.0571	0.15	14.9249	90.5226	0	14.4041	92.5048	0	14.1131	92.4178
2025-01-30T02:29:17+08:00	13.9342	92.7123	0	13.7259	95.6405	0	13.6938	96.6247	0	14.3641	89.987	0.15	13.9529	93.6355	0	13.6805	96.7437	0	926.219	13.8033	95.8373	0	13.7419	97.2885	0	14.5163	91.7082	0.15	14.1264	92.6696	0	13.9956	94.2031	0	870.906	13.9715	95.8434	0	13.9395	96.0342	0.15	14.8394	90.573	0	14.3187	92.4544	0	14.0436	92.3995
2025-01-30T02:39:17+08:00	13.8781	92.7977	0	13.6564	95.5169	0	13.611	96.6674	0	14.324	90.1976	0.15	13.8808	93.1929	0	13.5683	96.7529	0	923.918	13.7472	95.8755	0	13.6164	97.2168	0	14.4175	91.6945	0.15	14.041	92.7489	0	13.8941	94.1207	0	794.692	13.8834	95.9075	0	13.838	96.1776	0.15	14.77	90.6569	0	14.2493	92.5963	0	13.9448	92.4376
2025-01-30T02:49:17+08:00	13.8354	92.9549	0	13.6137	95.5901	0	13.5683	96.73	0	14.2519	89.81	0.15	13.8113	93.4798	0	13.4962	96.7849	0	924.771	13.6778	95.9655	0	13.547	97.3938	0	14.3614	91.5999	0.15	13.9849	92.9076	0	13.838	94.2687	0	843.259	13.8434	95.8328	0	13.7819	96.3241	0.15	14.7139	90.5821	0	14.1505	92.4132	0	13.8861	92.4239
2025-01-30T02:59:16+08:00	13.7659	92.9274	0	13.5149	95.5413	0	13.4695	96.7666	0	14.1558	89.897	0.15	13.7259	93.6721	0	13.4268	96.8414	0	932.76	13.579	96.0998	0	13.4749	97.4716	0	14.292	91.8517	0.15	13.9261	92.8527	0	13.7526	94.3328	0	846.413	13.7579	95.9808	0	13.6992	96.2814	0.15	14.6445	90.6188	0	14.0944	92.4865	0	13.83	92.4193
2025-01-30T03:09:17+08:00	13.6671	92.8939	0	13.4455	95.6191	0	13.4134	96.8673	0	14.0997	89.9138	0.15	13.6564	93.1929	0	13.3707	96.849	0	949.745	13.5069	96.0708	0	13.3921	97.4487	0	14.2493	91.8013	0.15	13.8273	92.7062	0	13.6965	94.3191	0	830.199	13.6751	96.0677	0	13.6297	96.3592	0.15	14.6017	90.5653	0	14.0249	92.52	0	13.7472	92.4697
2025-01-30T03:19:16+08:00	13.6378	93.1243	0	13.3894	95.668	0	13.2986	96.878	0	14.0303	90.5013	0.15	13.6004	93.5775	0	13.2826	96.8811	0	914.301	13.4241	96.0708	0	13.3494	97.5051	0	14.1505	91.8273	0.15	13.7579	92.8084	0	13.6271	94.3786	0	831.994	13.5897	96.0571	0	13.5443	96.3363	0.15	14.5003	90.5516	0	13.9235	92.3857	0	13.6618	92.4498
2025-01-30T03:29:16+08:00	13.5416	93.0007	0	13.32	95.6405	0	13.2586	96.8994	0	13.9582	90.0664	0.15	13.5309	93.5714	0	13.2132	96.9009	0	934.677	13.3814	96.2951	0	13.2773	97.641	0	14.0944	91.6228	0.15	13.7018	92.9274	0	13.5416	94.4427	0	854.591	13.5336	96.0723	0	13.4749	96.4782	0.15	14.4308	90.6065	0	13.8808	92.5933	0	13.579	92.4743
2025-01-30T03:39:16+08:00	13.4562	92.8298	0	13.2052	95.4726	0	13.1865	96.9329	0	13.9155	90.1167	0.15	13.4482	93.6629	0	13.1304	96.9879	0	915.563	13.3093	96.2997	0	13.1918	97.6181	0	14.0116	91.873	0.15	13.6458	93.0037	0.15	13.4855	94.3908	0	874.308	13.4775	96.1776	0	13.3894	96.5927	0.15	14.332	90.6233	0	13.8113	92.7153	0	13.5363	92.52
2025-01-30T03:49:17+08:00	13.4001	93.0266	0	13.1624	95.7046	0	13.1037	97.0245	0	13.846	90.1396	0.15	13.3627	93.4249	0	13.0583	96.9589	0	917.692	13.2239	96.2417	0	13.093	97.6684	0	13.9689	91.7128	0.15	13.5737	93.1151	0	13.4001	94.4839	0	805.048	13.3787	96.2493	0	13.3627	96.585	0.15	14.276	90.6889	0	13.7552	92.8206	0	13.4802	92.5338
2025-01-30T03:59:16+08:00	13.312	93.0724	0	13.093	95.7504	0	13.0476	97.0825	0	13.7739	89.7581	0.15	13.304	93.3211	0	12.9889	97.0062	0	903.384	13.1678	96.2402	0	13.0369	97.7417	0	13.8968	91.7769	0.15	13.4909	92.9732	0	13.3307	94.4839	0	864.322	13.3227	96.2005	0	13.2746	96.6171	0.15	14.2199	90.7057	0	13.6725	92.7398	0	13.3948	92.5658
2025-01-30T04:09:17+08:00	13.2719	93.5119	0	13.0503	95.8526	0	12.9648	97.1984	0	13.7045	90.1442	0.15	13.2612	93.5439	0	12.9328	97.0504	0	939.777	13.0983	96.35	0	12.9675	97.789	0	13.798	91.7311	0.15	13.4188	92.9549	0	13.2719	94.5281	0	828.22	13.2639	96.4462	0	13.1918	96.6476	0.15	14.1798	90.7057	0	13.6431	92.8405	0	13.3387	92.5872
2025-01-30T04:19:17+08:00	13.2158	93.4981	0	12.9809	95.8236	0	12.9088	97.142	0	13.6484	89.5262	0.15	13.1651	93.4981	0	12.8901	97.0291	0	928.591	13.0129	96.4019	0	12.882	97.8256	0	13.7552	91.6808	0.15	13.3787	92.9732	0	13.1865	94.583	0	846.045	13.1811	96.3149	0	13.1064	96.7727	0.15	14.0944	90.6966	0	13.5309	92.6833	0	13.2666	92.607
2025-01-30T04:29:17+08:00	13.1437	93.0312	0	12.9088	95.8572	0	12.8527	97.1466	0	13.579	90.0557	0.15	13.0957	93.5851	0	12.8206	97.0291	0	922.82	12.9301	96.3378	0	12.8126	97.847	0	13.7125	91.838	0.15	13.2773	92.9305	0	13.101	94.6075	0	866.905	13.109	96.2951	0	13.0663	96.7544	0.15	14.0116	90.6966	0	13.4909	92.9213	0	13.1838	92.6329
2025-01-30T04:39:16+08:00	13.0743	92.903	0	12.8527	95.906	0	12.7539	97.142	0	13.4669	90.2068	0.15	13.0396	93.3806	0	12.7218	97.1008	0	956.375	12.874	96.4508	0	12.7699	97.9019	0	13.6297	91.6487	0.15	13.2212	93.0465	0	13.061	94.5876	0	887.383	13.0262	96.434	0	12.9942	96.8078	0.15	13.9822	90.6279	0	13.4348	92.8679	0	13.1117	92.5322
2025-01-30T04:49:17+08:00	13.0049	93.2113	0	12.7966	95.7641	0	12.6951	97.2106	0	13.4401	90.1106	0.15	12.9835	93.6721	0	12.6631	97.0657	0	929.779	12.8019	96.5194	0	12.6844	97.9568	0	13.5576	91.6808	0.15	13.1651	93.0922	0	12.9755	94.6517	0	897.061	12.9408	96.434	0	12.9114	96.9146	0.15	13.8808	90.605	0	13.336	92.7428	0	13.085	92.6528
2025-01-30T04:59:17+08:00	12.9488	93.2876	0	12.7272	95.9579	0	12.6257	97.2335	0	13.368	90.1717	0.15	12.8981	93.5225	0	12.607	97.0794	0	920.002	12.7325	96.5103	0	12.599	98.0499	0	13.5016	91.696	0.15	13.109	93.2097	0	12.9194	94.6563	0	869.394	12.8847	96.4279	0	12.8553	96.9833	0.15	13.8407	90.6554	0	13.304	92.7352	0	12.9728	92.5872
2025-01-30T05:09:17+08:00	12.8927	93.4997	0	12.6417	95.935	0	12.583	97.3358	0	13.2692	90.0099	0.15	12.8553	93.6782	0	12.5216	97.1344	0	951.308	12.6738	96.6476	0	12.5563	98.0575	0	13.4455	91.7128	0.15	13.0369	93.0999	0	12.8473	94.6746	0	859.61	12.858	96.5194	0	12.7859	96.9131	0.15	13.7686	90.6783	0	13.2212	92.7352	0	12.9168	92.665
2025-01-30T05:19:17+08:00	12.8073	93.4249	0	12.5856	95.9426	0	12.4708	97.2656	0	13.2265	89.9321	0.15	12.7592	93.6233	0	12.4655	97.1878	0	951.29	12.631	96.6766	0	12.4868	98.1262	0	13.3894	91.7189	0.15	12.9942	93.0694	0	12.7646	94.7036	0	858.723	12.7726	96.5286	0	12.7298	96.9924	0.15	13.7125	90.6645	0	13.1518	92.8542	0	12.874	92.7016
2025-01-30T05:29:16+08:00	12.7379	93.4493	0	12.5296	95.9808	0	12.4575	97.3251	0	13.1838	90.1671	0.15	12.7005	93.7362	0	12.4254	97.2335	0	948.009	12.5055	96.6018	0	12.4308	98.2086	0	13.32	91.6716	0.15	12.9114	93.1182	0	12.7218	94.789	0	877.512	12.7165	96.6079	0	12.6417	97.055	0.15	13.6725	90.7439	0	13.0957	92.8817	0	12.8046	92.7291
2025-01-30T05:39:17+08:00	12.6791	93.489	0	12.4441	95.935	0	12.3747	97.3541	0	13.1144	89.8543	0.15	12.6711	93.7591	0	12.34	97.2488	0	1001.33	12.4922	96.704	0	12.3453	98.1857	0	13.2452	91.632	0.15	12.8393	93.2509	0	12.6471	94.8348	0	834.183	12.631	96.6079	0	12.5856	97.1466	0.15	13.587	90.6432	0	13.0396	92.8954	0	12.7352	92.7382
2025-01-30T05:49:16+08:00	12.6364	93.3394	0	12.4014	96.0723	0	12.3186	97.3709	0	13.0449	89.7398	0.15	12.5883	93.8109	0	12.2705	97.2702	0	950.621	12.4361	96.7437	0	12.2759	98.1826	0	13.1758	91.5862	0.15	12.7832	93.0953	0	12.5776	94.7982	0	844.725	12.5883	96.6613	0	12.5162	97.2442	0.15	13.5309	90.6188	0	12.9835	92.6741	0	12.6764	92.7428
2025-01-30T05:59:17+08:00	12.5669	93.3852	0	12.3186	96.0174	0	12.2759	97.4319	0	13.0022	90.7057	0.15	12.5322	93.8369	0	12.2278	97.2976	0	960.106	12.3507	96.8689	0	12.2332	98.201	0	13.1064	92.285	0.15	12.7272	93.1105	0	12.5349	94.7952	0	861.762	12.5189	96.6308	0	12.4601	97.1664	0.15	13.4749	90.7057	0	12.9274	93.106	0	12.591	92.7016
2025-01-30T06:09:17+08:00	12.4975	93.5042	0	12.2759	95.9442	0	12.1931	97.4212	0	12.9622	90.1534	0.15	12.4762	93.9895	0	12.1584	97.2671	0	978.824	12.3079	96.8048	0	12.1771	98.2925	0	12.9942	92.2957	0.15	12.6551	93.2433	0	12.4361	94.8272	0	867.041	12.4762	96.7178	0	12.3613	97.1099	0.15	13.4054	90.7195	0	12.8714	92.9137	0	12.5643	92.7672
2025-01-30T06:19:17+08:00	12.4548	93.756	0	12.2332	96.112	0	12.137	97.4777	0	12.8767	90.2022	0.15	12.4067	93.8155	0	12.1023	97.3495	0	945.822	12.2385	96.9467	0	12.0943	98.3658	0	12.9782	92.3308	0.15	12.6123	93.1929	0	12.4094	94.8409	0	889.459	12.3934	96.7712	0	12.3346	97.261	0.15	13.3627	90.6691	0	12.7993	92.7382	0	12.4788	92.7474
2025-01-30T06:29:17+08:00	12.3987	93.5439	0	12.1504	96.1639	0	12.0489	97.467	0	12.8073	89.6025	0.15	12.364	93.9284	0	12.0275	97.3678	0	959.329	12.1824	96.8139	0	12.0623	98.32	0	12.9088	92.0653	0.15	12.5563	93.2372	0	12.3239	94.9325	0	896.47	12.3507	96.791	0	12.2625	97.3159	0.15	13.32	90.7881	0	12.7726	92.9961	0	12.4228	92.7855
2025-01-30T06:39:16+08:00	12.3426	93.7468	0	12.0943	96.0952	0	11.9928	97.5967	0	12.7646	90.2434	0.15	12.2786	93.9803	0	12.0008	97.3999	0	951.717	12.1263	96.9406	0	11.9928	98.3871	0	12.866	92.0562	0.15	12.5002	93.1731	0	12.2812	94.8852	0	880.212	12.2652	96.7254	0	12.2065	97.2671	0.15	13.2345	90.7378	0	12.6844	92.9854	0	12.38	92.8481
2025-01-30T06:49:17+08:00	12.2572	93.5805	0	12.0356	96.1761	0	11.9501	97.6059	0	12.7245	89.9275	0.15	12.2225	93.6538	0	11.9314	97.3541	0	982.663	12.0676	97.0413	0	11.9207	98.4466	0	12.8393	91.9509	0.15	12.4575	93.2754	0	12.2251	94.8486	0	880.629	12.2251	96.9177	0	12.137	97.4502	0.15	13.1918	90.7576	0	12.6577	92.9778	0	12.34	92.8481
2025-01-30T06:59:17+08:00	12.2438	93.9437	0	12.0062	96.1456	0	11.9234	97.6516	0	12.6497	89.9886	0.15	12.1958	93.7728	0	11.8753	97.3953	0	996.624	12.0249	97.0291	0	11.8807	98.4833	0	12.7539	91.6899	0.15	12.3747	93.1609	0	12.1397	94.9508	0	874.216	12.1691	96.8399	0	12.0943	97.4182	0.15	13.1224	90.9728	0	12.5883	93.0404	0	12.2679	92.8389
2025-01-30T07:09:17+08:00	12.145	93.5088	0	11.9501	96.1532	0	11.854	97.6425	0	12.5803	90.367	0.15	12.153	93.8842	0	11.8166	97.4762	0	971.049	11.9554	96.9787	0	11.8246	98.526	0	12.6951	91.7143	0.15	12.3026	93.1838	0	12.0996	94.9599	0	864.028	12.1263	96.9238	0	12.0516	97.3861	0.15	13.0797	90.7607	0	12.5162	92.9412	0	12.2278	92.8847
2025-01-30T07:19:17+08:00	12.0729	93.8781	0	11.9074	96.3104	0	11.8112	97.6745	0	12.5376	90.0694	0.15	12.0809	93.9605	0	11.7899	97.4395	0	1016.97	11.87	97.1054	0	11.7685	98.529	0	12.6658	91.8959	0.15	12.3026	93.3333	0	12.0409	94.995	0	880.655	12.0516	96.9696	0	12.0089	97.4395	0.15	13.0369	90.66	0	12.4762	92.9915	0	12.1424	92.8985
2025-01-30T07:29:17+08:00	12.0863	93.8613	0	11.8379	96.3104	0	11.7552	97.7737	0	12.4681	89.836	0.15	12.0382	94.1268	0	11.7338	97.4914	0	944.727	11.87	97.2015	0	11.7258	98.613	0	12.6097	91.7037	0.15	12.2332	93.3791	0	11.9982	95.0195	0	834.368	12.0115	97.0016	0	11.9234	97.554	0.15	12.9809	90.6874	0	12.4334	92.903	0	12.129	92.9778
2025-01-30T07:39:17+08:00	12.0169	93.6126	0	11.7952	96.228	0.15	11.6857	97.6608	0	12.4121	90.3441	0.15	11.9688	94.1405	0	11.6644	97.4731	0	989.793	11.7712	97.142	0	11.6403	98.6023	0	12.5536	91.809	0.15	12.2038	93.3715	0.15	11.9261	95.0683	0	888.293	11.9394	97.0657	0	11.91	97.496	0.15	12.9675	91.0643	0	12.3907	93.0495	0	12.0836	92.9671
2025-01-30T07:49:17+08:00	11.9741	93.875	0	11.7258	96.2402	0	11.6564	97.6928	0	12.372	90.3548	0.15	11.9127	94.0124	0	11.6217	97.5494	0	923.853	11.7445	97.2015	0	11.5976	98.6084	0	12.5269	91.8227	0.15	12.1344	93.5225	0.15	11.8566	95.0607	0	835.262	11.9127	97.0184	0	11.8406	97.583	0.15	12.8687	90.9804	0	12.348	93.1273	0	11.9982	92.9992
2025-01-30T07:59:17+08:00	11.9474	93.4585	0	11.6991	96.3912	0	11.603	97.8576	0	12.3293	90.0282	0.15	11.886	94.4015	0	11.5229	97.5235	0	990.652	11.7151	97.3114	0	11.5709	98.7549	0	12.4975	92.0424	0.15	12.089	93.6187	0.15	11.8273	95.1003	0	908.425	11.8566	97.1847	0.15	11.7979	97.6883	0.15	12.842	90.9224	0	12.2946	93.3074	0	11.9581	93.0785
2025-01-30T08:09:17+08:00	11.9181	93.3791	0	11.6697	96.4981	0	11.5736	97.9339	0	12.3159	90.8431	0.15	11.87	94.5525	0	11.5362	97.6791	0	995.04	11.659	97.4121	0	11.5415	98.854	0	12.4281	92.2255	0.15	12.1077	93.846	0.15	11.7578	95.1202	0	922.883	11.8433	97.2122	0.15	11.7845	97.8851	0.15	12.7859	91.664	0	12.3079	93.5088	0	11.9848	93.164
2025-01-30T08:19:17+08:00	11.8753	93.4203	0	11.6991	96.8826	0	11.5869	98.2498	0	12.3426	91.3237	0.15	11.886	94.786	0	11.5522	97.8302	0	972.984	11.6884	97.5494	0.15	11.5576	99.0021	0	12.4575	92.6467	0.15	12.089	94.0536	0.15	11.7445	95.1522	0	887.284	11.8566	97.5174	0.15	11.8273	98.0484	0.15	12.7859	91.7357	0.15	12.364	93.8094	0	11.9421	93.3928
2025-01-30T08:29:17+08:00	11.8193	93.3837	0.15	11.7552	97.2992	0	11.603	98.6175	0	12.4121	91.664	0.15	11.9421	95.0835	0	11.5923	98.1003	0	964.86	11.7578	97.9751	0.15	11.6136	99.2111	0.01	12.4708	93.0495	0.15	12.1771	94.4503	0.15	11.7285	95.2941	0	916.125	11.9261	97.8988	0.15	11.8967	98.32	0.15	12.842	91.96	0.15	12.4468	94.2916	0.15	12.0409	93.7362
2025-01-30T08:39:17+08:00	11.9047	93.7514	0.15	11.8246	97.4319	0	11.7285	99.0707	0	12.5242	92.4102	0.15	12.0542	95.4452	0	11.6644	98.3734	0	982.989	11.8833	98.3185	0.15	11.7819	99.472	0.01	12.5963	93.6599	0.15	12.2892	95.0225	0	11.7285		0		12.0249	98.2467	0.15	12.0222	98.4512	0.15	12.9114	92.4514	0.15	12.6017	94.9416	0.15	12.1424	94.081
2025-01-30T08:49:16+08:00	11.9875	94.1497	0.15	11.9368	97.8302	0	11.8406	99.3957	0	12.6791	93.1914	0	12.2385	96.0159	0	11.8166	98.6633	0.01	994.695	12.0382	98.5855	0.15	11.9635	99.6567	0.01	12.7272	94.3053	0.15	12.4575	95.5764	0		95.4086		914.724	12.1958	98.5718	0.15	12.1931	98.7411	0	13.0503	92.9809	0.15	12.7859	95.3979	0.15	12.2972	94.4228
2025-01-30T08:59:17+08:00	12.1744	95.6908	0.15	12.121	98.4161	0.15	11.9928	99.646	0	12.85	94.1711	0	12.4334	96.2127	0	12.0436	98.9776	0.01	952.427	12.2251	98.9471	0.15	12.1504	99.9588	0.02	12.9381	95.1003	0.15	12.6551	96.173	0	11.7872	95.7	0	892.064	12.3934	98.735	0.15	12.3747	99.0051	0	13.1785	93.4264	0.15	12.9835	95.9976	0.15	12.4788	94.8089
2025-01-30T09:09:17+08:00	12.3987	96.5927	0.3	12.3453	98.8464	0.15	12.2465	99.9161	0	13.0583	94.9081	0	12.6844	96.5927	0	12.2278	99.2218	0.02	991.719	12.4361	99.263	0	12.3613	100	0.02	13.1197	95.6954	0.15	12.882	96.7987	0	11.8566		0		12.5616	98.9426	0.15	12.599	99.3637	0	13.3894	94.0703	0	13.2078	96.492	0.15	12.7192	95.23
2025-01-30T09:19:17+08:00	12.6658	97.76	0.3	12.6123	99.2477	0.15	12.4868	100	0	13.312	95.5825	0	12.9541	97.0611	0	12.4815	99.4278	0.02	939.001	12.6604	99.4415	0	12.6123	100	0.03	13.3467	96.2509	0	13.1224	97.1939	0		96.0159		901.182	12.8447	99.0829	0.15	12.826	99.382	0	13.5737	94.5663	0	13.4348	96.8872	0.15	12.9435	95.6497
2025-01-30T09:29:17+08:00	13.0316	98.2773	4065.45	13.571	98.7274	9180.6	12.7832	100	10.95	13.6778	96.1212	2370	13.2345	97.3861	30	12.7352	99.6612	0.04	958.535	12.9141	99.5651	1.05	12.8553	100	0.33	13.571	96.7254	80.25	13.5176	97.29	2796.9	12.0115	96.4004	0	894.087	13.109	99.2203	0.9	13.1491	99.3027	10.65	13.7846	95.0515	5.25	13.8113	96.7437	2865.75	13.2399	96.0204
2025-01-30T09:39:16+08:00	14.2733	95.2193	10335.9	15.0931	93.463	10811.5	15.1545	95.6924	11401.3	14.5483	95.1568	5702.55	14.2332	96.4462	6810.15	13.9502	99.1211	11453.4	968.553	14.7353	95.6695	11182	15.5764	93.9284	10736.6	14.292	97.116	2910.75	14.5056	97.1893	4525.95	12.1557	96.7544	0	867.027	14.1959	98.2452	14861.7	15.1064	96.9192	13888	14.3053	95.4437	2545.95	14.7272	95.8648	4064.55	14.0436	95.1385
2025-01-30T09:49:17+08:00	15.7687	92.0836	11878.6	16.5885	90.2724	11554.8	17.2774	87.6677	13907.4	15.6859	93.9345	6469.65	15.6245	94.0307	7166.25	15.3441	97.4411	12277.8	935.648	16.3428	91.2871	12219	17.5364	86.2303	11735	15.2533	97.0871	3537.45	15.6085	96.1898	4951.65	12.3934	97.1527	0	882.117	15.7446	95.2667	15053.2	16.9783	90.9545	18218.2	15.2373	95.6558	3423.3	15.8835	95.3384	4514.25	15.256	93.9834
2025-01-30T09:59:16+08:00	17.3442	90.2571	13546	18.2788	88.2017	12843.5	19.1173	84.2191	16136	16.9623	93.5988	6906.9	17.0478	92.6345	7629.15	16.9383	94.4457	15687.7	937.869	18.3482	87.5334	14110.5	19.4137	83.2349	13373.4	16.2814	97.1786	3925.95	16.8235	96.2051	5392.95	12.591	97.5036	0	875.53	17.435	92.694	16503.2	18.9918	86.6697	18297.8	16.22	96.0525	3780	17.0798	95.8511	4937.55	16.5805	93.6171
2025-01-30T10:09:16+08:00	18.7541	88.1147	15954.1	19.8569	84.9851	14181.8	20.9277	81.3077	16334.8	18.172	92.6345	7540.8	18.3696	91.2596	10118.7	18.6446	91.7037	17054.7	890.457	19.9985	84.2481	14526.8	20.9678	80.6531	14371.8	17.4002	96.8505	4441.95	18.0251	95.8343	5872.95	12.8206	97.8515	2.26	852.929	19.1413	90.1015	18682.1	20.7515	83.6423	19188.9	17.2908	96.3104	4061.85	18.2467	95.285	5357.85	17.8756	92.9397
2025-01-30T10:19:17+08:00	20.3483	87.0573	21443.1	21.5179	84.5411	16303.3	22.7142	78.0636	18301.3	19.5232	92.1904	10763.2	19.7875	90.071	8919.15	20.4231	89.1722	15892.5	889.4	21.622	82.9648	17008.7	22.7596	79.4263	16486.4	18.5298	96.791	4704.15	19.395	95.61	6303	13.7259	97.5402	5652.48	881.618	20.7622	88.3818	19309.7	22.6528	81.2726	21203.4	18.3482	96.1166	4504.65	19.443	94.5754	5835.6	19.2695	91.9417
2025-01-30T10:29:17+08:00	21.8437	84.8783	21799.7	23.0133	82.3529	16940.4	23.809	78.5763	18538.5	20.8984	91.5999	18200.8	21.2242	89.2744	9633.45	22.1427	86.952	20582.4	833.055	23.2589	81.3809	17583.4	24.5541	76.6812	17208.3	19.5045	96.9177	5030.7	20.6394	94.5418	6751.2	14.9275	96.228	6886.4	853.001	22.3671	86.6361	21029.2	24.4125	79.0555	23388.6	19.4484	96.2371	4856.25	20.6821	93.9971	6404.7	20.6367	91.0735
2025-01-30T10:39:16+08:00	23.1521	84.7547	23274.9	24.4099	81.3916	19371.4	25.0748	77.7066	15718.8	22.2042	90.3273	10177.3	22.546	87.6753	10624.7	23.8518	84.9119	21463	728.94	24.8692	79.9771	19810.9	26.207	74.9996	16373.8	20.4765	96.7575	5517.45	21.8544	93.2662	7192.5	16.2306	95.4574	7608.32	852.585	23.9479	84.8783	23395.5	26.0307	76.8078	26207.7	20.3643	96.2356	5323.95	21.849	92.7901	8180.7	21.9612	89.9657
2025-01-30T10:49:16+08:00	24.4499	83.0533	22575.2	25.5074	79.9176	18231.6	26.9306	75.1476	23230.7	23.4005	89.1325	10528.7	23.8518	86.6316	13201.2	25.5154	81.886	21780.5	650.215	26.2684	78.2269	19537.8	27.5341	73.4463	18626.6	21.2989	95.816	6071.4	22.9732	91.2322	8033.7	17.6059	94.8394	8097.28	804.386	25.3258	83.7308	24257.2	27.4701	75.9152	30050.6	21.2802	95.9564	5767.35	23.0747	91.3939	8400.6	23.3284	88.6366
2025-01-30T10:59:17+08:00	25.3391	80.7172	20125.3	26.5648	75.4437	21564.2	28.7839	68.8609	24959.4	23.8624	84.5487	11604.9	24.7677	82.3484	21107.8	27.0134	78.5794	18611.2	646.531	27.4941	74.5052	21839.6	28.4367	72.3491	20817.9	22.343	92.8359	14320	23.3818	88.2795	8578.2	19.0051	93.6919	8824.32	765.378	26.3005	80.3647	27797.6	28.4688	70.9056	31919.4	22.3804	92.6925	6442.65	23.7503	87.6158	9138.6	24.6262	84.6509
2025-01-30T11:09:17+08:00	26.2283	76.3775	28297.2	27.2457	72.8466	20670.9	29.1657	65.6413	22557.9	24.7063	84.0818	12424.2	25.486	79.8901	22951.1	27.7024	75.2346	27893.8	545.501	28.2712	70.6783	24601.7	29.4968	68.8518	20674.6	23.0346	90.9499	8017.95	24.1722	86.1524	9483.45	20.3643	93.3608	9548.8	723.693	26.9066	77.8988	20870.2	29.1443	68.397	32454.9	22.9706	90.0389	7066.35	24.3965	84.2466	9475.35	25.2884	82.3331
2025-01-30T11:19:17+08:00	27.2858	74.6471	29781.5	27.892	70.1778	21058.3	29.2351	66.6728	19194.6	25.5474	80.9201	13102.5	26.3432	76.8826	21381.3	28.4794	73.8003	30064.6	476.636	28.8079	69.456	23995.2	30.5142	64.4144	22169.6	23.6568	88.6152	7580.4	24.7944	83.9139	10893.8	21.7823	92.4819	10304	648.402	27.5261	75.6878	20768.1	29.8894	65.6779	33504.1	23.5634	89.0455	7581.75	24.9332	82.9068	10238.4	26.0895	79.6185
2025-01-30T11:29:17+08:00	28.159	74.3542	33599.2	28.7358	70.338	20773.8	30.4021	64.6616	28823.7	26.6022	78.8922	14705.1	27.0615	75.6008	33209.2	29.1016	72.4483	30761	418.374	29.4728	69.4057	29543.2	31.3314	63.4073	25344	24.3484	88.0842	8136.75	25.6863	84.21	21105.2	23.1121	90.4784	11054.1	582.526	28.0468	75.1507	21301.5	30.5543	65.8854	39152.9	24.239	87.6112	8029.8	25.8892	82.8473	11022.2	26.9654	79.9985
2025-01-30T11:39:17+08:00	28.9788	73.5103	29495	29.4434	69.4194	25188.9	31.342	63.6149	29933.6	27.7718	78.7228	33028.6	28.1723	75.2392	29994.4	30.0896	71.4916	30556.2	414.024	30.4448	67.9316	27570.3	32.0657	62.9541	18104.3	25.1282	88.9387	8841.15	26.5755	81.6571	22938.2	24.5834	85.7893	12451.8	481.543	29.1043	75.0057	28184.2	31.6945	64.7394	37169.9	24.8878	89.4987	8811.15	26.7224	80.6088	12596.8	28.2338	77.9034
2025-01-30T11:49:17+08:00	29.7799	70.93	33511.1	30.0923	69.9413	26927.7	32.1752	61.3077	28780.7	28.6851	75.4757	33908.4	29.0322	73.695	30390.6	30.9628	68.6137	21903.4	364.012	30.9682	67.66	20791.7	32.0657	62.3865	23941.1	25.7904	86.8345	13074.8	27.2271	78.2651	25365	25.4459	83.3143	22108.2	443.049	29.7105	73.1899	23879.7	32.063	63.8392	24217.3	25.761	86.9856	9938.4	27.171	78.4787	28778.8	29.163	75.5398
2025-01-30T11:59:17+08:00	30.0202	71.2505	37143.8	30.33	68.1559	29536.1	32.0336	62.6474	24316.7	29.358	72.4254	33680.7	29.5396	72.6375	26010.4	31.5557	68.4932	29962.2	361.973	31.3207	64.9744	27611.8	32.9122	62.0401	25354.2	26.3993	81.2436	26353.8	27.8065	75.2621	27690.6	26.2844	81.0193	23234.6	366.647	30.2472	72.4178	39734.1	32.4689	62.2766	36938.1	26.5087	82.7314	24883.3	27.7184	74.1527	30359.6	30.2205	71.5892
2025-01-30T12:09:17+08:00	30.0763	71.2322	35538.8	30.7946	69.1295	29804.4	32.4128	61.706	19878.3	30.2312	72.3262	38237.4	29.7211	71.6381	25347.2	31.7266	66.2913	28293.1	337.105	31.4488	65.8076	29155.9	33.2513	61.0819	27289.6	27.2484	83.7125	28118.8	28.7652	79.6521	29907.8	27.1309	79.6231	18672.6	354.406	30.079	70.8873	27598.7	32.8775	63.5462	37909.2	27.3259	80.6821	26116.5	28.9895	77.1603	21575.8	30.4314	74.6273
2025-01-30T12:19:17+08:00	30.6424	74.9386	34091.2	31.6838	71.1864	29984.6	33.9189	63.5965	32369.2	30.8347	73.933	21766.2	30.7198	72.8893	23457.9	32.9122	68.4443	29859.8	321.837	32.509	66.0227	21893.4	34.2981	62.9953	26685.4	28.3219	83.1479	26467.7	29.868	77.3953	16291.8	28.3246	78.7304	24586.2	318.77	31.529	69.8131	36061.5	33.8228	61.9257	33291.4	28.4688	80.9567	25322.4	30.3246	73.4936	20753.4	32.1538	71.9631
2025-01-30T12:29:17+08:00	31.2753	72.2011	34762.9	32.2072	68.4306	27568.8	34.4102	62.2919	32955.1	31.4515	71.1086	38359.5	31.5209	72.5185	30307.7	33.9456	66.5309	29757.4	288.897	33.2006	66.923	31725.6	34.8215		30658.6	29.0963	81.3413	35014.5	30.1804	75.9655	23406.2	29.3687	76.4965	25364.5	338.272	32.2766	71.4656	32403.8	34.6399	61.2848	27843.9	29.398	79.0112	18138	30.7332	73.4707	24046.2	32.8428	70.1869
2025-01-30T12:39:17+08:00	31.6865	73.5378	31874.1	32.517	69.8116	23508.4	34.7627	62.3316	32757.8	31.7212	71.5099	25185.3	31.9001	72.6955	21580.2	34.2954	66.1494	30505	302.614	33.724	66.0441	41235.1		63.3341		29.7318	79.4171	23579.7	30.7038	75.993	19881.4	30.346		28887		33.0537	67.6005	37841.1	35.2487	59.5758	32061.3	30.2018	77.1191	12698.2	31.4088	72.1736	27861.9	33.254	69.0303
2025-01-30T12:49:16+08:00	31.7826	72.636	20877.5	32.7573	69.514	20221.5	34.8322	62.446	18907.1	31.9162	72.1569	40941.9	32.0871	70.013	27507.8	34.9043	64.5151	29726.7	349.422	33.7507	66.0273	24508.3	35.5558	62.3285	28928	30.1564	79.2798	12508	30.8293	76.3607	12273.5		74.8806		311.99	33.3768	67.19	33823.2	35.3048	59.9924	33583.1	30.5837	75.0881	11704.3	31.8601	72.3888	21555.6	33.1125	70.164
2025-01-30T12:59:17+08:00	32.4449	75.0042	30670.7	33.3635	70.1045	29945.2	35.8869	61.5	17845.8	32.7466	71.429	21139.1	32.6345	73.2418	17417.7	35.1019	66.1097	22415.4	310.774	34.4156	66.4378	23023.7	35.5825	61.0605	30085.1	30.848	81.326	9732.9	31.4382	75.7839	11551.7	30.4608	73.4386	26593.3	327.131	33.6599	68.9891	21394.8	35.5718	63.9399	22189.5	31.0029	78.6816	33003.9	32.5517	71.2077	25088.4	34.226	71.5343
2025-01-30T13:09:17+08:00	33.1098	71.194	31281	33.8602	68.632	26594.2	36.2261	60.9537	26397.6	33.3501	72.1874	25306.3	33.0991	72.1141	20857.2	35.6973	66.6758	28579.8	300.795	35.1633	65.3452	26706.9	35.8122	62.826	18698.2	31.2593	82.7558	11045	31.5957	76.2325	16321.2	31.9055	72.2942	24064	269.03	34.4797	70.1381	21710.7	36.4717	60.8453	25475.7	31.585	78.2834	32320.7	32.0443	73.5149	23899.2	34.5785	72.546
2025-01-30T13:19:17+08:00	33.278	70.1152	27270.6	33.7854	66.6545	29899.9	36.1246	60.0793	25578.6	33.2807	70.3609	28428.2	32.8321	69.9947	29018.4	35.7107	64.9424	27115.5	328.225	35.206	64.1138	35408.1	36.3329	62.8672	18401.3	31.4141	79.5102	31055.7	31.7212	75.8709	23260.8	32.7146	72.2805	28610.6	235.581	34.1112	69.7475	34161.9	35.9804	61.3382	37248.4	31.5263	77.0199	13169.1	31.9589	73.2967	16209.3	34.509	70.8064
2025-01-30T13:29:17+08:00	33.278	68.8914	27446.2	33.8735	64.9699	26328.4	35.7053	60.6973	22381.3	33.1285	70.2556	27459.9	32.8588	71.1254	26428.8	35.6252	64.8035	20295.7	354.593	35.3208	64.4892	29880.3	36.8856	60.1846	28057.6	31.2726	80.1831	13024.3	31.6651	76.3775	14424.9	33.3795	72.2347	26132.5	259.118	34.0551	70.7607	24697.9	36.2474	62.446	27944.4	31.3714	78.0133	9009	31.6518	73.8323	10736.5	34.5518	71.4687
2025-01-30T13:39:16+08:00	33.0831	71.6838	30047	33.7453	67.7897	26765.7	36.1246	60.6149	16359.2	32.7333	73.7133	12563.7	33.043	71.3314	27252.4	36.0471	65.2522	26204.2	346.709	35.4623	64.1855	30448.5	37.182	60.3128	19717.1	31.1604	79.0478	9257.1	31.7372	76.7849	10495.7	33.6786	70.5364	26337.3	269.683	34.7761	67.866	32463.9	36.3329	61.7609	30051.9	31.2299	75.906	8142.9	31.7346	73.048	9748.65	35.198	67.9301
2025-01-30T13:49:16+08:00	32.7439	70.3807	29338.8	33.4356	69.3904	23530.7	35.8736	60.9506	19009.1	32.4636	72.5902	11295.9	32.8855	70.5776	25796.1	35.9777	64.6433	25733.1	357.005	35.6439	63.3082	22455.4	37.4063	60.6485	24811.5	30.9628	80.5066	7325.85	31.4942	76.2738	9459.75	33.6625	72.8618	15109.1	242.581	34.3942	67.6188	29148.4	36.8109	60.9735	21303.4	30.8907	78.7503	7576.35	31.4088	75.4986	9060.3	34.6639	68.838
2025-01-30T13:59:17+08:00	32.7439	71.0857	15164.7	33.4222	68.5664	15888.9	35.4944	62.0356	22480.3	31.9856	72.7367	10164.2	32.6211	71.2825	23010.6	35.6813	66.2516	22640.6	343.509	35.8309	63.7415	30445.3	37.676	58.8708	28692.5	30.7092	81.4542	6893.25	31.2966	76.4187	8941.5	34.3889	73.3379	15646.7	253.178	34.493	69.6803	23893.7	37.0352	61.5351	26836.9	30.7946	80.6027	6921.9	31.0883	76.1547	8449.5	34.1405	71.342
2025-01-30T14:09:16+08:00	32.3327	71.0491	14010.9	32.9843	68.4566	18013.9	35.465	62.4018	21980.6	31.5957	75.8648	9396.6	32.3808	71.5831	23784.6	35.8228	65.1484	24617	335.354	35.8309	61.4267	31527.2	38.0579	58.5657	22026.2	30.2552	82.0096	6422.55	31.1578	77.9538	8230.5	34.1325	72.7459	17735.7	254.486	34.8028	67.4052	30126.2	36.5278	58.7518	19141.8	30.37	79.1806	7059	31.1151	78.5168	7847.1	33.9456	70.4173
2025-01-30T14:19:17+08:00	32.5036	72.0089	13195.4	32.8828	68.3024	13733	35.6466	62.9557	19035.3	31.5797	76.8048	8570.7	32.4502	72.3674	10274.1	36.3169	64.3961	26705.9	322.144	35.9136	63.093	33255.3	37.7749	57.7035	18554.9	30.2125	83.6332	5873.4	30.8721	77.3999	7743.75	34.3168	72.0912	23971.8	236.732	35.1686	67.0436	32520.6	37.4304	59.3851	17997	30.37	83.8499	6028.05	30.6931	78.6297	7108.8	33.537	74.0383
2025-01-30T14:29:16+08:00	32.2072	66.8101	11917.4	32.0817	68.2841	12170.4	34.5224	62.6764	18128.1	31.0616	73.0709	7986.3	31.4515	73.135	9429	34.6639	67.7256	20669.4	334.159	35.3075	63.8483	20888.4	38.0152	60.8957	26593.3	29.9161	82.3102	5529.45	30.378	76.7132	11104.8	34.4156	72.2377	16957.4	268.918	34.0978	64.773	29180.2	37.0085	55.584	17611.9	29.876	82.2736	5640	30.2419	78.9883	6688.5	32.322	75.668
2025-01-30T14:39:17+08:00	31.9936	69.6483	10697.1	32.1939	72.8466	11237.5	34.2126	64.2603	18178.2	30.8614	76.6445	7834.95	31.0136	76.0983	8664	34.1005	68.5313	24033.3	333.158	35.206	64.4434	26922.9	37.1553	59.1928	22927.4	29.593	83.2944	5141.4	30.3914	81.0025	8952.3	34.1726	72.4071	24002.6	279.879	33.6866	67.7287	18165.4	37.361	58.6435	22874.6	29.8894	82.0081	5291.1	30.4234	81.0895	6213.75	32.0684	78.6801
2025-01-30T14:49:16+08:00	32.0523	69.1157	10232.4	31.7559	68.3391	10894.2	34.3702	63.7568	12017.5	30.7092	73.2097	7599.75	30.9869	74.8119	8181	34.1272	68.8746	21637.1	344.504	35.3903	64.4343	29922.6	37.2515	59.1547	23971.8	29.4648	82.4155	4998.45	29.9561	77.3449	6217.35	33.8335	73.8964	18713.6	253.808	34.3381	66.8269	21659.7	37.1233	56.8719	26563.1	29.9054	82.7451	5156.55	29.7772	78.7808	5827.35	31.7586	76.9314
2025-01-30T14:59:16+08:00	31.7987	69.0517	9455.25	31.529	71.8441	11444.7	33.4115	65.037	12281.8	30.314	74.6242	6636.75	30.2552	75.2621	7555.65	33.5904	69.0303	12103.7	340.147	34.5865	64.2054	29211.8	37.8737	56.9116	19092.5	29.0696	83.2456	5779.65	29.4594	78.6633	5806.35	33.7346	72.6772	16133.1	240.765	34.0124	66.479	22080.6	36.5278	58.9441	21083.7	29.5262	80.5905	5194.35	29.5102	78.4009	5515.95	31.1524	77.174
2025-01-30T15:09:16+08:00	31.3447	64.8814	8864.4	31.107	67.1519	12110.1	32.3835	65.2262	9976.95	29.7105	73.1029	6349.5	29.5396	73.4798	7486.65	32.5196	69.5094	10854.4	343.299	33.7373	61.3397	22805.8	37.2515	57.0779	18836.5	28.5889	81.1994	5457.45	28.8212	78.4878	5467.95	33.537	75.4772	11811.8	261.888	32.9683	63.9521	22009.9	35.473	56.2036	24780.3	29.0322	80.2701	4386.15	28.7892	81.2665	5039.85	30.2499	77.0245
2025-01-30T15:19:17+08:00	30.5863	72.166	7761.45	31.1204	70.2007	11553.6	32.4395	66.5888	9339.3	29.4434	74.5785	5564.4	29.3393	77.9538	6559.2	32.0951	71.2215	10127.4	342.284	33.9509	65.4215	21966.6	36.3756	58.3688	21104.6	28.135	82.0035	5743.8	28.5542	77.5494	4995.9	33.0831	73.1182	10880	267.326	33.4916	69.1905	16942.5	35.4597	62.4094	14895.5	28.6503	81.6419	3930.6	28.677	77.8424	4590.6	30.2338	79.9039
2025-01-30T15:29:17+08:00	29.9054	65.6367	7479	29.5422	68.2704	9377.7	31.3581	64.416	8808.75	28.629	71.1818	4699.05	28.37	74.2718	5987.7	30.7946	71.2322	9251.84	345.432	32.7493	61.8387	19851.6	35.8255	59.9161	20951	27.6143	79.0387	3912.9	27.4807	76.9635	4602.6	32.7707	74.7692	10813.4	275.222	32.2072	65.1377	15636.9	34.6693	54.7692	14414.1	28.143	79.7879	3573.75	27.3846	78.3001	4299.15	29.0375	76.6155
2025-01-30T15:39:17+08:00	28.5115	67.3182	9025.8	28.3593	69.1402	9697.35	30.3594	65.2522	8061.9	27.7718	71.2413	5771.25	27.2457	74.2611	5484	29.5102	72.0043	8504.32	335.274	31.7025	62.2782	16850.2	34.4957	59.53	17111	26.7945	78.5428	3551.85	26.6316	77.2061	4219.65	32.5036	76.2631	11089.9	278.886	31.0216	64.2191	13409.8	33.6545	56.2448	13742	27.2698	79.0738	3261.45	26.5087	78.3322	4911.45	27.924	76.8505
2025-01-30T15:49:16+08:00	27.6089	72.1416	8124.9	27.5395	70.5043	7228.2	29.6998	65.1575	7193.85	27.0241	72.4804	5664.45	26.4553	76.6628	5005.5	28.6637	73.0449	7795.2	316.022	30.9121	63.8697	15155.8	33.9189	59.0173	13173.8	26.1002	79.8932	2974.65	26.0094	76.8215	3776.4	31.8067	75.6329	9011.2	253.414	30.1617	66.6575	13590.5	32.6665	58.1155	12521.5	26.6209	79.3088	2979.45	25.8625	77.8927	3575.7	27.2911	79.2081
2025-01-30T15:59:17+08:00	26.6209	69.5644	5622.45	26.426	71.4015	6354	28.1376	67.6554	6472.05	25.9854	73.1228	5084.55	25.5554	74.9844	4481.7	27.6463	73.2723	7631.36	345.17	29.6277	62.5391	14499.6	33.0831	59.0402	11601.9	25.3952	78.3322	2664.15	25.1362	75.732	3343.05	31.0563	75.3262	8427.52	272.361	29.2458	64.2374	11799.3	31.3554	58.4558	10290.9	25.9293	78.5565	2658.3	24.9466	77.3983	2982.3	26.4286	76.64
2025-01-30T16:09:17+08:00	25.6222	69.4636	4798.8	25.1282	70.6172	5339.7	26.7624	68.8792	5722.05	24.8745	72.1324	3524.1	24.53	75.6466	3948.15	26.5888	73.7392	8005.12	341.535	28.6236	64.7394	12288.9	32.306	59.1608	13731.8	24.5354	76.7437	2293.05	24.1455	75.6146	2964.3	30.4742	78.9502	7848.96	272.123	27.8786	64.8875	9890.85	30.2285	57.348	8426.1	25.0721	78.4894	2317.35	24.06	76.7346	2676	25.1602	77.554
2025-01-30T16:19:17+08:00	24.3378	70.4402	4204.65	23.8598	71.194	4532.55	25.4967	69.8344	5138.55	23.7503	72.3034	2949.45	23.4886	75.5642	3531.45	25.5447	73.6522	5716.48	360.711	26.944	66.2089	9841.05	30.8774	57.7966	10905.6	23.6862	76.1501	2065.95	23.1414	75.3155	2622.3	29.6117	76.8322	7106.56	272.845	26.5675	65.1743	8841.75	28.5542	57.2519	8546.85	24.2122	77.0474	2054.85	22.9625	75.9655	2347.05	24.02	76.5606
2025-01-30T16:29:17+08:00	23.04	70.8965	3419.1	22.4071	70.8705	3617.1	24.1188	69.8314	4552.35	22.6394	71.0887	2464.05	22.2923	75.7458	3038.85	24.0627	74.1619	4875.52	363.202	25.7584	65.9632	8142	29.7505	59.2569	9840.64	22.6394	75.8282	1755.3	22.0386	73.7026	2213.7	28.5916	76.4508	6497.28	295.796	24.9866	67.4128	7119.15	27.1015	59.5254	6964.8	23.1815	76.6033	1743.15	21.7929	75.6908	1956	22.8237	76.5057
2025-01-30T16:39:17+08:00	21.5179	72.7382	2657.85	20.9277	76.3149	2582.4	22.4472	71.4794	3815.25	21.3336	75.0744	1791	20.8984	76.3104	2496.45	22.6368	73.4752	4012.8	391.784	24.1642	66.4286	6536.55	27.8172	61.5808	8084.48	21.4965	76.022	1284.3	21.0052	78.4146	1427.25	27.6143	78.3154	6000.64	296.681	23.3097	65.8305	5701.2	25.2991	64.8051	4861.35	22.0974	75.3216	1310.7	20.8503	80.1785	1200	21.4244	75.0546
2025-01-30T16:49:17+08:00	20.658	76.5606	2151	20.2522	79.0372	2113.95	21.574	74.1756	2827.95	20.7168	76.3546	1489.8	20.2815	80.9384	1958.55	21.6915	78.0987	2772.48	359.148	22.9919	70.4997	4858.65	26.2337	62.7314	6517.76	20.65	81.2024	1065.15	20.3563	81.8723	1285.35	26.7811	77.1237	5416.96	320.286	22.3537	72.4865	4281.3	23.7369	67.2847	4025.4	21.363	78.4253	1020.3	20.2441	80.7233	1045.2	20.9037	81.1444
2025-01-30T16:59:17+08:00	19.8943	80.0183	1344.45	19.403	80.9323	1302.6	20.6207	76.7407	1981.95	19.6754	78.2467	906.9	19.6754	81.9135	1280.1	20.9731	79.794	2332.8	379.009	21.849	72.5948	3218.55	24.4846	67.332	4465.92	19.8276	82.4887	636	19.5792	81.6251	915.45	25.8011	77.2763	4835.84	292.116	21.6327	75.2926	2883.3	21.9772	72.4117	2338.95	20.7301	78.9868	649.65	19.5285	80.9018	641.25	20.1453	82.0951
2025-01-30T17:09:17+08:00	18.8262	80.6485	813.9	18.3215	81.6068	798.3	19.5098	77.9767	1120.95	18.8209	78.8266	552.45	18.65	81.8891	732.75	19.8009	80.6348	1261.76	407.319	20.1133	75.9426	1673.7	23.0854	70.0084	3289.6	18.9544	82.3194	388.5	18.6046	80.296	483.9	24.7543	76.2325	4362.24	328.764	20.1987	77.4166	1535.7	20.3162	75.7977	1441.65	19.8409	79.028	363.9	18.5004	80.8225	390.45	19.0879	82.6764
2025-01-30T17:19:17+08:00	17.7394	80.943	614.4	17.2774	82.0737	589.95	18.2601	79.234	823.8	17.9049	80.3235	408.75	17.5364	81.5152	549.75	18.5592	81.2848	931.52	408.632	18.658	78.233	1213.8	21.0666	74.5129	1653.76	18.1052	81.561	291.15	17.5711	80.5676	332.7	23.5073		3756.8		18.8182	79.2752	1120.2	18.8369	78.0072	1055.4	18.7835	79.826	274.2	17.5257	81.4099	253.2	18.0011	82.8275
2025-01-30T17:29:16+08:00	16.7674	81.7716	398.7	16.2493	83.4501	369	17.2213	80.2503	541.05	17.0771	81.0925	232.2	16.5537	82.0142	355.65	17.3762	81.7899	607.36	411.944	17.3308	79.9893	783.9	19.3015	77.6959	1199.04	17.3148	82.2568	160.35	16.7247	83.3814	19.95		76.4279		298.23	17.5044	80.8835	726.15	17.4857	79.9176	608.55	17.9824	79.4812	172.95	16.8101	83.8773	0.6	17.0451	83.1449
2025-01-30T17:39:17+08:00	16.3882	88.1514	0	16.2333	89.5979	0	16.5324	85.6901	0	17.0344	88.0385	0.15	16.3268	89.0043	0	16.6152	86.125	0.05	432.818	16.8662	84.2328	0	17.7794	79.8428	785.92	17.2026	87.9316	0.15	16.9944	89.7536	0.15	22.0626	76.2722	3055.36	330.649	17.1118	83.6377	0.15	17.3575	83.3875	0.15	17.6165	84.8615	0.15	17.2881	89.5674	0	17.0451	86.6194
2025-01-30T17:49:17+08:00	16.8929	90.9026	0	16.6579	91.7281	0	16.8688	89.5766	0	17.4403	90.5089	0.15	16.9036	91.5816	0	17.0371	89.8466	0	464.399	17.192	87.2999	0	17.1572	84.8142	0	17.5685	91.0597	0.15	17.3175	91.6045	0.15	21.3417	80.4395	2380.8	349.735	17.3789	87.5944	0.15	17.5818	86.2333	0.15	17.8969	87.9332	0.15	17.5685	91.133	0	17.3682	88.2292
2025-01-30T17:59:17+08:00	17.1359	92.0577	0	16.8528	92.6238	0.15	17.0104	91.4626	0	17.6539	91.3527	0.15	17.2293	92.4697	0	17.2053	91.9707	0	470.964	17.3308	89.0639	0	17.4109	87.5395	0	17.7821	92.0302	0.15	17.4723	92.163	0.15	20.5753	82.1286	1621.76	369.03	17.5471	89.2287	0.15	17.6566	88.806	0.15	18.0812	89.3797	0.15	17.7527	91.8318	0	17.5498	89.5888
2025-01-30T18:09:17+08:00	17.2614	92.4193	0	16.9677	93.164	0	17.0798	92.5231	0	17.7928	91.6167	0.15	17.4109	92.8267	0	17.248	93.0465	0	515.262	17.3602	90.7149	0	17.4804	89.9504	0	17.8943	92.5139	0.15	17.5872	92.5383	0.15	19.6139	82.2828	912	331.493	17.6352	90.6462	0.15	17.6967	89.5079	0.15	18.164	90.3548	0.15	17.8515	92.2484	0	17.6085	90.161
2025-01-30T18:19:16+08:00	17.3175	92.6253	0	17.0397	93.4844	0	17.1359	93.0175	0	17.8649	91.7769	0.15	17.4804	92.9854	0	17.2774	93.7865	0	485.549	17.4163	91.5801	0	17.4964	91.3375	0	17.9637	92.7337	0.15	17.6299	92.7626	0.15	18.439	82.6947	677.76	342.336	17.6352	91.5312	0.15	17.6699	90.8156	0.15	18.2227	90.7286	0.15	17.8943	92.4315	0	17.6513	90.6065
2025-01-30T18:29:17+08:00	17.3602	92.6879	0	17.1092	93.6919	0	17.1359	93.5897	0	17.8916	91.8135	0.15	17.5525	93.0312	0	17.248	94.3359	0	497.199	17.3869	92.0119	0	17.4964	92.1157	0	17.9637	92.8038	0.15	17.6726	92.7214	0.15	17.3201	83.3356	443.2	359.471	17.6486	91.8959	0.15	17.6566	91.1788	0.15	18.2788	90.8949	0.15	17.921	92.5597	0	17.6646	90.8797
2025-01-30T18:39:17+08:00	17.3735	93.164	0	17.0958	93.93	0	17.1225	94.0063	0	17.9049	91.8364	0.15	17.5658	93.1655	0	17.248	94.67	0	558.455	17.3869	92.5566	0	17.467	92.6833	0	17.9637	93.1472	0.15	17.6593	92.8023	0.15	16.8395	86.4912	0	397.005	17.6352	92.4361	0.15	17.6406	91.667	0.15	18.2361	91.1315	0.15	17.9076	92.5154	0	17.6379	91.191
2025-01-30T18:49:17+08:00	17.3735	93.4539	0	17.0825	94.0764	0	17.1092	94.2122	0	17.9183	91.87	0.15	17.5952	93.1914	0	17.2347	94.9325	0	514.971	17.3735	92.8405	0	17.4537	93.2372	0	17.9637	93.2296	0.15	17.7153	92.7657	0.15	17.1225	89.3843	0	395.925	17.6059	92.6848	0.15	17.6272	92.1614	0.15	18.2227	91.3741	0	17.9076	92.8359	0	17.6219	91.2596
2025-01-30T18:59:17+08:00	17.3442	93.4798	0	17.0531	94.2535	0	17.0932	94.4411	0	17.8489	91.7815	0.15	17.5525	93.2204	0	17.192	95.1202	0	571.549	17.3735	92.903	0	17.4109	93.55	0	17.921	93.1472	0.15	17.6459	92.7474	0.15	17.2774	91.2001	0	451.392	17.5765	92.8954	0.15	17.5418	92.1904	0.15	18.2094	91.2474	0.15	17.8515	92.8756	0	17.5631	91.4031
2025-01-30T19:09:17+08:00	17.3175	93.5439	0	17.0264	94.226	0	17.0237	94.5617	0	17.8355	91.8196	0.15	17.5097	93.0312	0	17.1359	95.2331	0	576.562	17.2881	93.0266	0	17.3976	93.7606	0	17.9076	92.8817	0.15	17.6032	92.7474	0.15	17.3068	92.0851	0	450.971	17.5204	93.1594	0.15	17.499	92.5368	0.15	18.1773	91.3115	0.15	17.7821	92.7855	0	17.5364	91.4061
2025-01-30T19:19:17+08:00	17.2614	93.4676	0	16.981	94.1939	0	16.997	94.5434	0	17.7794	91.7235	0.15	17.4243	93.019	0	17.0531	95.2209	0	557.381	17.248	93.0648	0	17.2988	93.9391	0	17.8382	92.7535	0.15	17.5284	92.6879	0.15	17.3335	92.5338	0	450.742	17.435	93.1456	0.15	17.4296	92.7153	0.15	18.0812	91.4015	0.15	17.6967	92.6024	0	17.4376	91.4107
2025-01-30T19:29:17+08:00	17.1492	93.3989	0	16.9383	94.1222	0	16.9089	94.5754	0	17.6806	91.8914	0.15	17.3842	92.9488	0	16.965	95.1614	0	634.855	17.1359	93.1014	0	17.256	93.9284	0	17.7394	92.6482	0.15	17.4323	92.4697	0.15	17.3629	92.8527	0	475.714	17.3362	93.0602	0.15	17.3308	92.7398	0.15	18.0091	91.3436	0.15	17.6139	92.5643	0	17.3255	91.3252
2025-01-30T19:39:17+08:00	17.0371	93.3303	0	16.8261	93.9742	0	16.7994	94.6654	0	17.5818	91.9188	0.15	17.2721	92.781	0	16.8662	95.0927	0	612.403	17.0638	93.1334	0	17.1305	94.0536	0	17.6406	93.0373	0.15	17.3602	92.5429	0.15	17.3629	93.0541	0	472.409	17.2374	93.106	0.15	17.2187	92.7947	0.15	17.9263	91.1604	0.15	17.499	92.4147	0	17.24	91.3329
2025-01-30T19:49:17+08:00	16.9356	93.3562	0	16.7567	93.9879	0	16.7006	94.5968	0	17.4403	91.7632	0.15	17.1466	92.7199	0	16.7674	95.0591	0	628.615	16.9356	93.019	0	17.0184	94.1085	0	17.5124	92.9671	0.15	17.2347	92.3598	0.15	17.3762	93.2967	0	506.211	17.1118	93.2799	0.15	17.0771	93.0129	0.15	17.8408	91.078	0	17.4002	92.5109	0	17.1145	91.3664
2025-01-30T19:59:16+08:00	16.8502	93.2845	0	16.6285	94.0246	0	16.5591	94.6029	0	17.3281	91.9051	0.15	17.0611	92.7901	0	16.6846	95.0881	0	652.625	16.8235	93.2891	0	16.9169	94.1222	0	17.4403	92.6436	0.15	17.1359	92.2728	0.15	17.3201		0		16.9997	93.2845	0.15	16.949	93.0312	0.15	17.7287	91.1833	0	17.2747	92.4697	0	17.0157	91.3344
2025-01-30T20:09:16+08:00	16.7247	93.4936	0	16.5324	94.0108	0	16.503	94.6944	0	17.2587	91.9295	0.15	16.9463	92.7398	0	16.5431	95.1385	0	669.132	16.7113	93.2708	0	16.7487	94.2351	0	17.3709	92.5658	0.15	17.0371	92.4422	0.15		93.3074		516.114	16.8982	93.463	0.15	16.8368	93.2067	0.15	17.6326	91.0368	0	17.1626	92.5612	0	16.9009	91.371
2025-01-30T20:19:16+08:00	16.5991	93.5531	0	16.4202	93.9605	0	16.3935	94.7402	0	17.1626	91.8242	0.15	16.8475	92.8038	0	16.4603	95.1965	0	666.073	16.6125	93.4524	0	16.6632	94.4549	0	17.2721	92.6711	0.15	16.9089	92.372	0.15	17.2641	93.3669	0	545.585	16.7727	93.608	0.15	16.738	93.4859	0.15	17.5311	90.9911	0	17.0798	92.6604	0	16.8181	91.5175
2025-01-30T20:29:17+08:00	16.5003	93.5271	0	16.2894	93.9483	0	16.2627	94.8348	0	17.0077	91.8776	0.15	16.7086	92.8908	0	16.3455	95.2071	0	708.999	16.487	93.4905	0	16.5244	94.4472	0	17.1599	92.5338	0.15	16.8235	92.34	0.15	17.208	93.3349	0	537.12	16.6606	93.7514	0.15	16.6419	93.4432	0.15	17.4056	90.9621	0.15	16.965	92.5643	0	16.706	91.5084
2025-01-30T20:39:17+08:00	16.4015	93.5027	0	16.2066	94.1772	0	16.1666	94.9905	0	16.9223	92.1263	0.15	16.5831	93.0373	0	16.2173	95.2239	0	694.419	16.3695	93.6675	0	16.4256	94.6197	0	17.0611	92.5597	0.15	16.738	92.3278	0.15	17.1225	93.3425	0	517.997	16.5484	93.7957	0.15	16.5137	93.5912	0.15	17.3068	91.1101	0	16.8528	92.546	0	16.5805	91.5251
2025-01-30T20:49:17+08:00	16.3001	93.6995	0	16.1212	94.1482	0	16.0677	94.9966	0	16.8235	91.9921	0.15	16.5404	93.0266	0	16.1345	95.3292	0	704.917	16.2573	93.6461	0	16.2814	94.7799	0	16.9596	92.665	0.15	16.6419	92.5383	0.15	17.0531	93.2509	0	558.781	16.4363	93.901	0.15	16.4176	93.64	0.15	17.2347	91.0414	0	16.754	92.9137	0	16.5244	91.6136
2025-01-30T20:59:17+08:00	16.2039	93.7362	0	16.009	94.3313	0	15.985	95.1003	0	16.754	91.8547	0.15	16.4282	93.2189	0	16.0491	95.375	0	753.971	16.1746	93.9117	0	16.1826	94.9599	0	16.8769	92.7565	0.15	16.527	92.6711	0.15	16.9516	93.1182	0	610.098	16.3214	93.9849	0.15	16.3294	93.901	0.15	17.1386	91.2245	0	16.6686	92.781	0	16.3962	91.5816
2025-01-30T21:09:17+08:00	16.0758	93.8415	0	15.9262	94.2763	0	15.8995	95.1965	0	16.6552	92.3003	0.15	16.3561	93.2799	0	15.9369	95.4849	0	739.908	16.0624	94.0169	0	16.0864	95.0134	0	16.722	93.1105	0.15	16.4576	92.5551	0.15	16.8235	93.1655	0	567.426	16.2093	94.2687	0.15	16.2306	93.9696	0.15	17.0665	91.2154	0	16.5564	92.4819	0	16.2974	91.6487
2025-01-30T21:19:17+08:00	15.9503	93.8003	0	15.8274	94.3587	0	15.7874	95.1339	0	16.5724	92.1111	0.15	16.244	93.2326	0	15.8541	95.5306	0	749.732	15.977	93.9437	0	15.9716	95.1415	0	16.6365	93.0083	0.15	16.3561	92.6116	0.15	16.7247	93.1868	0	643.386	16.1105	94.5251	0.15	16.1345	94.1161	0.15	16.9516	91.2703	0	16.5003	92.5887	0	16.2253	91.7723
2025-01-30T21:29:16+08:00	15.8942	93.7652	0	15.7259	94.374	0	15.6886	95.2697	0	16.4603	92.0302	0.15	16.1612	93.5302	0	15.782	95.5688	0	730.298	15.8782	94.2	0	15.8888	95.256	0	16.5671	92.7382	0.15	16.2573	92.7672	0.15	16.6419	93.196	0	659.187	16.0117	94.6517	0.15	15.9796	94.255	0.15	16.8395	91.223	0	16.3748	92.7672	0	16.0998	91.7311
2025-01-30T21:39:16+08:00	15.782	93.9879	0	15.6565	94.4732	0	15.6031	95.3338	0	16.3588	91.9875	0.15	16.0624	93.4569	0	15.6806	95.6817	0	785.745	15.8221	94.2275	0	15.7767	95.4406	0	16.4549	92.7108	0.15	16.1879	92.6802	0.15	16.5137	93.1426	0	639.15	15.8995	94.786	0	15.9236	94.3603	0.15	16.7433	91.2291	0	16.3027	92.9	0	16.0143	91.7739
2025-01-30T21:49:16+08:00	15.7233	94.0627	0	15.5871	94.5937	0	15.507	95.5627	0	16.26	92.3125	0.15	15.9636	93.6904	0	15.5684	95.7015	0	799.867	15.6939	94.3282	0	15.6325	95.5505	0	16.3989	92.9076	0.15	16.0891	92.8771	0.15	16.4149	93.3288	0	655.255	15.8301	94.7799	0	15.8247	94.4961	0.15	16.6712	91.4672	0	16.2039	92.7657	0	15.9316	91.8639
2025-01-30T21:59:17+08:00	15.6111	93.9849	0	15.4589	94.667	0	15.4215	95.6329	0	16.1906	92.1157	0.15	15.8942	93.7194	0	15.5417	95.8419	0	780.293	15.5951	94.4869	0	15.5497	95.6283	0	16.3107	92.8679	0.15	16.0197	92.9137	0.15	16.3294	93.2891	0	691.054	15.7286	94.7952	0.15	15.7527	94.5205	0.15	16.5751	91.3832	0	16.1345	93.0373	0	15.8328	91.8685
2025-01-30T22:09:17+08:00	15.555	94.1482	0	15.4028	94.8028	0	15.3521	95.7107	0	16.1078	92.3354	0.15	15.8648	93.7728	0	15.4295	95.9289	0	810.588	15.5257	94.5663	0	15.4936	95.7412	0	16.2413	92.9091	0.15	15.9209	92.8069	0.15	16.2146	93.3242	0	671.596	15.6458	94.9371	0	15.6138	94.58	0.15	16.503	91.5068	0	16.0517	92.9366	0	15.7633	91.96
2025-01-30T22:19:17+08:00	15.4856	94.3633	0	15.3334	94.8806	0	15.2693	95.9533	0	16.0651	92.1447	0.15	15.75	93.7835	0	15.3574	96.0159	0	805.45	15.3975	94.7387	0	15.3948	95.874	0	16.1852	92.8664	0.15	15.8515	93.022	0.15	16.1158	93.3989	0	715.648	15.547	94.9767	0	15.5577	94.8577	0.15	16.4336	91.5114	0	16.009	93.0678	0	15.7046	92.2805
2025-01-30T22:29:17+08:00	15.4135	94.4732	0	15.2506	95.0088	0	15.1839	95.9518	0	15.9957	92.5368	0.15	15.75	93.9239	0	15.3174	96.0952	0	811.725	15.3708	94.8501	0	15.3521	96.0357	0	16.0998	93.0648	0.15	15.7794	92.9732	0.15	16.0597	93.4493	0	686.734	15.5203	95.1751	0.15	15.515	94.9767	0.15	16.3615	91.5541	0	15.9396	93.2387	0	15.6352	92.1523
2025-01-30T22:39:17+08:00	15.3574	94.6288	0	15.2213	95.1049	0	15.1705	96.1181	0	15.9396	92.6329	0.15	15.6672	93.9117	0	15.2453	96.1913	0	844.952	15.3147	94.8577	0	15.2399	96.1044	0	16.0571	93.2647	0.15	15.75	93.3013	0.15	15.9209	93.5866	0	684.153	15.4482	95.1797	0.15	15.4456	95.0546	0.15	16.2921	91.577	0	15.8541	93.3288	0	15.5497	92.2225
2025-01-30T22:49:16+08:00	15.3014	94.7616	0	15.1785	95.2209	0	15.0984	96.2905	0	15.8701	92.7153	0.15	15.6245	93.9803	0	15.1625	96.2005	0	843.176	15.272	95.0515	0	15.1972	96.2188	0	16.001	93.5729	0.15	15.6645	93.4722	0.15	15.8488	93.5256	0	722.221	15.3788	95.4635	0	15.3895	95.1888	0.15	16.2627	91.7647	0	15.8114	93.3074	0	15.507	92.2393
2025-01-30T22:59:16+08:00	15.2453	94.7585	0	15.0931	95.3399	0	15.0423	96.3088	0	15.8408	92.9168	0.15	15.5283	94.0795	0	15.1171	96.2768	0	818.524	15.2026	95.0561	0	15.1518	96.3272	0	15.9316	93.4432	0.15	15.6645	93.5851	0.15	15.766	93.6309	0	758.518	15.3361	95.4314	0	15.3174	95.3216	0.15	16.22	91.8868	0	15.7713	93.3974	0	15.4669	92.4498
2025-01-30T23:09:17+08:00	15.2052	94.7585	0	15.0504	95.3811	0	15.013	96.437	0	15.7713	92.8298	0.15	15.5283	94.2809	0	15.0744	96.3333	0	873.784	15.1278	95.201	0	15.069	96.4233	0	15.9022	93.3883	0.15	15.5951	93.5363	0.15	15.6912	93.6736	0	704.745	15.3094	95.4894	0	15.304	95.4162	0.15	16.1372	91.8654	0	15.7126	93.5134	0	15.4109	92.4559
2025-01-30T23:19:17+08:00	15.1305	95.079	0	15.037	95.494	0	14.9569	96.6751	0	15.7553	93.1243	0.15	15.4429	94.4045	0	15.0343	96.4614	0	852.028	15.1278	95.2529	0	15.013	96.5942	0	15.8328	93.5088	0.15	15.5524	93.6263	0.15	15.5924	93.7789	0	729.007	15.2667	95.6512	0	15.2346	95.5261	0.15	16.0945	92.1401	0	15.7126	93.6828	0	15.3548	92.4422
2025-01-30T23:29:17+08:00	15.1465	95.0744	0	14.9943	95.6863	0	14.9168	96.6751	0	15.7126	93.0739	0.15	15.4002	94.3099	0	14.9916	96.5286	0	850.093	15.0584	95.4757	0	14.9969	96.6384	0	15.8328	93.64	0.15	15.523	93.6904	0.15	15.5097	93.8109	0	725.443	15.2239	95.7824	0	15.2213	95.6085	0.15	16.0651	91.9829	0	15.6565	93.7881	0	15.3254	92.5368
2025-01-30T23:39:17+08:00	15.1305	95.3338	0	14.9809	95.8618	0	14.8875	96.8673	0	15.7126	93.3532	0.15	15.3868	94.3908	0	14.9355	96.64	0	858.12	15.0717	95.5734	0	14.9702	96.8444	0	15.8194	93.8598	0.15	15.5097	93.7682	0.15	15.4509	93.8415	0	747.486	15.1972	95.938	0	15.1785	95.7366	0.15	16.0384	92.3308	0	15.6699	94.0215	0	15.312	92.8084
2025-01-30T23:49:17+08:00	15.1038	95.2651	0	14.9809	95.9792	0	14.8741	96.9909	0	15.6859	93.4859	0.15	15.3868	94.5602	0	14.9195	96.7727	0	900.091	15.0877	95.7931	0	14.9275	96.9604	0	15.7767	93.8659	0.15	15.5097	94.0337	0.15	15.3948	93.9559	0	722.236	15.1839	96.0525	0	15.1785	95.9075	0.15	16.0517	92.4681	0	15.6405	94.0856	0	15.2987	92.8985
2025-01-30T23:59:17+08:00	15.1171	95.3948	0	14.9943	96.141	0	14.8608	97.1145	0	15.6699	93.6721	0.15	15.3441	94.6532	0	14.9355	96.8627	0	879.819	15.045	95.8709	0	14.9409	96.9741	0	15.8034	94.0154	0.15	15.5097	94.1939	0.15	15.3254	94.1085	0	751.488	15.1972	96.2951	0	15.1919	95.9762	0.15	16.009	92.5277	0	15.6565	94.2596	0	15.2987	92.9076
2025-01-31T00:09:16+08:00	15.1171	95.5642	0	14.9943	96.1944	0	14.8741	97.2442	0	15.6699	93.6416	0.15	15.3735	94.6715	0	14.9355	97.0291	0	860.42	15.0584	95.8969	0	14.9569	97.174	0	15.79	94.081	0.15	15.4963	94.2214	0.15	15.2827	94.1573	0	776.936	15.1839	96.3134	0	15.1919	96.1364	0.15	16.009	92.7108	0	15.6565	94.2504	0	15.312	93.1228
2025-01-31T00:19:16+08:00	15.0904	95.5993	0	14.9943	96.2264	0	14.8741	97.3724	0	15.6699	93.6904	0.15	15.3601	94.7723	0	14.8928	97.0367	0	861.344	15.045	95.9243	0	14.9569	97.2427	0	15.7767	94.0673	0.15	15.4669	94.1711	0.15	15.256	94.2855	0	790.097	15.1839	96.4752	0	15.1919	96.1486	0.15	16.009	92.813	0	15.6004	94.3099	0	15.2693	93.0922
2025-01-31T00:29:17+08:00	15.0744	95.5734	0	14.9649	96.2829	0	14.8608	97.38	0	15.6565	93.8476	0.15	15.3601	94.9004	0	14.9062	97.1099	0	887.166	15.045	96.1303	0	14.9275	97.2061	0	15.7446	94.1451	0.15	15.4829	94.4778	0.15	15.1839	94.2672	0	782.562	15.1518	96.3928	0	15.1465	96.2127	0.15	15.9529	92.8496	0	15.6138	94.3679	0	15.2693	93.0648
2025-01-31T00:39:17+08:00	15.0744	95.819	0	14.9516	96.3745	0	14.8741	97.4228	0	15.6138	93.8155	0.15	15.3307	94.7768	0	14.8795	97.142	0	887.924	15.0156	96.0677	0	14.9409	97.2976	0	15.7313	94.2809	0.15	15.4963	94.5342	0.15	15.1385	94.4686	0	757.173	15.1518	96.4889	0	15.1785	96.231	0.15	15.9529	92.9091	0	15.5711	94.461	0	15.256	93.109
2025-01-31T00:49:16+08:00	15.0477	95.6832	0	14.9088	96.3424	0	14.818	97.4182	0	15.6432	93.814	0.15	15.3174	94.8898	0	14.8795	97.1694	0	917.479	15.0023	96.1303	0	14.8848	97.3022	0	15.7179	94.1802	0.15	15.4536	94.1802	0.15	15.1385	94.5647	0	786.707	15.1251	96.4614	0	15.1198	96.3333	0.15	15.9396	92.8664	0	15.5711	94.345	0	15.2266	93.1273
2025-01-31T00:59:16+08:00	15.0183	95.6558	0	14.8688	96.3195	0	14.8047	97.3846	0	15.5604	93.814	0.15	15.2747	94.995	0	14.8234	97.2244	0	930.082	15.0023	96.1089	0	14.8714	97.377	0	15.6752	94.1802	0.15	15.3975	94.3053	0	15.1251	94.7066	0	807.752	15.0957	96.5835	0	15.1064	96.3195	0.15	15.9129	92.9213	0	15.5444	94.4656	0	15.1865	93.1548
2025-01-31T01:09:17+08:00	14.9916	95.6695	0	14.8688	96.5331	0	14.7753	97.5555	0	15.5871	94.0291	0.15	15.248	94.9355	0	14.8234	97.2625	0	923.838	14.9756	96.2081	0	14.8714	97.435	0	15.6619	94.2947	0.15	15.3841	94.667	0.15	15.1118	94.7799	0	885.645	15.0957	96.5164	0	15.0904	96.4431	0.15	15.8969	92.9274	0	15.515	94.4778	0	15.1545	93.2479
2025-01-31T01:19:17+08:00	14.9916	95.8938	0	14.8688	96.4599	0	14.762	97.4578	0	15.5604	93.9925	0.15	15.2319	94.9508	0	14.794	97.2839	0	924.339	14.9462	96.1898	0	14.8287	97.5311	0	15.6485	94.493	0.15	15.3281	94.3511	0.15	15.1251	94.8318	0	846.517	15.053	96.5484	0	15.0504	96.434	0.15	15.8568	92.8862	0	15.4883	94.5251	0	15.1411	93.2158
2025-01-31T01:29:17+08:00	14.9355	95.7702	0	14.826	96.5209	0	14.7486	97.528	0	15.5177	93.9117	0.15	15.2052	95.0286	0	14.7807	97.3297	0	965.982	14.9195	96.228	0	14.8154	97.4685	0	15.6058	94.4503	0.15	15.312	94.5205	0	15.0957	94.9584	0	778.702	15.0397	96.6659	0	15.0504	96.5103	0.15	15.8274	92.9397	0	15.4589	94.5388	0	15.1118	93.2662
2025-01-31T01:39:17+08:00	14.9355	95.9716	0	14.7833	96.585	0	14.7059	97.6104	0	15.5043	94.0612	0.15	15.2052	95.05	0	14.7673	97.3663	0	952.971	14.9035	96.2875	0	14.7887	97.5311	0	15.5337	94.5602	0.15	15.2987	94.313	0	15.0957	95.0179	0	854.719	15.013	96.7346	0	14.9943	96.5255	0.15	15.8007	92.9946	0	15.4162	94.6349	0	15.0984	93.2525
2025-01-31T01:49:16+08:00	14.8928	95.9304	0	14.7833	96.5972	0	14.6632	97.5677	0	15.4883	94.0444	0.15	15.1759	95.2941	0	14.7379	97.4044	0	963.432	14.8341	96.3561	0	14.7593	97.5128	0	15.5203	94.3648	0.15	15.2853	94.6303	0.15	15.069	95.0881	0	851.269	14.9969	96.73	0	15.0076	96.5835	0.15	15.7713	92.987	0	15.4028	94.6426	0	15.0851	93.312
2025-01-31T01:59:16+08:00	14.8367	95.9152	0	14.77	96.6354	0	14.6632	97.6959	0	15.4322	94.0429	0.15	15.1198	95.082	0	14.7112	97.3678	0	986.163	14.8047	96.4019	0	14.7459	97.6638	0	15.507	94.4045	0.15	15.2426	94.4045	0.15	15.0557	95.0362	0	822.441	14.9409	96.7575	0	14.9516	96.6217	0.15	15.7553	93.0037	0	15.3468	94.5418	0	15.0717	93.3471
2025-01-31T02:09:17+08:00	14.8234	96.0296	0	14.6845	96.6979	0	14.6071	97.7646	0	15.4189	94.1344	0.15	15.1198	95.1965	0	14.6819	97.4212	0	981.143	14.8207	96.4065	0	14.7032	97.6333	0	15.4643	94.5098	0.15	15.2293	94.789	0.15	15.0397	95.0134	0	825.91	14.9008	96.8551	0	14.9382	96.6949	0.15	15.7126	93.0236	0	15.3334	94.5602	0	15.029	93.3745
2025-01-31T02:19:17+08:00	14.7807	96.0708	0	14.7005	96.7025	0	14.5804	97.7478	0	15.4055	93.9422	0.15	15.0904	95.2514	0	14.6685	97.3983	0	991.369	14.778	96.4599	0	14.6605	97.7005	0	15.4509	94.58	0.15	15.1732	94.6441	0.15	14.9836	95.1247	0	845.81	14.8848	96.8734	0	14.9088	96.7498	0.15	15.6859	93.0694	0	15.304	94.7753	0	14.9863	93.3257
2025-01-31T02:29:16+08:00	14.7807	96.1669	0	14.6845	96.8032	0	14.567	97.8485	0	15.3628	94.0673	0.15	15.0771	95.3445	0	14.6391	97.409	0	980.797	14.7646	96.5652	0	14.6338	97.7234	0	15.4509	94.58	0.15	15.1545	94.5663	0	14.9702	95.0912	0	864.434	14.8848	96.8414	0	14.8661	96.73	0.15	15.6565	93.1014	0	15.264	94.6258	0	14.9729	93.3761
2025-01-31T02:39:17+08:00	14.7379	96.1868	0	14.6445	96.791	0	14.567	97.7874	0	15.2934	94.1863	0.15	15.021	95.3079	0	14.6258	97.5036	0	977.515	14.7219	96.553	0	14.6044	97.7737	0	15.3948	94.4381	0.15	15.1144	94.4915	0.15	14.9836	95.1049	0	870.099	14.8714	96.9558	0	14.8821	96.8078	0.15	15.6432	93.138	0	15.248	94.9096	0	14.9435	93.3791
2025-01-31T02:49:17+08:00	14.6952	96.1959	0	14.6017	96.7712	0	14.5216	97.8256	0	15.3361	94.1436	0.15	15.0076	95.3155	0	14.5697	97.4777	0	968.028	14.7086	96.6476	0	14.5777	97.7752	0	15.3655	94.6334	0.15	15.0984	94.905	0.15	14.9275	95.1568	0	877.131	14.802	97.0886	0	14.826	96.8032	0.15	15.6138	93.1319	0	15.2213	94.9325	0	14.9168	93.4661
2025-01-31T02:59:17+08:00	14.6819	96.2768	0	14.5457	96.7666	0	14.5083	97.8759	0	15.2667	94.168	0.15	15.021	95.5718	0	14.5403	97.5402	0	1008.45	14.6658	96.6247	0	14.5323	97.8897	0	15.296	95.0103	0.15	15.0584	94.9371	0	14.9008	95.1019	0	903.849	14.7726	97.0916	0	14.77	96.8414	0.15	15.5577	93.1975	0	15.1785	94.667	0	14.8608	93.3577
2025-01-31T03:09:17+08:00	14.6124	96.2493	0	14.5724	96.8139	0	14.4522	97.8805	0	15.2373	94.1527	0.15	14.9516	95.4574	0	14.5403	97.5402	0	983.546	14.6525	96.6751	0	14.519	97.8759	0	15.296	95.0103	0.15	15.0423	94.9447	0.15	14.8848	95.1842	0	918.149	14.7593	97.1527	0	14.7406	96.91	0.15	15.5177	93.138	0	15.1331	94.7204	0	14.8447	93.4173
2025-01-31T03:19:17+08:00	14.6124	96.3333	0	14.4869	96.7849	0	14.4389	97.8882	0	15.1812	93.9055	0.15	14.9088	95.407	0	14.4976	97.5769	0	1009.91	14.5964	96.7025	0	14.4469	97.879	0	15.2399	95.0591	0.15	14.9996	94.8913	0	14.8581	95.1781	0	910.017	14.6899	97.0916	0	14.7139	96.9223	0.15	15.4883	93.2021	0	15.1198	94.963	0	14.7887	93.431
2025-01-31T03:29:17+08:00	14.5563	96.286	0	14.4575	96.9131	0	14.4095	97.9751	0	15.1679	94.2916	0.15	14.8661	95.4452	0	14.4415	97.5128	0	1020.87	14.567	96.7391	0	14.4335	98.0407	0	15.2106	95.0195	0.15	14.9596	94.8043	0	14.8421	95.2606	0	874.199	14.6605	97.084	0	14.6845	97.023	0.15	15.4616	93.2341	0	15.0637	94.8089	0	14.7887	93.5683
2025-01-31T03:39:16+08:00	14.543	96.3561	0	14.4442	96.9192	0	14.3828	97.9675	0	15.1358	94.2412	0.15	14.8527	95.5596	0	14.4255	97.5952	0	1034.72	14.5083	96.7575	0	14.3908	98.0179	0	15.1518	95.0698	0.15	14.9302	94.8852	0	14.786	95.2377	0	917.626	14.6471	97.2106	0	14.6151	97.0565	0.15	15.4322	93.228	0	15.0504	94.995	0	14.7326	93.4722
2025-01-31T03:49:17+08:00	14.5109	96.3912	0	14.4175	96.9772	0	14.34	97.9889	0	15.1091	94.4244	0.15	14.8527	95.6649	0	14.4121	97.6425	0	1054.83	14.4949	96.8917	0	14.3641	98.0987	0	15.1518	95.0912	0.15	14.9302	95.0652	0	14.786	95.285	0	925.835	14.6338	97.174	0	14.6284	97.1252	0.15	15.4055	93.2418	0	15.037	95.1095	0	14.7059	93.5393
2025-01-31T03:59:16+08:00	14.4549	96.3684	0	14.3881	97.0321	0	14.3107	98.0865	0	15.0797	94.342	0.15	14.81	95.6313	0	14.3694	97.6974	0	1057.6	14.4949	96.8048	0	14.3481	98.201	0	15.1251	95.0408	0.15	14.9035	94.8669	0	14.7459	95.2834	0	906.236	14.5911	97.3159	0	14.5857	97.1786	0.15	15.3895	93.3166	0	14.9809	95.1156	0	14.6925	93.5363
2025-01-31T04:09:17+08:00	14.4682	96.5072	0	14.3614	97.0977	0	14.2973	98.0911	0	15.0664	94.3694	0.15	14.7673	95.642	0	14.3427	97.7188	0	1034.89	14.4522	96.9238	0	14.3214	98.1765	0	15.0957	94.905	0.15	14.8608	94.931	0	14.7032	95.2926	0	939.292	14.5483	97.3343	0	14.527	97.1618	0.15	15.3334	93.3974	0	14.9649	95.1003	0	14.6765	93.6416
2025-01-31T04:19:17+08:00	14.4282	96.5286	0	14.3614	97.0977	0	14.2706	98.1079	0	15.0237	94.3603	0.15	14.7673	95.7885	0	14.3427	97.7691	0	1054.76	14.3828	96.9726	0	14.308	98.201	0	15.1251	94.8394	0.15	14.8474	94.9172	0	14.6872	95.3658	0	902.949	14.5323	97.3312	0	14.527	97.2931	0.15	15.3201	93.4218	0	14.9516	95.1614	0	14.6204	93.6828
2025-01-31T04:29:17+08:00	14.3854	96.5515	0	14.3187	97.0871	0	14.2279	98.1689	0	15.0103	94.2947	0.15	14.7112	95.8282	0	14.3	97.7569	0	1021.25	14.3961	97.0504	0	14.2653	98.2086	0	15.053	94.8302	0.15	14.8047	95.1324	0.15	14.6605	95.4437	0	936.411	14.519	97.3709	0	14.5136	97.3312	0.15	15.3201	93.3425	0	14.9249	94.8775	0	14.6204	93.6355
2025-01-31T04:39:16+08:00	14.3294	96.5789	0	14.2893	97.1023	0	14.2145	98.1552	0	14.9542	94.3099	0.15	14.6979	95.8755	0	14.2573	97.7935	0	1040.83	14.3534	97.0703	0	14.2226	98.2956	0	15.0263	94.9187	0.15	14.7486	94.9126	0	14.6178	95.4726	0	941.033	14.4762	97.4456	0	14.4442	97.3343	0.15	15.264	93.3471	0	14.8955	94.9233	0	14.5644	93.6858
2025-01-31T04:49:16+08:00	14.3	96.5057	0	14.2199	97.0291	0	14.1451	98.1231	0	14.9275	94.2306	0.15	14.6712	95.6497	0	14.2172	97.7432	0	1047.64	14.34	97.0459	0	14.1798	98.3322	0	15.013	94.8089	0.15	14.7192	94.9142	0	14.5884	95.4253	0	935.668	14.4202	97.4411	0	14.4015	97.29	0.15	15.2213	93.3852	0	14.8394	94.9737	0	14.5216	93.5943
2025-01-31T04:59:17+08:00	14.2599	96.4096	0	14.1772	97.0916	0	14.1291	98.1125	0	14.8848	94.2412	0.15	14.6017	95.7977	0	14.2172	97.8027	0	1044.04	14.2706	97.0062	0	14.1371	98.3108	0	14.9275	94.8302	0.15	14.6925	94.8318	0.15	14.5617	95.4299	0	967.037	14.3507	97.499	0	14.3881	97.3617	0.15	15.1812	93.3257	0	14.7833	94.789	0	14.4656	93.6171
2025-01-31T05:09:16+08:00	14.2039	96.5011	0	14.1344	97.1344	0	14.0463	98.1094	0	14.8154	94.2229	0.15	14.5857	95.6878	0	14.1451	97.6959	0	1059.83	14.2279	96.9726	0	14.1104	98.3047	0	14.8848	94.8272	0.15	14.6204	94.8455	0	14.5163	95.407	0	952.08	14.308	97.4762	0	14.2893	97.3251	0.15	15.1225	93.2509	0	14.7272	94.8913	0	14.4362	93.5088
2025-01-31T05:19:17+08:00	14.1745	96.5148	0	14.0784	97.0977	0	14.033	98.1674	0	14.7459	94.1314	0.15	14.5136	95.7137	0	14.1024	97.7432	0	1071.04	14.1718	97.0977	0	14.0543	98.3658	0	14.8287	94.8257	0.15	14.5937	94.786	0	14.5163	95.523	0	945.807	14.2386	97.4899	0	14.2626	97.4029	0.15	15.0797	93.2097	0	14.6578	94.789	0	14.3801	93.5576
2025-01-31T05:29:17+08:00	14.1318	96.611	0	14.0223	97.0092	0	13.9902	98.1552	0	14.7299	94.1161	0.15	14.5136	95.848	0	14.0463	97.7371	0	1038.77	14.1157	97.0611	0	14.0116	98.4329	0	14.786	94.9416	0.15	14.535	94.8775	0	14.4896	95.6039	0	987.565	14.2226	97.5509	0	14.2199	97.3816	0.15	15.037	93.3333	0	14.6712	95.0469	0	14.3374	93.5912
2025-01-31T05:39:17+08:00	14.0757	96.5835	0	13.9956	97.0871	0	13.9315	98.1537	0	14.6899	94.2641	0.15	14.4709	95.8068	0	14.0063	97.7844	0	1054.27	14.0864	97.1283	0	13.9422	98.4146	0	14.7459	94.8775	0.15	14.5056	95.2667	0	14.4602	95.5871	0	966.919	14.1825	97.5402	0	14.1905	97.5006	0.15	14.9943	93.3516	0	14.6311	94.8867	0	14.324	93.6919
2025-01-31T05:49:17+08:00	14.049	96.5652	0	13.9956	97.2473	0	13.9315	98.3001	0	14.6765	94.3236	0.15	14.4442	95.967	0	13.9635	97.821	0	1068.09	14.0597	97.2717	0	13.8968	98.3917	0	14.7166	94.9462	0.15	14.4923	95.1156	0	14.4308	95.5871	0	954.84	14.1531	97.6287	0	14.1344	97.583	0.15	14.9809	93.3791	0	14.5884	95.024	0	14.2679	93.6675
2025-01-31T05:59:17+08:00	14.033	96.7208	0	13.9395	97.3251	0	13.8754	98.2956	0	14.6204	94.5006	0.15	14.3748	95.8755	0	13.9502	97.8164	0	1081.37	14.0036	97.322	0	13.8701	98.4619	0	14.7166	95.1476	0.15	14.4202	95.0866	0.15	14.4175	95.5673	0	973.438	14.1104	97.7157	0	14.1344	97.6913	0.15	14.9382	93.4295	0	14.559	95.2392	0	14.2412	93.7087
2025-01-31T06:09:16+08:00	14.0063	96.7865	0	13.9235	97.3632	0	13.8621	98.3551	0	14.6338	94.6395	0.15	14.3748	96.054	0	13.9181	97.9263	0	1104.28	13.9742	97.2839	0	13.8407	98.6297	0	14.6872	95.0225	0.15	14.4068	95.1888	0	14.332	95.5047	0	986.984	14.0703	97.7371	0	14.0944	97.6883	0.15	14.9115	93.4722	0	14.575	95.2972	0	14.2119	93.7972
2025-01-31T06:19:17+08:00	13.9635	96.8597	0	13.9075	97.3709	0	13.806	98.4115	0	14.5777	94.4564	0.15	14.3454	96.0357	0	13.9048	97.9812	0	1109.82	13.9609	97.3755	0	13.814	98.6618	0	14.6605	95.0698	0.15	14.3935	95.1553	0	14.292	95.4635	0	987.912	14.0543	97.8393	0	14.065	97.7249	0.15	14.8955	93.5485	0	14.5163	95.2392	0	14.2119	93.7865
2025-01-31T06:29:16+08:00	13.9342	96.8444	0	13.8808	97.4685	0	13.806	98.5077	0	14.5483	94.5327	0.15	14.332	96.0311	0	13.8754	98.0026	0	1087.01	13.9609	97.4823	0	13.7846	98.7213	0	14.6471	95.1186	0.15	14.3641	95.2193	0	14.2065	95.3658	0	993.086	14.0143	97.8073	0	14.0517	97.8607	0.15	14.8955	93.6187	0	14.5163	95.2392	0	14.1558	93.8232
2025-01-31T06:39:16+08:00	13.9048	96.9085	0	13.8514	97.4212	0	13.7926	98.4207	0	14.5056	94.4472	0.15	14.3027	96.0983	0	13.8487	97.995	0	1115.77	13.9155	97.4502	0	13.7713	98.7671	0	14.6178	95.1644	0.15	14.3641	95.5734	0	14.1932	95.3994	0	990.941	13.9982	97.8439	0	14.0249	97.8424	0.15	14.8688	93.5409	0	14.4442	95.2712	0	14.1424	93.8476
2025-01-31T06:49:16+08:00	13.8781	96.9543	0	13.8514	97.4395	0	13.7633	98.5061	0	14.5323	94.5098	0.15	14.276	96.08	0	13.8354	98.0713	0	1107.75	13.8727	97.5463	0	13.7552	98.8098	0	14.6044	95.1705	0.15	14.3374	95.3429	0	14.1638	95.6054	0	1014.02	14.0143	97.9156	0	13.9956	97.8668	0.15	14.7833	94.4274	0	14.4602	95.3399	0	14.1131	93.9101
2025-01-31T06:59:16+08:00	13.8621	97.0016	0	13.7953	97.4868	0	13.7205	98.5061	0	14.4762	94.6303	0.15	14.2626	96.173	0	13.8193	98.1537	0	1106.38	13.8594	97.5448	0	13.7152	98.7625	0	14.5617	95.1797	0.15	14.308	95.2392	0	14.1211	95.555	0	996.493	13.9715	97.9675	0	13.9822	97.9355	0.15	14.7833	94.2229	0	14.4041	95.3262	0	14.0997	93.962
2025-01-31T07:09:17+08:00	13.8354	96.9421	0	13.7953	97.5402	0	13.7366	98.5946	0	14.4629	94.6487	0.15	14.2466	96.1685	0	13.806	98.0819	0	1114.11	13.846	97.615	0	13.6858	98.8312	0	14.5483	95.0057	0.15	14.2813	95.4681	0	14.1077	95.7061	0	1017.52	13.9715	97.8836	0	13.9101	97.8759	0.15	14.7272	93.8842	0	14.4041	95.3384	0	14.073	93.8872
2025-01-31T07:19:17+08:00	13.822	96.9604	0	13.7392	97.4411	0	13.6938	98.5718	0	14.4362	94.5891	0.15	14.2199	96.1624	0	13.7633	98.1277	0	1117.66	13.8167	97.5631	0	13.6725	98.9334	0	14.5029	95.1232	0.15	14.2386	95.2514	0.15	14.081	95.7382	0	977.107	13.9128	97.995	0	13.9101	97.9721	0.15	14.7272	93.7697	0	14.3881	95.5642	0	14.073	93.9284
2025-01-31T07:29:17+08:00	13.7793	96.9696	0	13.7259	97.5006	0.15	13.6805	98.6114	0	14.4202	94.7631	0.15	14.1905	96.1532	0	13.7499	98.1353	0	1132.64	13.79	97.6104	0	13.6591	98.883	0	14.4896	95.1202	0.15	14.2519	95.4162	0.15	14.0517	95.7565	0	1005.05	13.8994	98.0041	0	13.8674	97.9706	0.15	14.7139	93.7148	0	14.332	95.3201	0	14.0303	93.9254
2025-01-31T07:39:16+08:00	13.7659	97.0001	0	13.6992	97.5677	0.15	13.6378	98.6297	0	14.3641	94.8226	0.15	14.1772	96.1715	0	13.6645	98.1125	0	1146.65	13.7472	97.5998	0	13.6164	98.909	0	14.4602	95.0927	0.15	14.1825	95.2895	0.15	14.0089	95.7656	0	1024.59	13.8701	98.0179	0	13.854	97.9675	0.15	14.6872	93.7087	0	14.3053	95.4482	0	13.9742	93.9025
2025-01-31T07:49:16+08:00	13.7659	96.9879	0	13.6564	97.5875	0	13.6244	98.648	0	14.3801	94.786	0.15	14.1371	96.2036	0	13.6511	98.0682	0	1125.32	13.7339	97.6272	0	13.603	98.9548	0	14.4335	95.0835	0.15	14.1959	95.7427	0.15	14.0089	95.8145	0	1017.07	13.8273	97.995	0.15	13.8247	98.0545	0.15	14.6578	93.7835	0.15	14.292	95.4131	0	13.9742	93.9712
2025-01-31T07:59:16+08:00	13.7099	97.1008	0.15	13.6698	97.6562	0	13.5817	98.6252	0	14.3507	94.8531	0	14.1211	96.2921	0	13.6378	98.1537	0	1148.85	13.7045	97.673	0	13.5737	98.9364	0	14.3774	95.3475	0.15	14.1398	95.5261	0	13.9662	95.8602	0	1033.09	13.8006	98.1277	0.15	13.838	98.1231	0.15	14.6445	93.8094	0.15	14.2359	95.5352	0.15	13.9288	93.9696
2025-01-31T08:09:17+08:00	13.7232	97.1664	0.15	13.6271	97.7386	0.15	13.5817	98.7732	0	14.3507	94.9783	0	14.0944	96.2646	0	13.6378	98.2696	0	1147.32	13.7179	97.7615	0.15	13.547	99.0249	0	14.3774	95.5169	0.15	14.1398	95.61	0	13.9529	95.9335	0	1006.03	13.814	98.1735	0.15	13.8113	98.1369	0.15	14.6311	93.8705	0.15	14.2626	95.6497	0.15	13.9155	94.1619
2025-01-31T08:19:17+08:00	13.7099	97.2259	0.3	13.6564	97.8302	0.15	13.5817	98.8464	0	14.3374	95.0607	0	14.065	96.2768	0	13.6378	98.2315	0.01	1119.56	13.6912	97.8103	0.15	13.5603	99.0784	0	14.4041	95.4818	0.15	14.1398	95.6863	0	13.9075	95.8373	0	1003.95	13.814	98.2177	0.15	13.798	98.2315	0.15	14.6151	93.9849	0.15	14.276	95.8618	0.15	13.9288	94.1817
2025-01-31T08:29:16+08:00	13.7366	97.3495	0.45	13.6564	97.9492	0.3	13.595	98.9654	0	14.3507	95.2209	0	14.081	96.4599	0	13.6244	98.3139	0.01	1126.23	13.7045	97.9431	0.15	13.5309	99.1073	0.01	14.4041	95.523	0	14.1398	95.8282	0	13.8941	95.8618	0	1060.72	13.8273	98.3383	0.15	13.8247	98.3246	0	14.6151	94.1588	0	14.292	95.9106	0.15	13.9448	94.3725
2025-01-31T08:39:17+08:00	13.7659	97.4624	0.6	13.6831	98.114	0.3	13.6244	99.0982	0	14.3507	95.3796	0.15	14.065	96.4752	0	13.6378	98.3658	0.02	1142	13.7339	98.1552	0.15	13.5737	99.2294	0.01	14.4335	95.668	0	14.1825	96.0754	0	13.8808	95.8511	0	1035.03	13.8434	98.407	0.15	13.838	98.4237	0	14.6445	94.3374	0	14.3053	96.1456	0.15	14.0009	94.6014
2025-01-31T08:49:16+08:00	13.822	97.5097	0.75	13.7392	98.2559	0.3	13.6645	99.2477	0	14.3801	95.3765	0.15	14.1505	96.7208	0	13.6805	98.5031	0.03	1152.45	13.79	98.2132	0	13.5603	99.2813	0.01	14.4602	95.7092	0	14.2386	96.4965	0	13.8514	95.8892	0	1021.98	13.9261	98.5397	0.15	13.8941	98.5245	0	14.7005	94.4823	0	14.3614	96.2997	0.15	14.0169	94.6929
2025-01-31T08:59:17+08:00	13.9048	97.6593	1.05	13.7819	98.4253	0.6	13.7366	99.4461	0	14.4896	95.5306	0.15	14.1772	96.8627	0.15	13.7366	98.6954	0.04	1151.75	13.83	98.2879	0	13.6164	99.4141	0.02	14.5029	96.0906	0	14.308	96.8902	0	13.7953	95.8465	0	1060.75	13.9582	98.645	0.15	13.9529	98.6023	0	14.7566	94.7433	0	14.4041	96.4141	0.15	14.1131	94.9508
2025-01-31T09:09:17+08:00	13.9635	97.5051	1.05	13.8674	98.5657	0.45	13.806	99.6246	0	14.5483	95.7244	0.15	14.2893	97.1344	0.15	13.8354	98.8373	0.05	1131.54	13.9155	98.5489	0	13.6992	99.5148	0.02	14.5617	96.3287	0	14.3641	96.9589	0	13.8087	95.9838	0	1031.58	14.0703	98.9136	0.15	14.0517	98.79	0	14.826	95.2254	0	14.4869	96.7452	0	14.1852	95.1369
2025-01-31T09:19:17+08:00	14.033	97.7462	1.35	13.9529	98.7686	0.75	13.8888	99.762	0	14.6471	95.9716	0.3	14.3748	97.3358	0.15	13.9181	99.0158	0.06	1175.92	14.0864	98.7457	0	13.8273	99.6094	0.03	14.6605	96.6201	0	14.4495	97.1328	0	13.7953	96.173	0	1078.96	14.1959	99.0234	0.15	14.1905	98.8815	0	14.8955	95.436	0	14.6151	96.8719	0	14.2813	95.2895
2025-01-31T09:29:17+08:00	14.1184	98.117	1.8	14.065	99.0234	0.9	14.0036	99.9298	0.15	14.7299	96.1959	0.3	14.4709	97.4762	0.15	14.0196	99.1119	0.08	1188.17	14.1985	98.9502	0	13.9555	99.7116	0.03	14.7459	96.9406	0	14.551	97.2656	0	13.8087	96.2631	0	1040.33	14.308	99.1714	0	14.2893	98.9731	0	14.9809	95.5779	0	14.7272	97.0733	0	14.3667	95.407
2025-01-31T09:39:17+08:00	14.2306	98.4146	1.95	14.2065	99.2615	0.75	14.1585	100	0.15	14.8714	96.4111	0.3	14.6017	97.6272	0.15	14.1585	99.2477	0.09	1129.86	14.3534	99.0784	0	14.0677	99.8398	0.04	14.8421	97.1664	0	14.6765	97.5128	0	13.8087	96.3012	0	1065.38	14.4469	99.4034	0	14.4575	99.0936	0	15.0931	95.7244	0	14.826	97.1099	0	14.4789	95.5352
2025-01-31T09:49:16+08:00	14.4121	98.6755	1.65	14.3614	99.4415	0.9	14.3267	100	0.15	14.9836	96.5789	0.3	14.7406	97.6959	0.15	14.3	99.3545	0.08	1159.53	14.4789	99.1989	0	14.2226	100	0.05	14.9836	97.3022	0	14.8314	97.6608	0	13.8087	96.3775	0	1058.67	14.6338	99.0234	0	14.6418	98.9609	0	15.2079	95.906	0	14.9809	97.2992	0.15	14.6204	95.4726
2025-01-31T09:59:17+08:00	14.6819	98.5763	6728.4	14.77	98.7778	8036.4	14.6632	100	6482.25	15.2106	96.1532	5161.2	14.9355	97.76	1957.8	14.4816	99.4827	107.92	1172.24	14.6792	99.3072	48.15	14.3774	100	0.04	15.1251	97.435	1393.95	15.1144	96.6842	4952.25	13.8514	96.5621	0	1090.96	14.786	98.7717	26.1	14.8955	98.6679	775.5	15.3201	96.1501	109.65	15.304	96.5148	4427.85	14.8314	95.4711
2025-01-31T10:09:16+08:00	15.0183	94.5617	8371.35	15.1492	95.1614	9275.85	15.2533	98.2651	10328.1	15.5604	92.7977	6263.25	15.4162	95.0927	6890.4	15.1038	98.5107	10027.5	1158.02	15.4402	96.8277	11568.2	14.6338	100	13.19	15.4215	95.2667	3866.55	15.5097	94.4198	5469.6	13.9075	96.8002	0.01	1030.2	15.4349	97.3312	12154.7	15.8247	95.6588	12979.5	15.5177	94.4228	3546	15.7259	94.3542	4987.5	15.3815	93.9422
2025-01-31T10:19:17+08:00	15.7233	93.2418	10803	16.1212	93.5546	10033.2	16.1933	93.6812	12766.8	16.22	92.3919	7072.05	16.1051	93.2982	8131.65	15.8808	96.5652	12774.4	1153.45	16.3695	93.196	14305	15.6058	95.4757	10670.1	15.9316	94.3542	4381.5	16.1746	93.6416	5795.25	13.9822	97.0413	0.01	1059.1	16.2787	94.667	14767.5	16.9356	92.52	15134.8	15.9689	93.4752	4149.9	16.3748	93.6507	5144.85	16.1425	92.7108
2025-01-31T10:29:17+08:00	16.2867	91.6991	10745.2	16.714	91.9341	10544.7	16.8128	91.6945	12332.7	16.7407	90.8309	8182.8	16.7781	91.6121	8544.6	16.6712	94.1711	12723.2	1136.12	17.1065	91.1742	14496.3	16.762	91.7968	13506.6	16.4122	93.4661	4758.15	16.738	92.8893	6385.2	14.0517	97.1832	0.02	1091.17	17.0424	93.0587	14876.5	17.7127	90.6523	16052.2	16.463	93.0373	4316.85	16.9783	92.7565	5560.65	16.8315	91.4839
2025-01-31T10:39:17+08:00	16.9062	90.9865	10828.6	17.4456	90.5013	10663.2	17.5151	90.7439	12156.5	17.3709	90.6737	7684.35	17.4243	90.8019	8681.55	17.4029	92.5292	12636.2	1065.95	17.7687	90.5653	14705.1	17.5231	90.6004	13393.9	16.9757	93.0129	4950.6	17.3175	92.5643	6546.9	14.1638	97.3861	0.03	1050.62	17.7607	91.6731	15174.9	18.4417	88.9906	16584.2	17.0397	92.752	4458.15	17.5124	92.0653	5735.7	17.3816	90.6615
2025-01-31T10:49:17+08:00	17.4723	90.0648	10856.5	18.0945	89.9474	10659.9	18.3028	89.3233	12925.8	17.9343	90.1854	7815.45	18.0304	90.106	9079.95	18.2094	91.4748	12969	1031.92	18.5725	89.0364	15128.8	18.2307	88.835	13399	17.5124	92.7535	4999.95	17.8702	91.9341	6869.25	14.3053	97.5601	0.03	1067.46	18.463	90.6386	15711.8	19.16	87.6036	16393.8	17.5578	92.5017	4621.5	18.0625	91.5953	6006.75	17.945	90.1656
2025-01-31T10:59:16+08:00	18.0064	89.9321	10354.4	18.5885	88.9937	10220.2	19.0051	88.2078	12580.8	18.4817	89.5018	7517.1	18.6206	89.6757	9228.6	18.8849	90.28	12523.5	1023.8	19.1653	88.1651	14924.7	18.9357	87.3518	13946.9	18.0491	92.4315	5107.5	18.3776	91.6716	6484.8	14.4175	97.6867	0.03	995.946	19.0692	90.103	15282.3	19.7929	86.8711	16180.8	18.0385	92.4468	4631.7	18.5138	91.2917	5699.1	18.5084	89.6773
2025-01-31T11:09:17+08:00	18.3455	89.2515	9791.55	19.0105	88.9494	9973.65	19.4697	87.538	11860.7	18.8209	89.247	7502.7	19.0585	89.0547	8781	19.3629	89.3843	12385.3	977.168	19.6754	87.071	14439.6	19.5846	86.5217	13660.2	18.431	91.7739	4890.75	18.7167	91.0262	6635.7	14.575	97.7569	113.52	1074.14	19.5632	89.4438	14408.2	20.1881	85.7755	15239.7	18.447	92.076	4446.9	18.8529	90.7561	5728.35	18.9597	89.1966
2025-01-31T11:19:16+08:00	18.5859	88.7434	9659.4	19.1947	88.0095	9770.85	19.7635	86.3813	11752.2	19.0719	88.6107	7469.7	19.3229	88.3223	8626.5	19.7021	88.6244	12190.7	950.707	19.9691	86.3218	14414.5	20.0519	85.6565	13276.2	18.6687	91.4382	4937.7	18.9731	90.8721	6691.2	15.0824	96.1349	7544.32	1051.56	19.8863	88.6595	14338	20.4685	85.7389	15248.7	18.6847	91.7235	4458.3	19.1333	90.2571	5902.65	19.2401	88.7205
2025-01-31T11:29:17+08:00	18.8128	87.9362	10633.8	19.4484	87.6661	10961.1	20.0599	86.1555	12746	19.3229	88.4077	8620.35	19.5926	88.1117	9511.65	19.9985	88.1331	12789.8	833.526	20.1827	85.7343	15406.7	20.3189	85.1041	13296.6	18.9544	90.9072	5487.15	19.3095	90.6142	8326.05	15.7794	94.081	8808.96	1041.19	20.156	87.7455	15326.4	20.7382	85.5283	16941.8	18.9971	91.252	4844.4	19.4724	90.2159	7157.55	19.5232	88.3269
2025-01-31T11:39:17+08:00	19.4751	88.2811	13050.6	20.1801	88.3269	12727.8	20.7462	85.3223	15335.2	20.0839	88.2292	10809.2	20.1266	88.336	11878.5	20.634	87.7211	15206.4	790.577	20.7622	85.5512	17889	20.5432	85.0156	14085.1	19.5045	91.8517	6433.95	20.0172	90.9773	9773.7	16.487	92.8817	9326.08	1030.7	20.7622	87.5624	18152.4	21.5526	83.8956	19583.2	19.4911	91.3024	5946.9	20.1453	90.3761	7895.7	20.1587	88.1651
2025-01-31T11:49:17+08:00	20.2628	88.5267	13539.8	21.0105	87.8813	13918.8	21.63	84.773	15263.8	20.8984	87.6341	12412.8	20.9545	87.5517	12159.6	21.4805	87.0481	15303.7	798.413	21.5927	85.3971	17695.1	21.3069	83.8682	15928.3	20.1534	91.7052	7451.25	20.8103	90.4768	11489.4	17.1786	92.2484	9651.2	993.327	21.5206	87.1443	18161.1	22.3991	84.0009	19441.9	20.0973	91.426	6309	20.9625	90.2632	11760	20.9892	87.9286
2025-01-31T11:59:16+08:00	21.363	88.8884	17514.3	22.2522	86.3951	16101.2	22.8691	84.0009	18030.8	22.1347	87.8691	14205.5	22.052	87.8218	15203	22.5673	86.7277	19389.4	737.159	22.7783	84.5274	21607.1	22.1668	83.8544	16394.2	21.1707	92.6299	10997.4	21.9104	90.9545	12097.3	17.8035	91.4656	10053.1	952.022	22.6341	86.7918	23582.1	23.7369	82.8016	23804.6	20.9972	92.3186	10397.7	22.1294	90.4128	12116.5	22.1721	87.95
2025-01-31T12:09:17+08:00	22.5059	87.7165	17855.2	23.4085	86.9123	16689.9	24.1348	82.5757	17323.2	23.2857	87.6036	15806.8	23.2483	87.0665	15529.8	23.8357	86.3844	18938.9	686.835	24.052	83.9643	22003.2	23.5233	81.2894	19865.6	22.2148	92.2942	11074.5	23.056	90.3532	13815.2	18.4257	90.9728	9989.12	876.656	23.7903	86.096	22083.2	25.0214	82.3667	24558.2	21.9852	92.5383	10907.5	23.2135	90.5837	12069.9	23.299	87.4327
2025-01-31T12:19:17+08:00	23.6328	86.1555	17979.5	24.6075	84.7044	17787.2	25.4406	81.8982	20259.8	24.4099	86.537	13730.5	24.4446	86.7018	15325.7	25.0801	85.2552	20515.8	620.119	25.3071	82.6368	21499.8	24.9065	81.7945	20403.2	23.3177	92.2118	11585.1	24.1588	89.8909	11518.5	18.9197	90.1701	9820.16	883.13	24.9866	86.6087	24233.1	26.3005	81.8021	24030.2	23.0694	93.1746	10876.3	24.2149	89.9916	11746.7	24.3858	86.8971
2025-01-31T12:29:17+08:00	24.6342	86.3111	17828.8	25.6088	84.4251	17516.4	26.6049	80.9796	19603.7	25.4086	85.7221	17008.9	25.4994	86.2516	16137.2	26.2924	84.5304	19415	549.675	26.4366	82.8199	22586.6	26.2337		21350.4	24.279	91.078	12956.8	25.0774	88.6137	13504.2	19.2721	89.5064	9789.44	857.377	26.0735	85.6245	22651.1	27.3018	80.6226	23311.8	23.9853	92.6833	9519.15	25.1175	88.7663	13271.2	25.4006	86.537
2025-01-31T12:39:16+08:00	25.4513	85.8946	18357.9	26.4954	83.5096	16652.2	27.5902	80.2548	20987.7	26.3378	84.5029	14549.2	26.4553	85.2033	15443.2	27.1389	84.2466	20295.7	501.536	27.3552	82.6078	25421.1		79.3027		25.1842	90.4601	11119.7	25.9239	88.3574	12475	19.5712	88.8945	10434.6	747.348	26.9894	85.1453	24820.7	28.2979	80.1556	24949.9	24.8451	91.5084	8886.9	25.9453	88.2429	14548.2	26.2604	86.1006
2025-01-31T12:49:16+08:00	26.2711	85.745	16860.6	27.398	83.6927	17387.6	28.2925	80.1831	17686.5	27.2377	84.5182	22125.3	27.3152	84.2786	17780.6	27.9587	83.8804	21094.4	485.013	28.386	81.4405	23221.9	27.4193	79.0555	20792.3	25.988	89.8589	9863.1	26.7758	87.895	11790.3	20.2361	88.6961	12631	734.316	27.9641	84.2573	25105.3	29.2992	78.996	27117.8	25.5661	90.8125	9059.1	26.9467	87.8813	15292.7	27.0642	85.7633
2025-01-31T12:59:17+08:00	27.5528	86.7094	22363.7	28.8933	82.4903	22545.8	30.1778	76.5255	19449.2	28.4607	85.6672	17357.6	28.4554	85.4887	14968.3	29.3553	83.5142	22374.4	398.812	29.7105	81.4237	25310.1	28.4661	78.2773	21401.6	26.9066	90.4829	9727.95	27.9614	88.0323	12377.4	21.0559	88.0385	12902.4	719.773	29.2458	84.2893	24265.3	30.7092	78.4161	25439.1	26.7224	91.5801	14541.6	28.4127	87.4098	16936.1	28.5729	85.6657
2025-01-31T13:09:16+08:00	28.9494	85.359	23403.2	30.2472	81.0254	20918.8	31.6945	75.8694	23719.5	29.625	84.4297	17769.3	29.7345	84.6998	17462.2	30.864	82.916	25589.8	380.419	31.2219	80.3555	28127.4	29.4541	78.0621	22691.8	27.8412	90.9682	10665.6	29.107	87.9408	12167.7	22.1321	88.1514	16041	642.432	30.6691	83.296	25400.4	32.2446	77.9904	27748.7	27.6223	93.2982	17405.2	29.3954	86.537	13346.8	29.9695	84.8508
2025-01-31T13:19:17+08:00	29.4995	84.9653	18418	30.557	81.8586	20178.4	32.0897	77.171	18331.2	30.0336	83.1205	18234.8	30.5516	83.0671	15677.2	31.6705	81.5137	20326.4	336.902	31.8868	79.8535	23867.2	30.8213	77.4731	20761.6	28.1777	88.5222	14874.9	29.4755	86.3767	14937.5	23.2509	87.7958	16537.6	555.355	31.4168	82.6902	23118.4	32.6825	77.6791	26241.3	28.0308	90.312	8385.75	29.6651	86.4912	10895.5	30.5596	84.0955
2025-01-31T13:29:17+08:00	29.7665	82.9801	19739.2	30.9655	81.9959	18884.7	32.2286	77.0932	19253.6	30.1751	83.9551	16019.7	30.8053	83.003	17761.7	32.1645	81.6327	18862.1	308.891	32.565	78.8144	26292.9	32.4182	76.7071	22599.7	28.5756	87.7989	9803.25	29.884	86.1753	10965	24.4259	87.245	16634.9	539.328	31.9802	82.1881	23437.3	33.5985	75.5169	25461.8	28.5115	88.4443	8067.15	29.9294	86.8788	8524.95	31.3474	83.3677
2025-01-31T13:39:17+08:00	29.8493	82.5574	18979.5	31.0056	82.5177	19028.1	32.7226	76.4385	16777.9	30.2312	82.1378	11717.2	31.0269	83.0716	17286.4	32.8134	79.9771	19799	285.158	33.019	76.4553	25248.6	33.1819	76.0342	22077.4	28.7304	88.6824	7770.3	30.0256	85.8946	9530.25	25.4887	87.0253	16378.9	448.27	32.5463	80.058	23155.5	33.7934	75.1659	26166.9	28.7358	89.0944	7225.05	30.0309	87.4739	9003.15	31.6865	82.5956
2025-01-31T13:49:17+08:00	30.0629	82.1225	17538.5	31.1364	78.1598	15072.8	32.9309	75.9991	18054.6	30.2018	83.1723	10382.5	31.1711	81.149	16430.6	33.0404	79.4736	20495.4	250.785	33.2273	76.2692	23070.8	33.6759	74.789	20326.4	28.872	89.4484	7295.1	29.6571	85.2628	8712.6	26.3966	86.1463	17274.9	442.962	32.8267	79.4324	25168.2	34.0497	74.2565	21794.8	28.8186	89.0455	7342.8	29.3954	85.4185	7832.7	31.8414	81.4176
2025-01-31T13:59:16+08:00	29.1871	81.5198	11929	30.0362	80.1648	12470.8	32.0043	73.5943	15122.1	29.3019	81.1353	9134.55	30.2846	79.9313	12099.5	32.1939	76.6308	15534.1	276.578	32.1271	74.5922	19653.4	34.1699	73.7957	21473.3	28.378	87.9225	6222.9	28.9654	82.8931	8240.1	27.2751	86.1463	18227.2	367.314	31.6705	77.464	18496.1	32.6665	72.7153	20646	28.3993	88.1788	5897.25	28.7331	84.7318	7760.4	30.6851	79.2264
2025-01-31T14:09:16+08:00	28.6664	80.7263	12436.6	29.5556	80.206	13502	31.4141	74.3267	15959.7	28.9094	82.9099	9357.9	29.5956	80.444	11166	31.5557	76.5484	17904.6	275.394	31.4755	72.9656	21347.8	34.4556	73.109	21934.1	27.9801	87.6081	6282.6	28.5969	84.7776	8195.4	28.4367	86.244	16373.8	300.839	31.0937	77.3343	20958.8	32.2152	71.7159	19546.9	28.0602	87.3457	6055.95	28.3566	85.0202	7351.65	30.1377	80.5203
2025-01-31T14:19:17+08:00	28.4287	82.4033	12000.5	29.2592	78.9227	12203.1	31.1044	75.0454	14567	28.5435	81.6968	8671.35	29.2138	81.2345	9932.85	31.1898	76.7849	16184.3	264.653	31.1952	74.2214	22681.5	33.3501	70.9392	17146.9	27.7398	88.1941	5874.3	28.3166	84.7288	8430.75	29.836	85.6519	17443.8	305.164	30.8934	77.1511	21392.7	32.3568	71.0796	18677.1	27.8492	87.8965	5581.35	28.1003	85.4734	7217.1	29.7131	81.3214
2025-01-31T14:29:17+08:00	28.5409	84.5594	10882.6	29.3286	81.4588	11995.5	31.1204	74.4488	15518.4	28.5569	84.2603	8727.75	29.0322	82.8641	9810.15	30.8934	77.6287	17141.8	228.898	31.3073	74.226	20862.8	32.7867	69.25	17489.9	27.6703	89.3919	5994.9	28.2418	85.9632	7785.15	30.5329	84.715	14714.9	222.268	30.7412	77.8561	21866.8	32.3995	70.5577	19707	27.7344	88.7205	5545.05	28.1003	86.3157	6984.6	29.6704	81.5518
2025-01-31T14:39:17+08:00	28.4981	82.7863	11008.2	29.2164	80.6271	11495	31.0056	75.6039	15333.8	28.4607	83.4333	8177.1	28.9628	82.2431	9552.45	30.7946	78.648	18268.2	269.719	31.2512	74.3526	21636.4	32.533	70.8049	18201.6	27.5982	88.4947	5599.05	28.2284	86.2333	9082.5	31.1711	84.3992	17674.2	212.522	30.9655	76.2127	18584.4	32.7092	69.9443	21098.8	27.6223	89.2607	5468.4	28.0735	86.981	6636.45	29.4327	82.6688
2025-01-31T14:49:17+08:00	28.6931	83.3509	11249.9	29.7238	81.9898	10826.1	31.2886	75.7931	12915.3	28.6557	86.6453	7721.25	29.2138	83.2761	9404.1	31.0643	78.6389	18498.6	274.407	31.8147	73.2769	26862.4	32.4903	71.3054	20265	27.6837	90.7759	5632.65	28.4981	88.0735	6557.4	31.4809	83.6484	15196.2	199.424	31.4996	77.0474	20927.7	33.5851	68.9158	23848.9	27.6623	89.6803	5465.7	28.3139	88.0735	6152.4	29.6437	83.6439
2025-01-31T14:59:17+08:00	28.9361	84.6967	9827.55	29.8653	81.2024	10575.3	31.2726	75.5718	11198.5	28.7118	85.8488	7081.2	29.1443	83.7171	8175.6	31.1204	79.2065	12912.6	261.477	32.2686	72.6406	23233.3	32.6585	70.3883	19292.2	27.697	90.6142	6975.9	28.4287	87.7073	6336.9	31.7212	82.591	17469.4	204.087	32.0817	75.494	20289.6	33.6973	69.5018	21765.4	27.8492	89.0303	4856.85	28.3566	86.5278	5918.25	29.6704	83.1723
2025-01-31T15:09:16+08:00	29.2031	83.4409	9083.7	30.2873	79.3713	12469.3	31.3287	76.022	10322.1	28.7945	85.1087	6309.9	29.1871	83.8712	10467	31.3581	78.3337	11581.4	277.434	32.3808	72.398	21249.3	33.4943	69.1707	19384.3	27.7718	90.959	5294.25	28.3593	86.9749	5631.45	31.099		12108.8		32.1084	75.2102	19275.6	33.7667	69.2454	20395.5	27.7932	90.2205	4518.6	28.2685	87.2374	5132.25	29.601	83.7995
2025-01-31T15:19:16+08:00	29.1176	83.1632	8785.8	30.6825	77.9477	14808.3	31.2165	76.1089	10086.2	28.7812	84.9348	6281.7	28.9761	84.1428	7225.5	30.8373	79.7009	10721.3	283.283	32.6211	72.311	21599.8	33.9189	68.7785	18288.6	27.7104	90.5653	5130	28.1857	86.9566	5401.8		80.4532		207.529	32.2499	74.5266	17645.8	34.0631	68.4108	16632	27.7771	89.1508	4155.3	28.2979	87.1046	4858.2	29.4461	83.6255
2025-01-31T15:29:17+08:00	29.0909	84.2161	8066.4	30.3727	78.6679	11783.4	31.585	74.1375	9804.45	28.7678	83.3646	6137.7	28.9334	83.9811	6746.25	30.4555	81.0147	10076.2	265.442	32.4956	72.0058	18999	34.2821	67.6875	19543	27.6143	91.0368	4245.15	28.0602	86.92	5098.05	30.5035	80.3784	13931.5	212.155	32.4449	73.3318	15733.3	34.4583	66.4897	16307.4	27.6783	90.2266	3982.35	27.9747	85.658	5106.75	29.3874	83.3677
2025-01-31T15:39:17+08:00	28.5676	82.1561	7885.5	29.4995	76.4294	7103.1	30.9068	73.2357	8560.65	28.3753	82.3438	4930.2	28.37	82.5269	5856.75	29.9187	79.2294	9111.04	294.555	31.9268	72.1279	16091.5	34.1432	68.896	21063.7	27.2751	88.4916	3849.3	27.2137	84.4572	3523.95	30.135	80.6363	11433	220.705	31.5877	74.4732	13853.2	33.1605	65.6779	13426.5	27.4113	87.9957	3326.55	26.9734	84.9699	3568.65	28.5996	82.2522
2025-01-31T15:49:16+08:00	26.8345	80.6851	4196.55	27.2725	77.9065	4212	28.7972	75.6771	5299.05	26.8158	81.2024	2947.65	26.92	81.825	3624.9	28.4661	79.0616	6120.96	314.583	29.9081	73.7621	9243.3	33.8441	68.4062	17914.9	26.215	86.1341	1968.75	25.8278	82.4933	2648.7	29.9962	81.4145	11663.4	242.053	29.4862	74.5449	8281.8	30.2151	69.424	7455.75	26.3539	87.5395	2037	25.4807	83.5019	2382.45	27.219	81.6464
2025-01-31T15:59:17+08:00	25.0721	80.1465	3992.25	25.1575	78.8006	4893.6	26.7624	75.6374	4984.35	25.1148	80.0031	3443.25	25.1068	81.294	3509.7	26.4767	78.7579	5611.52	281.691	27.6356	73.8033	8746.05	33.7614	66.6316	13547.5	25.0294	83.0701	2021.25	24.4713	82.5177	3552.3	30.0923	81.2482	11412.5	191.93	27.3152	74.8974	7752	28.1163	68.4932	7554.3	25.1709	84.097	1963.8	24.1588	81.8341	3249.45	25.5127	80.4715
2025-01-31T16:09:17+08:00	24.2256	81.5274	4786.35	24.6502	79.8566	5440.95	25.8759	76.0952	5978.85	24.4099	81.3352	3776.1	24.2069	82.591	4169.55	25.5608	79.0326	7779.84	314.59	26.8318	74.3633	11559.6	31.2753	69.9901	8189.44	24.2496	84.7959	2473.95	23.8037	85.0858	3198.15	30.0923		11330.6		26.4687	76.2188	9503.1	28.0602	68.394	9411.6	24.3645	84.9973	2328	23.6809	83.8315	2692.65	24.725	82.1149
2025-01-31T16:19:17+08:00	23.5473	81.9867	4331.1	24.044	78.9059	4313.55	25.0748	76.5881	5641.8	23.7797	82.0722	3002.7	23.6435	82.1927	3898.2	24.8959	79.3774	6146.56	333.107	26.0681	75.1842	10130.8	28.9734	70.4295	8220.16	23.6995	84.86	2152.05	23.2242	83.7522	2421.45		82.118		183.058	25.737	76.2371	8985.15	27.2725	69.6071	8391.45	23.801	85.2003	2181.9	23.0186	84.0421	2025.6	24.02	82.0005
2025-01-31T16:29:17+08:00	22.5753	81.3123	2831.55	22.578	80.0778	2954.1	23.9372	77.3953	3945.9	22.8077	81.5656	2122.8	22.7142	82.1683	2647.65	23.793	80.3235	4298.24	323.423	24.741	75.8007	6318.6	28.4661	68.9982	10426.9	22.9091	83.5706	1482.6	22.2656	82.092	1933.2	29.9668	82.8367	9589.76	212.207	24.2977	77.9568	5716.2	25.3845	70.518	5645.85	23.1548	83.8254	1425.6	21.9211	83.8544	1856.4	22.9919	82.2248
2025-01-31T16:39:17+08:00	21.4191	82.1698	3098.1	21.4485	81.1337	3296.25	22.6715	77.7386	4176.75	21.8277	81.5061	2319.45	21.5606	82.6535	2878.05	22.4685	80.4837	4505.6	345.917	23.5714	75.7519	6936.15	28.0415	68.3421	9820.16	21.9772	83.0259	1631.25	21.4458	83.4104	2155.2	29.9348	83.7262	8796.16	210.624	22.8771	78.7869	6257.1	24.5834	71.0628	6263.85	22.2496	83.3738	1560.9	21.1574	85.2689	1844.7	21.9612	82.4979
2025-01-31T16:49:16+08:00	20.5993	81.8402	2728.2	20.5886	80.9735	2716.2	21.7582	77.9797	3731.85	21.136	81.9547	1991.85	20.8289	83.2868	2587.2	21.6354	81.0941	4044.8	332.35	22.8237	75.642	6099.75	26.1215	71.7037	6123.52	21.2696	83.1678	1432.35	20.8103	82.2141	1759.05	29.7105	83.7385	8460.8	218.717	21.9585	80.0534	5487.45	23.5126	71.9127	5309.1	21.59	83.122	1398.45	20.4978	84.4358	1432.65	21.1734	83.2395
2025-01-31T16:59:17+08:00	19.6433	82.0188	1836.6	19.5045	81.5686	1852.35	20.6634	79.06	2514.45	20.1961	81.6983	1342.05	19.913	83.3036	1698.3	20.6767	82.1149	2905.6	357.205	21.5232	76.4477	3982.35	24.9199	71.2215	6758.4	20.4631	82.9465	956.7	19.8329	82.0172	1093.5	29.5556	83.8254	8035.84	228.669	20.9998	79.8215	3643.8	21.9905	74.0551	3509.55	20.8156	82.9801	929.4	19.5125	84.4816	1003.5	20.1854	82.9938
2025-01-31T17:09:16+08:00	18.4443	82.8794	1224.75	18.1373	81.7151	1265.4	19.2989	79.4308	1690.65	18.9036	80.4257	916.5	18.7594	83.6118	1139.4	19.3629	82.3713	1923.2	384.95	19.8863	77.6638	2610.45	24.1161	70.6233	5760	19.3896	82.0722	644.85	18.674	81.3733	548.7	29.0455	83.0259	7063.04	236.478	19.5926	79.939	2416.2	20.3563	75.4528	2355	19.6727	84.1001	615.9	18.3322	84.1657	112.05	19.0158	82.5345
2025-01-31T17:19:17+08:00	17.4002	84.6815	104.55	17.5311	84.2466	0.15	17.8943	78.8724	180.15	18.1987	83.8071	0.15	17.6112	84.622	8.7	18.0251	82.3148	84.24	400.883	18.5859	76.6018	3.3	22.5914	73.6629	3911.68	18.4016	83.74	0.3	18.1506	85.4246	0.15	27.9561	81.7517	4460.8	227.496	18.2948	80.824	1.5	19.2161	81.1749	0	18.7274	82.4994	1.5	18.1319	88.1239	0.15	18.1266	84.7974
2025-01-31T17:29:17+08:00	17.8515	91.7189	0	17.7581	92.1309	0.15	18.2334	89.4697	0	18.4257	90.5867	0.15	17.8756	90.9499	0	18.2521	88.8258	0	420.205	18.7007	87.5242	0.15	20.7702	75.8236	2542.08	18.5565	91.1559	0.15	18.3509	91.7769	0.15	26.3539	79.9908	4222.72	226.786	18.674	88.5954	0.15	19.1733	86.3661	0	18.8716	88.3314	0	18.415	91.9234	0.15	18.4657	87.9332
2025-01-31T17:39:16+08:00	18.0919	92.8389	0	17.8408	93.2097	0	18.2601	91.165	0	18.5645	91.7556	0.15	18.1559	92.781	0	18.3776	91.4702	0	426.046	18.658	88.7694	0	19.1627	80.2228	2.58	18.6687	92.665	0.15	18.463	92.9305	0.15	25.251	81.5106	5090.56	264.909	18.6313	89.4118	0.15	19.0345	88.2261	0	18.9704	90.486	0.15	18.5565	92.9274	0	18.4951	89.7948
2025-01-31T17:49:16+08:00	18.1186	92.9549	0	17.8542	93.5271	0	18.1746	92.1904	0	18.5645	92.0485	0.15	18.2414	93.4752	0	18.3642	92.7581	0	421.007	18.5458	90.3822	0	19.1333	86.6361	0	18.698	93.0877	0.15	18.4363	92.9549	0.15	24.5434	81.912	4771.84	266.066	18.5752	90.84	0.15	18.7942	89.5018	0	18.9704	91.4427	0.15	18.5138	93.2509	0	18.4817	90.7057
2025-01-31T17:59:16+08:00	18.0224	93.3669	0	17.7981	93.8659	0	18.0758	92.7291	0	18.5245	92.0577	0.15	18.1987	93.4722	0	18.1773	93.5485	0	447.422	18.3616	91.2734	0	19.0078	88.4855	0	18.6286	93.2433	0.15	18.3642	92.9671	0.15	23.5927	81.8997	3292.16	261.784	18.463	91.783	0.15	18.5832	90.7301	0.15	18.8849	91.8013	0.15	18.4577	93.3791	0.15	18.3696	91.0216
2025-01-31T18:09:17+08:00	17.937	93.4569	0	17.702	94.1756	0	17.937	93.4173	0	18.4123	92.1721	0.15	18.1559	93.5531	0	18.0385	94.0703	0	490.563	18.164	91.9875	0	18.7221	90.1717	0	18.5431	93.0404	0.15	18.2254	92.7794	0.15	22.4044	81.9821	3518.72	295.226	18.3108	92.52	0.15	18.3883	91.4076	0.15	18.7701	91.96	0.15	18.3322	93.2662	0	18.2414	91.223
2025-01-31T18:19:17+08:00	17.7821	93.6309	0	17.5898	94.258	0	17.8115	93.637	0	18.3001	92.3262	0.15	18.0171	93.3577	0	17.8542	94.3862	0	493.28	17.9664	92.4956	0	18.4844	91.3619	0	18.4016	93.1365	0.15	18.0945	92.8389	0.15	21.6514	82.1195	3194.88	299.637	18.1239	92.7428	0.15	18.1453	92.0851	0.15	18.658	91.9936	0.15	18.2013	93.3745	0	18.0705	91.3695
2025-01-31T18:29:17+08:00	17.6566	93.8705	0	17.459	94.2855	0	17.6299	93.8933	0	18.172	92.314	0.15	17.9049	93.3989	0	17.686	94.5571	0	533.255	17.7981	92.9168	0	18.2467	92.1981	0	18.2761	93.3883	0.15	17.969	92.7764	0.15	20.7755	82.3621	2124.16	306.23	17.985	93.1197	0.15	17.977	92.5429	0.15	18.5164	91.9097	0.15	18.0758	93.3623	0	17.945	91.5526
2025-01-31T18:39:17+08:00	17.5418	93.9117	0	17.3468	94.3557	0	17.4723	94.2046	0	18.0465	92.4453	0.15	17.7928	93.37	0	17.5151	94.7585	0	492.695	17.6299	93.1731	0	18.0037	92.845	0	18.188	93.2143	0.15	17.8702	92.7932	0.15	19.5445	82.0905	1436.16	311.87	17.8302	93.4936	0.15	17.8088	92.9183	0.15	18.4203	91.9142	0	17.937	93.4203	0	17.7901	91.5801
2025-01-31T18:49:17+08:00	17.3735	93.8384	0	17.2213	94.4152	0	17.3468	94.2733	0	17.9477	92.4788	0.15	17.6513	93.5958	0	17.3602	94.9645	0	525.16	17.499	93.3974	0	17.8061	93.3166	0	18.0491	93.3516	0.15	17.7287	92.8588	0.15	18.3535	82.8428	2.42	309.729	17.6619	93.6873	0.15	17.6566	93.3425	0.15	18.2788	91.9844	0.15	17.8248	93.3104	0	17.6513	91.7037
2025-01-31T18:59:17+08:00	17.248	94.1085	0	17.0958	94.5098	0	17.2053	94.6395	0	17.8222	92.5093	0.15	17.5364	93.6873	0	17.2213	95.1156	0	585.181	17.3308	93.6217	0	17.6112	93.8232	0	17.937	93.3944	0.15	17.5872	92.845	0.15	18.5084	87.1458	0	354.189	17.5044	93.9055	0.15	17.499	93.5363	0.15	18.1212	91.9966	0	17.6967	93.2601	0	17.5231	91.783
2025-01-31T19:09:17+08:00	17.1065	94.1024	0	16.997	94.7204	0	17.0798	94.5968	0	17.71	92.5505	0.15	17.3842	93.55	0	17.0932	95.2895	0	593.803	17.192	93.9437	0	17.4243	94.2031	0	17.7821	93.2433	0.15	17.4884	92.9625	0.15	18.4817	90.2709	0	383.6	17.3362	94.0978	0.15	17.3308	93.8827	0.15	18.0091	92.0104	0.15	17.5685	93.3074	0	17.3522	91.9066
2025-01-31T19:19:17+08:00	16.9944	94.3053	0	16.8528	94.7677	0	16.9249	94.8669	0	17.5525	92.5521	0.15	17.3121	93.9208	0	16.9383	95.3887	0	597.745	17.0504	94.0841	0	17.2721	94.551	0	17.6699	93.3761	0.15	17.3602	93.0831	0.15	18.3963	91.8776	0	392.334	17.2107	94.4152	0.15	17.1893	94.1176	0.15	17.9129	92.0989	0.15	17.4723	93.4752	0	17.2267	91.9051
2025-01-31T19:29:17+08:00	16.8662	94.2733	0	16.7567	94.8409	0	16.7834	95.0103	0	17.4697	92.7123	0.15	17.1866	93.9574	0	16.8235	95.5077	0	617.724	16.9356	94.2718	0	17.1172	94.7952	0	17.5257	93.2708	0.15	17.2614	92.958	0.15	18.2975	92.2301	0	378.07	17.0985	94.6242	0.15	17.0504	94.2275	0.15	17.8008	92.0302	0	17.3308	93.5988	0	17.1145	91.989
2025-01-31T19:39:17+08:00	16.738	94.5113	0	16.6445	94.9187	0	16.6712	95.2377	0	17.3442	92.6329	0.15	17.0905	94.0246	0	16.7407	95.613	0	635.636	16.7941	94.4228	0	16.973	95.0332	0	17.4136	93.3852	0.15	17.1492	93.1426	0.15	18.1266	92.5093	0	388.894	16.9409	94.7387	0.15	16.9223	94.4198	0.15	17.6593	92.2118	0.15	17.232	93.5348	0	17.0024	92.1294
2025-01-31T19:49:17+08:00	16.6125	94.5342	0	16.5324	94.9737	0	16.5751	95.2758	0	17.232	92.665	0.15	16.9757	94.0749	0	16.6285	95.8099	0	648.701	16.6819	94.5693	0	16.8315	95.1842	0	17.3148	93.2982	0.15	17.0237	93.55	0.15	17.985	92.6482	0	458.023	16.8288	94.9371	0.15	16.7807	94.5983	0.15	17.5578	92.1157	0	17.1065	93.5409	0	16.8875	92.1202
2025-01-31T19:59:17+08:00	16.5003	94.6654	0	16.4336	94.8959	0	16.4202	95.3521	0	17.1199	92.6375	0.15	16.8902	94.0841	0	16.503	95.9335	0	643.158	16.5431	94.5235	0	16.706	95.4177	0	17.2026	93.4524	0.15	16.8929	93.315	0.15	17.8035	92.7855	0	486.87	16.6739	95.0927	0.15	16.6419	94.6715	0.15	17.4456	92.1996	0.15	16.9944	93.4539	0	16.7754	92.1385
2025-01-31T20:09:17+08:00	16.3882	94.638	0	16.3054	95.0454	0	16.3054	95.523	0	17.0211	92.7398	0.15	16.7781	94.255	0	16.3882	95.9625	0	688.434	16.4309	94.7433	0	16.5805	95.61	0	17.0745	93.3577	0.15	16.7941	93.2601	0.15	17.6619	92.99	0	449.613	16.5484	95.1919	0.15	16.5297	94.9035	0.15	17.3068	92.1035	0	16.8795	93.5164	0	16.6365	92.1859
2025-01-31T20:19:17+08:00	16.244	94.6853	0	16.1639	95.0515	0	16.1799	95.5962	0	16.8929	92.7794	0.15	16.6819	94.1085	0	16.2467	95.9945	0	689.118	16.3134	94.8989	0	16.4122	95.6451	0	16.9596	93.4615	0.15	16.6979	93.1838	0.15	17.5311	93.0312	0	492.789	16.4363	95.2483	0.15	16.4176	94.9279	0.15	17.2213	92.1035	0	16.8235	93.5119	0	16.5377	92.1263
2025-01-31T20:29:17+08:00	16.1612	94.9187	0	16.0811	95.3201	0	16.0811	95.6451	0	16.7674	92.7794	0.15	16.5537	94.1573	0	16.1612	96.0998	0	678.658	16.1879	95.0408	0	16.2814	95.8984	0	16.8341	93.3898	0.15	16.5991	93.463	0.15	17.3896	93.1609	0	515.972	16.2947	95.3338	0.15	16.3027	95.1049	0.15	17.0958	92.2133	0	16.6686	93.431	0	16.4256	92.163
2025-01-31T20:39:17+08:00	16.0491	94.9447	0	15.9663	95.2789	0	15.9556	95.8022	0	16.6686	92.9229	0.15	16.4576	94.2214	0	16.0224	96.1898	0	739.803	16.0624	95.0408	0	16.1559	95.9335	0	16.7353	93.4447	0.15	16.487	93.4447	0.15	17.2347	93.315	0	535.151	16.1799	95.4665	0.15	16.2039	95.2834	0.15	16.9677	92.2454	0	16.5991	93.4249	0	16.3107	92.282
2025-01-31T20:49:17+08:00	15.9236	94.9325	0	15.8541	95.3658	0	15.8434	95.8602	0	16.5858	92.7031	0.15	16.3268	94.1405	0	15.9236	96.2036	0	746.746	15.977	95.1797	0	16.0304	96.1074	0	16.6232	93.5775	0.15	16.4015	93.3532	0.15	17.1092	93.2647	0	510.892	16.0971	95.7504	0.15	16.0651	95.4726	0.15	16.8822	92.3964	0	16.4736	93.6233	0	16.2253	92.2805
2025-01-31T20:59:16+08:00	15.8381	94.9004	0	15.7713	95.375	0	15.758	95.9121	0	16.4736	92.9046	0.15	16.244	94.2397	0	15.8247	96.228	0	700.342	15.8515	95.256	0	15.8888	96.286	0	16.5377	93.608	0.15	16.2867	93.3852	0.15	16.997	93.4661	0	571.744	15.985	95.7961	0.15	15.9663	95.523	0.15	16.7994	92.3766	0	16.3882	93.7423	0	16.1131	92.2683
2025-01-31T21:09:16+08:00	15.7366	94.8547	0	15.6432	95.4711	0	15.6458	95.9991	0	16.3909	93.0144	0.15	16.1612	94.4732	0	15.7099	96.2966	0	751.922	15.766	95.2895	0	15.8034	96.4187	0	16.4683	93.5805	0.15	16.1879	93.3928	0.15	16.8662	93.6721	0	549.428	15.8595	95.8831	0.15	15.8541	95.6451	0.15	16.6873	92.2484	0	16.2894	93.7682	0	16.0304	92.3873
2025-01-31T21:19:16+08:00	15.6672	95.05	0	15.5871	95.5306	0	15.5898	96.144	0	16.2894	93.2189	0.15	16.0491	94.3694	0	15.6245	96.3821	0	746.238	15.6512	95.4864	0	15.6886	96.4569	0	16.3241	93.6355	0.15	16.0758	93.3837	0.15	16.7247	93.6812	0	582.061	15.758	95.9106	0	15.7259	95.8251	0.15	16.5885	92.3964	0	16.1906	93.7041	0	15.9022	92.4285
2025-01-31T21:29:16+08:00	15.5978	95.2758	0	15.4883	95.5901	0	15.4643	96.173	0	16.2333	93.0861	0.15	15.977	94.5205	0	15.5283	96.492	0	808.509	15.5817	95.5352	0	15.5764	96.5652	0	16.2547	93.7087	0.15	16.0197	93.6736	0.15	16.6259	93.6278	0	597.253	15.6592	96.1456	0	15.6539	95.938	0.15	16.503	92.5063	0	16.1212	93.8659	0	15.8328	92.4132
2025-01-31T21:39:16+08:00	15.4856	95.1278	0	15.4189	95.5276	0	15.3948	96.3561	0	16.1212	92.9763	0.15	15.8808	94.5891	0	15.4723	96.5072	0	789.652	15.4829	95.6497	0	15.4776	96.6857	0	16.1852	93.7407	0.15	15.9209	93.637	0.15	16.5297	93.7591	0	607.072	15.5604	96.1852	0	15.5711	95.9472	0.15	16.4069	92.4422	0	16.0357	93.7148	0	15.7633	92.6162
2025-01-31T21:49:16+08:00	15.4002	95.2331	0	15.3067	95.6603	0	15.3094	96.3653	0	16.0517	92.99	0.15	15.7687	94.5922	0	15.3868	96.6018	0	801.578	15.3841	95.7412	0	15.3655	96.7346	0	16.1131	93.7514	0.15	15.8221	93.5821	0.15	16.4309	93.7423	0	648.222	15.491	96.231	0	15.4723	96.0494	0.15	16.3321	92.5063	0	15.9396	93.8201	0	15.6485	92.4956
2025-01-31T21:59:16+08:00	15.3174	95.2972	0	15.2346	95.7275	0	15.1972	96.4004	0	15.9102	93.0327	0.15	15.6939	94.5846	0	15.3014	96.5576	0	809.073	15.3014	95.7641	0	15.296	96.8826	0	16.001	93.8842	0.15	15.75	93.7087	0.15	16.3001	93.756	0	662.039	15.4082	96.318	0.15	15.3895	96.1898	0.15	16.2493	92.5154	0	15.8541	94.0169	0	15.5631	92.6329
2025-01-31T22:09:17+08:00	15.2319	95.4131	0	15.1358	95.8068	0	15.1118	96.5148	0	15.8568	93.1197	0.15	15.6378	94.612	0	15.1892	96.6659	0	796.114	15.1892	95.8846	0	15.2266	97.023	0	15.9182	93.7133	0.15	15.6645	93.727	0	16.1746	93.8613	0	615.747	15.3094	96.379	0.15	15.304	96.286	0.15	16.1639	92.5872	0	15.7713	93.9666	0	15.4936	92.5872
2025-01-31T22:19:17+08:00	15.1465	95.4025	0	15.0637	95.8297	0	15.0423	96.5393	0	15.8007	93.1868	0.15	15.5417	94.6715	0	15.1171	96.6888	0	825.977	15.1144	95.9106	0	15.0957	96.997	0	15.8034	94.0337	0.15	15.5791	93.7865	0.15	16.0891	93.8842	0	652.742	15.2399	96.4797	0	15.2052	96.3561	0.15	16.0945	92.639	0	15.6832	93.846	0	15.4109	92.5841
2025-01-31T22:29:17+08:00	15.061	95.4223	0	14.9649	95.8053	0	14.9863	96.5972	0	15.6992	93.2891	0.15	15.4723	94.6761	0	15.0477	96.7391	0	834.234	15.045	95.9792	0	15.0263	97.0367	0	15.7446	93.8506	0.15	15.5097	93.7972	0	15.9903	93.9055	0	647.438	15.1385	96.5393	0	15.1198	96.4294	0.15	15.9957	92.7077	0	15.6271	93.8918	0	15.3387	92.6665
2025-01-31T22:39:16+08:00	15.005	95.5261	0	14.9088	95.8328	0	14.8875	96.6674	0	15.6432	93.1868	0.15	15.3868	94.4869	0	14.9355	96.7178	0	807.711	14.9329	96.0037	0	14.9409	97.2198	0	15.6752	94.0017	0.15	15.4402	93.7087	0.15	15.8782	94.0032	0	682.36	15.053	96.6354	0	15.0504	96.4874	0.15	15.9396	92.5704	0	15.515	94.0017	0	15.256	92.7306
2025-01-31T22:49:16+08:00	14.9195	95.4299	0	14.8394	95.8984	0	14.762	96.6125	0	15.531	93.2067	0.15	15.304	94.6441	0	14.8501	96.7437	0	842.278	14.8608	96.0159	0	14.8581	97.2351	0	15.6191	94.0078	0.15	15.312	94.0352	0.15	15.7927	94.0291	0	643.911	14.9409	96.6812	0	14.9088	96.5026	0.15	15.8274	92.6757	0	15.4456	94.1848	0	15.1545	92.6513
2025-01-31T22:59:17+08:00	14.8367	95.3536	0	14.7566	95.8785	0	14.7192	96.6537	0	15.4482	93.225	0.15	15.248	94.493	0	14.8074	96.762	0	887.512	14.7913	96.1273	0	14.7726	97.3495	0	15.5203	93.814	0.15	15.2853	93.8521	0.15	15.6912	94.049	0	695.804	14.8581	96.6613	0	14.8394	96.6354	0.15	15.7553	92.5154	0	15.3761	93.8155	0	15.0717	92.7214
2025-01-31T23:09:17+08:00	14.7379	95.4131	0	14.6445	95.9106	0	14.6231	96.7452	0	15.3628	92.9854	0.15	15.1625	94.7341	0	14.7246	96.7987	0	889.307	14.6925	96.2417	0	14.6899	97.3846	0	15.4509	93.9055	0.15	15.1865	93.9071	0.15	15.6218	94.0887	0	714.125	14.786	96.9238	0	14.7539	96.6659	0.15	15.6859	92.6513	0	15.2907	94.0398	0	14.9996	92.7199
2025-01-31T23:19:17+08:00	14.6551	95.2529	0	14.559	95.9655	0	14.5216	96.7498	0	15.28	93.2143	0.15	15.0771	94.6059	0	14.6258	96.8093	0	881.788	14.6365	96.2402	0	14.5777	97.3846	0	15.3788	93.9162	0.15	15.0851	93.9559	0.15	15.5497	94.2046	0	715.634	14.7032	96.8902	0	14.6712	96.6979	0.15	15.6138	92.6925	0	15.2213	94.1588	0	14.9168	92.726
2025-01-31T23:29:16+08:00	14.5697	95.5276	0	14.5136	95.9945	0	14.4522	96.8902	0	15.2373	93.2937	0.15	15.021	94.7082	0	14.5697	96.9329	0	846.722	14.5537	96.26	0	14.519	97.4273	0	15.2827	94.1222	0.15	15.0423	94.4411	0	15.4376	94.226	0	744.338	14.6044	96.9604	0	14.6418	96.9039	0.15	15.5177	92.5566	0	15.1198	93.933	0	14.8608	92.7703
2025-01-31T23:39:17+08:00	14.5243	95.5779	0	14.4015	96.0082	0	14.3534	96.8856	0	15.1518	93.1823	0.15	14.9088	94.7845	0	14.4976	96.9223	0	920.639	14.4656	96.3653	0	14.4041	97.5051	0	15.2106	93.8643	0.15	14.9596	94.2458	0.15	15.3387	94.287	0	753.227	14.5483	97.0962	0	14.527	96.8643	0.15	15.5016	92.6345	0	15.0771	93.9742	0	14.7486	92.7977
2025-01-31T23:49:17+08:00	14.4415	95.5581	0	14.3454	96.1303	0	14.284	96.9818	0	15.0797	93.4722	0.15	14.8527	94.7173	0	14.3694	96.9177	0	903.762	14.3667	96.4157	0	14.3481	97.6181	0	15.1091	94.1314	0.15	14.8875	94.1222	0	15.256	94.4198	0	745.018	14.4335	97.229	0	14.4308	96.9879	0.15	15.3761	92.5521	0	14.9943	94.1772	0	14.6925	92.8542
2025-01-31T23:59:16+08:00	14.3427	95.4803	0	14.2626	96.0662	0	14.2145	96.9512	0	14.9836	93.37	0.15	14.7833	94.7204	0	14.3133	97.0016	0	903.421	14.2973	96.5057	0	14.2653	97.6333	0	15.0397	94.1894	0.15	14.818	94.1451	0	15.1545	94.3862	0	728.841	14.3908	97.3037	0	14.3454	97.0611	0.15	15.2773	92.6009	0	14.8821	93.8109	0	14.5937	92.8588
2025-02-01T00:09:17+08:00	14.2599	95.5322	0	14.1772	96.1624	0	14.1451	96.9558	0	14.8714	93.0327	0.15	14.6845	94.4732	0	14.2306	96.9787	0	890.191	14.2119	96.5026	0	14.1798	97.7279	0	14.9569	94.1482	0.15	14.7326	94.1131	0	15.0824	94.4549	0	761.105	14.2653	97.2808	0	14.276	97.1191	0.15	15.2213	92.6558	0	14.8527	94.1497	0	14.5216	92.8679
2025-02-01T00:19:16+08:00	14.1878	95.4589	0	14.1077	96.0998	0	14.0463	97.0977	0	14.802	93.3806	0.15	14.6151	94.7173	0	14.1745	97.0886	0	902.687	14.1558	96.5759	0	14.097	97.7737	0	14.8981	94.1756	0.15	14.6632	94.2672	0	15.0263	94.5464	0	800.3	14.1959	97.2747	0	14.2065	97.2808	0.15	15.1492	92.7901	0	14.77	94.0444	0	14.4656	92.9183
2025-02-01T00:29:16+08:00	14.1051	95.491	0	14.0383	96.2722	0	13.9769	97.1328	0	14.7459	93.2982	0.15	14.5457	94.67	0	14.0757	97.0153	0	923.576	14.073	96.6812	0	14.0116	97.8073	0	14.8287	94.2412	0.15	14.5777	94.0948	0	14.9275	94.551	0	760.739	14.1398	97.258	0	14.0944	97.1756	0.15	15.1064	92.7398	0	14.7139	94.1985	0	14.3801	92.9534
2025-02-01T00:39:17+08:00	14.033	95.7046	0	13.9662	96.2417	0	13.9315	97.2381	0	14.6765	93.2799	0.15	14.4575	94.7524	0	14.0063	97.0428	0	938.49	14.0036	96.7086	0	13.9422	97.8698	0	14.7459	94.2214	0.15	14.519	94.4457	0	14.8581	94.551	0	785.079	14.0543	97.29	0	14.0517	97.3571	0.15	15.0237	92.7611	0	14.6445	94.4686	0	14.3374	92.9229
2025-02-01T00:49:16+08:00	13.9635	95.7595	0	13.8941	96.2646	0	13.8487	97.2351	0	14.6044	93.2021	0.15	14.3881	94.7662	0	13.9502	97.0794	0	984.006	13.9288	96.6995	0	13.8407	97.8698	0	14.7032	94.1131	0.15	14.4629	94.3877	0	14.7593	94.6517	0	791.288	13.9849	97.3159	0	13.9689	97.4212	0.15	14.9542	92.8435	0	14.575	94.0887	0	14.2679	93.0144
2025-02-01T00:59:16+08:00	13.9048	95.7244	0	13.838	96.2631	0	13.7766	97.2793	0	14.5483	93.4447	0.15	14.332	94.9096	0	13.8487	97.1984	0	948.188	13.8594	96.6812	0	13.7713	97.9675	0	14.6311	94.168	0.15	14.4068	94.6303	0	14.6738	94.6197	0	786.989	13.9261	97.4075	0	13.8808	97.4182	0.15	14.8688	92.578	0	14.4602	94.1665	0	14.1852	93.022
2025-02-01T01:09:17+08:00	13.8487	95.4864	0	13.7552	96.2509	0	13.7205	97.3709	0	14.5056	93.4661	0.15	14.276	94.9691	0	13.806	97.1283	0	944.593	13.7739	96.8627	0	13.6992	98.0453	0	14.5911	94.1161	0.15	14.324	94.9538	0	14.5884	94.6059	0	809.156	13.8434	97.4823	0	13.838	97.5143	0.15	14.826	92.9137	0	14.4308	94.3084	0	14.0997	93.019
2025-02-01T01:19:16+08:00	13.7499	95.5993	0	13.6831	96.3912	0	13.6511	97.4136	0	14.4362	93.3486	0.15	14.2065	94.7173	0	13.7633	97.1847	0	971.548	13.7472	96.7803	0	13.6725	98.0957	0	14.4896	94.1863	0.15	14.2679	94.5846	0	14.5296	94.6303	0	791.25	13.7873	97.4777	0	13.7552	97.4914	0.15	14.7566	92.7123	0	14.3614	94.342	0	14.0436	93.0953
2025-02-01T01:29:16+08:00	13.6938	95.9335	0	13.6271	96.3867	0	13.611	97.496	0	14.3801	93.5439	0.15	14.1505	94.6838	0	13.6805	97.2885	0	973.524	13.6618	96.8643	0	13.603	98.2544	0	14.4602	94.1482	0.15	14.2252	94.6807	0	14.4736	94.7311	0	791.394	13.7579	97.554	0	13.6992	97.5219	0.15	14.7139	92.8756	0	14.3187	94.2672	0	14.0009	93.0648
2025-02-01T01:39:17+08:00	13.6378	95.7702	0	13.587	96.524	0	13.5256	97.4731	0	14.2813	93.5775	0.15	14.065	94.6929	0	13.6244	97.2747	0	971.888	13.5924	96.9223	0	13.547	98.1994	0	14.3774	94.2306	0.15	14.1691	94.8806	0	14.3908	94.7494	0	841.923	13.6751	97.5998	0	13.6297	97.6822	0.15	14.6311	92.6009	0	14.2493	94.3359	0	13.9609	93.1472
2025-02-01T01:49:16+08:00	13.5683	95.9106	0	13.5149	96.5026	0	13.4562	97.5402	0	14.2386	93.3669	0.15	14.0383	95.1247	0	13.5389	97.3114	0	1000.41	13.5229	97.0336	0	13.4482	98.2696	0	14.3347	94.3694	0.15	14.1131	94.9828	0	14.3053	94.754	0	824.523	13.603	97.5357	0	13.587	97.7234	0.15	14.575	92.7977	0	14.1932	94.2901	0	13.8727	93.1456
2025-02-01T01:59:17+08:00	13.5122	95.9167	0	13.4588	96.5011	0	13.3867	97.5509	0	14.1691	93.4295	0.15	13.9395	94.7341	0	13.4695	97.2808	0	999.85	13.4936	97.0459	0	13.3921	98.323	0	14.2359	94.3328	0.15	14.041	94.8913	0.15	14.2359	94.8623	0	809.9	13.5763	97.7874	0	13.4749	97.7798	0.15	14.5163	92.8161	0	14.1237	94.3008	0	13.83	93.1426
2025-02-01T02:09:17+08:00	13.4695	95.9808	0	13.3761	96.405	0	13.3307	97.6013	0	14.0997	93.4127	0.15	13.9101	94.873	0	13.4695	97.377	0	964.158	13.4108	97.1328	0	13.3494	98.3688	0	14.2065	94.3999	0.15	13.9982	95.0057	0	14.1638	94.9691	0	844.008	13.5069	97.7691	0	13.4321	97.8744	0.15	14.4736	92.8038	0	14.081	94.1863	0	13.7606	93.1609
2025-02-01T02:19:16+08:00	13.4268	96.0723	0	13.3467	96.524	0	13.2986	97.6776	0	14.057	93.4112	0.15	13.838	94.9081	0	13.3707	97.38	0	1007.12	13.368	97.174	0	13.2612	98.3932	0	14.1665	94.464	0.15	13.9261	95.1064	0	14.065	95.0103	0	845.137	13.4348	97.7691	0	13.3761	97.8805	0.15	14.4308	92.7932	0	14.0249	94.4244	0	13.7045	93.2509
2025-02-01T02:29:16+08:00	13.3307	95.6466	0	13.2879	96.6247	0	13.2158	97.6547	0	14.0143	93.3303	0.15	13.7819	94.8623	0	13.3413	97.4319	0	979.618	13.2959	97.1878	0	13.1785	98.4695	0	14.0543	94.4366	0.15	13.8834	94.9996	0	14.0089	94.9096	0	865.393	13.3654	97.9019	0	13.3333	97.966	0.15	14.3614	92.8359	0	13.9555	94.3633	0	13.6618	93.2113
2025-02-01T02:39:17+08:00	13.2986	96.0082	0	13.2479	96.6247	0	13.1865	97.8256	0	13.9742	93.3806	0.15	13.7552	95.0332	0	13.2692	97.4899	0	1004.15	13.2666	97.3205	0	13.1491	98.529	0	14.0383	94.432	0.15	13.814	94.9279	0	13.9529	94.9722	0	854.131	13.336	97.9156	0	13.304	98.085	0.15	14.3053	93.0449	0	13.9395	94.3908	0	13.6057	93.2784
2025-02-01T02:49:17+08:00	13.2719	96.2234	0	13.1891	96.7987	0	13.117	97.847	0	13.9155	93.5637	0.15	13.7125	95.23	0	13.2425	97.5326	0	963.279	13.1971	97.3312	0	13.093	98.5809	0	13.9956	94.5251	0.15	13.8006	95.0957	0	13.9075	95.2483	0	855.727	13.2933	97.9675	0	13.2345	98.0362	0.15	14.292	92.9412	0	13.8968	94.4961	0	13.5496	93.3562
2025-02-01T02:59:17+08:00	13.2292	96.0952	0	13.1624	96.7712	0	13.1037	97.8973	0	13.8861	93.8598	0.15	13.6698	95.2712	0	13.1865	97.496	0	1021.21	13.1811	97.4777	0	13.0369	98.645	0	13.9822	94.4915	0.15	13.7446	95.0378	0	13.8247	95.1705	0	875.899	13.2372	97.9751	0	13.1918	98.1537	0.15	14.2493	92.99	0	13.854	94.5708	0	13.5069	93.463
2025-02-01T03:09:17+08:00	13.1731	96.1639	0	13.093	96.73	0	13.0343	97.9202	0	13.8167	93.724	0.15	13.6164	95.1324	0	13.1437	97.641	0	997.643	13.1411	97.4044	0	13.0102	98.6542	0	13.8968	94.2992	0.15	13.6885	95.0774	0	13.7953	95.201	0	873.779	13.2078	98.085	0	13.1357	98.1689	0.15	14.1798	92.9732	0	13.7846	94.638	0	13.4669	93.3715
2025-02-01T03:19:17+08:00	13.1304	96.1639	0	13.0636	96.8368	0	13.0049	97.9248	0	13.79	93.8872	0.15	13.5603	95.1797	0	13.0877	97.5769	0	1026.79	13.069	97.4182	0	12.9675	98.7411	0	13.854	94.4366	0.15	13.6324	95.0729	0	13.7099	95.0637	0	908.349	13.1518	98.0072	0	13.093	98.1781	0.15	14.1077	93.0053	0	13.7552	94.5876	0	13.4241	93.434
2025-02-01T03:29:17+08:00	13.0743	96.2127	0	13.0076	96.8353	0	12.9355	97.9446	0	13.7179	93.5821	0.15	13.5176	95.1186	0	12.9889	97.5692	0	1010.37	13.0129	97.435	0	12.8954	98.7411	0	13.8113	94.4594	0.15	13.6324	95.3292	0	13.6831	95.3155	0	871.349	13.109	97.9843	0	13.0663	98.2238	0.15	14.081	92.958	0	13.6992	94.5205	0	13.368	93.4752
2025-02-01T03:39:17+08:00	13.0182	96.1257	0	12.9515	96.7987	0	12.8794	97.9629	0	13.6778	93.7194	0.15	13.4615	95.2483	0	13.0022	97.6425	0	1029.5	12.9568	97.4716	0	12.8393	98.8037	0	13.7819	94.5235	0.15	13.5603	95.288	0	13.6271	95.4345	0	890.97	13.0396	98.0621	0	13.0102	98.2101	0.15	14.0517	92.9809	0	13.6591	94.3603	0	13.3253	93.5119
2025-02-01T03:49:17+08:00	13.0049	96.4157	0	12.9088	96.849	0	12.8233	97.9675	0	13.6351	93.6904	0.15	13.4054	95.0454	0	12.9194	97.6089	0	1020.73	12.9141	97.4823	0	12.826	98.8678	0	13.7259	94.6349	0.15	13.4909	95.3994	0	13.571	95.2377	0	878.209	12.9835	98.0255	0	12.9381	98.3276	0.15	13.9956	93.0266	0	13.603	94.5373	0	13.2799	93.6171
2025-02-01T03:59:17+08:00	12.9355	96.1547	0	12.8954	96.8872	0	12.7832	98.085	0	13.6057	93.8705	0.15	13.3627	95.2117	0	12.8767	97.6562	0	1045.63	12.874	97.5586	0	12.7565	98.8586	0	13.6698	94.464	0.15	13.4775	95.2056	0	13.5122	95.3567	0	948.758	12.9408	98.1216	0	12.882	98.3551	0.15	13.9395	92.9946	0	13.5603	94.6624	0	13.2399	93.4997
2025-02-01T04:09:16+08:00	12.9061	96.4752	0	12.8527	96.9924	0	12.7672	98.1186	0	13.5924	93.8796	0.15	13.32	95.2651	0	12.8767	97.7325	0	1038.64	12.818	97.6287	0	12.7111	98.8952	0	13.6297	94.7906	0.15	13.4615	95.3262	0	13.4562	95.256	0	915.981	12.9274	98.2361	0	12.826	98.3734	0.15	13.8808	93.019	0	13.5309	94.8135	0	13.1971	93.695
2025-02-01T04:19:17+08:00	12.8634	96.5255	0	12.7966	96.9146	0	12.7405	98.1552	0	13.5229	93.7453	0.15	13.2773	95.317	0	12.8206	97.7188	0	1057.17	12.8019	97.6562	0	12.6551	98.9364	0	13.6137	94.8623	0.15	13.3921	95.3841	0	13.4134	95.3903	0	906.445	12.8714	98.2193	0	12.7993	98.407	0.15	13.8808	93.0587	0	13.4749	94.8409	0	13.1544	93.5851
2025-02-01T04:29:17+08:00	12.7939	96.2646	0	12.7699	97.0336	0	12.6818	98.1308	0	13.4669	93.9834	0.15	13.2345	95.4299	0	12.7646	97.7798	0	1046.21	12.7459	97.673	0	12.6417	99.0509	0	13.5576	94.5388	0.15	13.336	95.3384	0	13.3574	95.462	0	934.843	12.8447	98.2879	0	12.7699	98.4527	0.15	13.8247	93.0861	0	13.4482	94.7387	0	13.1277	93.5988
2025-02-01T04:39:17+08:00	12.7672	96.3836	0	12.7111	96.9879	0	12.639	98.1491	0	13.4241	93.9483	0.15	13.2212	95.375	0	12.7352	97.7142	0	1073.38	12.7192	97.6867	0	12.599	99.057	0	13.5149	94.3404	0.15	13.304	95.3933	0	13.3307	95.5215	0	902.101	12.7886	98.2406	0	12.7111	98.4695	0.15	13.7846	93.1456	0	13.4054	94.8669	0	13.085	93.6553
2025-02-01T04:49:17+08:00	12.7245	96.3607	0	12.6551	96.8353	0	12.5963	98.2422	0	13.3974	93.5439	0.15	13.1651	95.317	0	12.6925	97.7417	0	1065.06	12.6604	97.7249	0	12.5563	99.0845	0	13.4882	94.5205	0.15	13.2906	95.6054	0	13.2853	95.5093	0	950.642	12.7459	98.2513	0	12.6711	98.4894	0.15	13.7419	93.1273	0	13.3787	94.7753	0	13.0423	93.6828
2025-02-01T04:59:17+08:00	12.6791	96.2997	0	12.6123	97.0779	0	12.5563	98.2193	0	13.3413	93.8872	0.15	13.109	95.1873	0	12.6364	97.7661	0	1060.7	12.5883	97.7066	0	12.5002	99.0799	0	13.4028	94.6487	0.15	13.2212	95.5642	0	13.2425	95.6054	0	982.118	12.6871	98.32	0	12.615	98.5473	0.15	13.6725	93.1777	0	13.2906	94.7845	0	12.9995	93.6049
2025-02-01T05:09:17+08:00	12.6364	96.3607	0	12.5696	97.023	0	12.4575	98.1628	0	13.2959	93.9605	0.15	13.0797	95.1385	0	12.5937	97.792	0	1107.01	12.5483	97.7157	0	12.4575	99.1745	0	13.3467	95.1095	0.15	13.1651	95.3903	0	13.1731	95.404	0	998.466	12.631	98.3383	0	12.5723	98.5702	0.15	13.6164	93.0236	0	13.2639	94.7982	0	12.9168	93.5531
2025-02-01T05:19:17+08:00	12.5669	96.2463	0	12.5002	96.91	0	12.4308	98.2177	0	13.2559	94.0124	0.15	13.0102	95.1842	0	12.5376	97.7478	0	1066.01	12.5189	97.8058	0	12.388	99.1348	0	13.2879	94.8943	0.15	13.093	95.3491	0	13.1437	95.6359	0	896.882	12.575	98.2589	0	12.5029	98.6221	0.15	13.587	93.2876	0	13.1918	94.757	0	12.9034	93.6278
2025-02-01T05:29:17+08:00	12.5109	96.2966	0	12.4575	96.9818	0	12.3747	98.2544	0	13.1998	93.8003	0.15	12.9675	95.1202	0	12.4815	97.7615	0	1072.19	12.4628	97.8424	0	12.332	99.1302	0	13.2185	94.8226	0.15	13.0529	95.5306	0	13.0877	95.555	0	973.362	12.5456	98.4009	0	12.4735	98.5626	0.15	13.5176	93.2799	0	13.1518	94.7036	0	12.818	93.5363
2025-02-01T05:39:17+08:00	12.4681	96.347	0	12.4308	97.0794	0	12.3186	98.1872	0	13.1144	94.0078	0.15	12.9114	95.1278	0	12.4388	97.8103	0	1121.05	12.4067	97.7646	0	12.3053	99.2477	0	13.1758	94.7066	0.15	13.0102	95.2972	0	13.0449	95.6008	0	969.374	12.4895	98.3413	0	12.4041	98.5657	0.15	13.4321	93.3394	0	13.0957	94.6288	0	12.7619	93.5821
2025-02-01T05:49:17+08:00	12.3854	96.3973	0	12.3613	97.0611	0	12.2759	98.2284	0	13.0583	93.8888	0.15	12.8714	95.0957	0	12.396	97.8164	0	1119.74	12.3507	97.8012	0	12.2332	99.2767	0	13.1064	94.6761	0.15	12.9248	95.4223	0	13.0182	95.6039	0	973.686	12.4334	98.3825	0	12.3613	98.6587	0.15	13.4188	93.1548	0	13.0236	94.7356	0	12.7352	93.6324
2025-02-01T05:59:17+08:00	12.3293	96.2905	0	12.2759	97.0291	0	12.2198	98.2651	0	13.0022	93.5805	0.15	12.7859	95.1019	0	12.34	97.7737	0	1122.43	12.2946	97.8424	0	12.1771	99.202	0	13.0903	94.5464	0.15	12.9114	95.1934	0	12.9622		0		12.4334	98.3703	0	12.3186	98.6709	0.15	13.3627	92.9778	0	12.9969	94.9081	0	12.6764	93.5714
2025-02-01T06:09:17+08:00	12.2732	96.4324	0	12.2198	97.1069	0	12.1637	98.3963	0	12.9461	93.9239	0.15	12.7432	95.1141	0	12.2839	97.7874	0	1055.38	12.2519	97.8607	0	12.121	99.3042	0	13.0343	94.2779	0.15	12.826	95.3765	0		95.6741		958.795	12.3774	98.407	0	12.2625	98.7274	0.15	13.304	92.9442	0	12.9408	94.9554	0	12.6604	93.8781
2025-02-01T06:19:17+08:00	12.2572	96.3333	0	12.1904	97.0886	0	12.121	98.4161	0	12.9328	94.0764	0.15	12.7165	95.169	0	12.2412	97.8027	0	1096.9	12.2251	97.9721	0	12.0756	99.3027	0	12.9782	94.4015	0.15	12.8126	95.5962	0	12.9622	95.7702	0	963.645	12.3079	98.4009	0	12.1931	98.7945	0.15	13.32	93.0877	0	12.8981	95.0698	0	12.6204	93.7697
2025-02-01T06:29:17+08:00	12.2011	96.4019	0	12.1637	97.1252	0	12.0783	98.4146	0	12.8767	93.8613	0.15	12.6577	95.2285	0	12.1851	97.8759	0	1112.03	12.153	97.9629	0	12.0356	99.3668	0	12.9515	94.5205	0.15	12.7699	95.6374	0	12.8901	95.732	0	968.02	12.2946	98.5122	0	12.1504	98.7076	0.15	13.2185	93.0632	0	12.8286	94.7997	0	12.5483	93.7514
2025-02-01T06:39:17+08:00	12.1611	96.5194	0	12.1077	97.2564	0	12.0062	98.4283	0	12.834	93.9376	0.15	12.615	95.111	0	12.1424	97.8744	0	1092.57	12.113	98.0179	0	11.9795	99.4003	0	12.9088	94.4564	0.15	12.7111	95.3353	0	12.8473	95.7504	0	1000.25	12.2251	98.4741	0	12.137	98.79	0.15	13.1918	92.9961	0	12.7993	94.9187	0	12.5216	93.7545
2025-02-01T06:49:17+08:00	12.0863	96.2875	0	12.0623	97.1481	0	11.9928	98.4146	0	12.7939	93.7789	0.15	12.5589	95.1293	0	12.0836	97.908	0	1086.82	12.0676	98.0041	0	11.9207	99.4232	0	12.8393	94.4289	0.15	12.6551	95.4391	0	12.8073	95.8343	0	957.055	12.153	98.5077	0	12.0649	98.8037	0.15	13.1491	92.9229	0	12.7592	94.9279	0	12.4361	93.6736
2025-02-01T06:59:17+08:00	12.0596	96.5652	0	11.9635	97.1878	0	11.9234	98.4665	0	12.7379	93.608	0.15	12.5322	95.2148	0	12.0436	97.9263	0	1108.39	12.0115	98.0438	0	11.894	99.501	0	12.7966	94.5113	0.15	12.599	95.2422	0	12.7352	95.7107	0	977.084	12.1263	98.6084	0	12.0222	98.909	0.15	13.1224	92.8679	0	12.7165	95.0744	0	12.4094	93.7636
2025-02-01T07:09:16+08:00	12.0169	96.4065	0	11.9635	97.2168	0	11.91	98.4833	0	12.6925	93.8888	0.15	12.4895	95.2575	0	12.0142	97.9446	0	1100.85	11.9821	98.0774	0	11.8513	99.5285	0	12.7832	94.4045	0.15	12.5856	95.6008	0	12.7058	95.906	0	968.863	12.097	98.6313	0	11.9955	98.9197	0.15	13.0503	93.0602	0	12.6844	94.9325	0	12.3533	93.8277
2025-02-01T07:19:16+08:00	11.9741	96.4477	0	11.9234	97.229	0	11.854	98.4894	0	12.6497	93.9208	0.15	12.4468	95.2148	0	11.9715	97.9538	0	1079.4	11.9261	98.1048	0	11.7685	99.5148	0	12.7085	94.4045	0.15	12.5296	95.2468	0	12.6337	95.8755	0	1025.25	12.0382	98.6587	0	11.91	98.8769	0.15	13.0236	92.9732	0	12.6284	95.1476	0	12.3239	93.8781
2025-02-01T07:29:16+08:00	11.9047	96.3546	0	11.894	97.2839	0	11.8246	98.5657	0	12.6097	94.0352	0.15	12.3774	95.2895	0	11.9154	98.0163	0	1081.8	11.8994	98.1308	0	11.7391	99.556	0	12.6818	94.4198	0.15	12.4868	95.3201	0	12.591	95.874	0	1018.37	11.9955	98.5931	0	11.8833	98.9746	0.15	12.9809	93.1548	0	12.6284	95.1797	0	12.2972	93.8888
2025-02-01T07:39:17+08:00	11.9047	96.5118	0	11.8513	97.3449	0	11.7685	98.5519	0	12.5803	94.0383	0.15	12.3346	95.2575	0	11.8593	98.0301	0	1111.33	11.8273	98.1735	0	11.7258	99.5911	0	12.6524	94.432	0.15	12.4308	95.613	0	12.5643	95.819	0	1008.94	11.9821	98.6755	0	11.854	98.9975	0.15	12.9248	92.9686	0	12.5589	95.1827	0	12.2412	93.8277
2025-02-01T07:49:16+08:00	11.862	96.4385	0	11.8112	97.3343	0	11.7418	98.6679	0	12.5242	94.0032	0.15	12.3213	95.3063	0	11.846	98.0728	0	1106.48	11.8139	98.233	0	11.6697	99.6414	0	12.6257	94.4594	0.15	12.4147	96.0037	0	12.5216	95.9899	0	983.458	11.9554	98.8281	0	11.854	99.0936	0.15	12.8981	93.0007	0	12.5162	95.1934	0	12.2278	93.9788
2025-02-01T07:59:16+08:00	11.862	96.6491	0	11.7952	97.4136	0	11.7418	98.7625	0	12.5242	94.0856	0.15	12.3079	95.523	0	11.846	98.1216	0	1142.39	11.8006	98.2513	0	11.627	99.6887	0	12.5963	94.6517	0.15	12.4308	95.9976	0	12.4094	95.7595	0	1029.97	11.8994	98.7808	0	11.8273	99.1302	0.15	12.882	93.1884	0	12.5456	95.3262	0	12.2118	94.0627
2025-02-01T08:09:17+08:00	11.862	96.9955	0	11.8246	97.6013	0	11.6991	98.8556	0	12.5376	94.5205	0.15	12.3079	95.6588	0	11.8032	98.2177	0	1081.91	11.7872	98.41	0	11.627	99.7101	0	12.6257	95.1019	0.15	12.4308	96.1776	0	12.3934	95.9762	0	1019.53	11.9261	98.938	0	11.8112	99.1791	0.15	12.8553	93.6004	0	12.5322	95.2606	0	12.1691	94.0978
2025-02-01T08:19:16+08:00	11.9047	97.0703	0	11.8807	97.8256	0	11.7418	98.97	0	12.5937	94.7662	0.15	12.3507	95.9808	0	11.8166	98.3185	0	1136.65	11.8139	98.5565	0	11.5576	99.707	0	12.639	95.1369	0.15	12.4868	96.4797	0.15	12.3934	96.0037	0	1025.3	11.9394	98.9868	0	11.854	99.3622	0.15	12.882	93.7468	0	12.5723	95.491	0	12.1984	94.2412
2025-02-01T08:29:16+08:00	11.9741	97.4044	0	11.9368	98.0941	0.15	11.7845	99.2218	0	12.623	95.0454	0.15	12.4201	96.1776	0	11.8887	98.5489	0	1117.12	11.9127	98.6679	0	11.5709	99.8383	0	12.6951	95.4894	0.15	12.5002	96.26	0.15	12.3106	95.8663	0	1033.74	11.9821	99.1699	0	11.9234	99.4537	0.15	12.9541	93.9986	0	12.6577	95.9243	0	12.2412	94.4472
2025-02-01T08:39:16+08:00	12.0596	97.7844	0	12.0062	98.3871	0.15	11.8967	99.5056	0	12.7646	95.3536	0.15	12.4762	96.672	0	11.9715	98.7549	0	1163.15	11.9688	98.8876	0	11.6136	99.9176	0	12.7966	95.8846	0.15	12.5856	96.4965	0.15	12.2679	95.9899	0	961.062	12.0809	99.3454	0.15	12.0356	99.6231	0.15	13.0369	94.3221	0	12.7298	96.2554	0	12.34	94.7036
2025-02-01T08:49:17+08:00	12.2171	98.2467	0	12.1771	98.7808	0.15	12.0222	99.6872	0	12.9061	96.0113	0.15	12.6577	97.1923	0	12.0836	99.0097	0	1118.89	12.113	99.0661	0	11.6831	100	0	12.9088	96.1685	0.15	12.7272	96.8322	0.15	12.2251	96.112	0	987.21	12.2251	99.588	0.15	12.1664	99.765	0.15	13.1357	94.7341	0	12.8847	96.759	0	12.4655	95.0683
2025-02-01T08:59:16+08:00	12.3987	98.5901	0	12.3613	99.0524	20.7	12.1637	99.9451	0	13.0316	96.4004	4.65	12.7859	97.435	0	12.2412	99.1882	0	1151.56	12.2812	99.2523	0	11.7819	100	0	13.0503	96.6583	0.15	12.8687	97.2976	1.65	12.1691	96.08	0	1014.33	12.4067	99.7894	0.15	12.3907	99.9344	0.15	13.2612	95.1095	0	12.9969	97.0871	0.75	12.6471	95.5047
2025-02-01T09:09:17+08:00	12.6791	98.9837	142.8	12.6257	99.176	44.1	12.4308	100	6.45	13.2399	96.73	18.15	12.9835	97.7279	7.5	12.4655	99.4812	2.86	1122.53	12.5055	99.4095	1.35	11.9368	100	0	13.2185	96.9589	3.9	13.093	97.9767	2.1	12.1263	96.0082	0	1008.96	12.6017	99.9939	0.9	12.599	100	0.75	13.4615	95.8022	1.8	13.2078	97.5006	0.75	12.7913	95.8511
2025-02-01T09:19:17+08:00	12.9355	98.9883	149.4	12.8527	99.3439	0.45	12.7272	100	7.2	13.4401	97.0871	0.15	13.2212	98.0636	8.1	12.6925	99.6323	3.15	1120.5	12.7459	99.5727	1.5	12.121	100	0	13.4588	97.4899	1.05	13.2906	98.1903	0	12.0996	96.1364	0	1004.98	12.8714	100	0.9	12.882	100	0.15	13.6431	96.26	2.1	13.4348	97.8668	0	13.0156	96.1639
2025-02-01T09:29:16+08:00	13.0743	98.9868	1.2	13.0076	99.5239	0.6	12.9088	100	0.15	13.6351	97.0657	0.3	13.4054	98.1872	0	12.8901	99.8032	0.08	1126.71	12.9435	99.6475	0	12.332	100	1.12	13.6137	97.615	0	13.4482	98.2544	0	12.0676	96.1395	0	999.29	13.125	100	0	13.1064	100	0	13.8113	96.4645	0	13.603	98.0072	0	13.1971	96.4157
2025-02-01T09:39:16+08:00	13.2158	99.1623	1.35	13.1758	99.6872	1.05	13.117	100	0.15	13.79	97.2213	0.3	13.587	98.2269	0.15	13.0449	99.8535	0.08	1144.37	13.2372	99.8062	0	12.5856	100	1.26	13.798	97.7386	0	13.6324	98.3475	28.8	12.0249	96.1166	0	1045.48	13.3787	100	0	13.3333	100	0	13.9956	96.5988	0	13.8113	98.0529	93.9	13.3948	96.5438
2025-02-01T09:49:17+08:00	14.1611	98.3093	11234.1	14.6017	97.9583	11654.7	14.818	99.6063	13490.7	14.5777	96.8627	6854.7	14.2332	97.8119	7764.9	13.8354	99.7421	10931.2	1153.07	14.4095	98.8235	11570.5	12.8687	100	0.05	14.2493	97.9126	3923.25	14.535	98.2498	5535	12.0249	96.2417	0	1026.24	14.041	99.3256	11322.6	14.7539	98.3597	16360.2	14.2626	96.7224	2940.75	14.77	97.9629	5043.9	14.073	96.0128
2025-02-01T09:59:17+08:00	15.499	95.6863	11620.4	16.2627	93.4295	11792.5	16.6873	91.9738	14705	15.6859	95.7794	7203.15	15.4429	96.5789	8450.1	15.3174	99.057	12149.8	1086.84	16.1452	93.8872	13520.1	13.093	100	0.05	15.2399	98.3185	4247.25	15.6218	98.0133	5756.85	12.0676	96.5484	0	1004.03	15.6031	97.995	15975.6	16.5297	94.1451	16744.2	15.1946	97.4777	4018.35	15.8541	97.615	5263.2	15.312	95.7916
2025-02-01T10:09:16+08:00	16.754	93.3303	11666.5	17.702	90.5821	12928.3	18.1613	88.8701	13758	16.8235	94.4411	7896.75	16.6953	94.6517	8664.6	16.7113	96.7636	13260.8	1088.07	17.6566	90.9499	13974.2	14.7032	98.9792	10823.7	16.1559	98.0621	4840.35	16.6819	97.1618	6299.25	12.113	96.5606	0	1077.34	17.0851	94.8165	16088.2	18.1746	90.8156	16880.4	16.1505	97.3434	4254.6	16.8795	96.7483	5811.3	16.4389	94.905
2025-02-01T10:19:16+08:00	17.9931	91.5114	14346.3	19.2508	88.3574	15824.5	19.7768	86.3539	15800	17.9744	93.843	9526.65	17.945	93.4081	9711.15	18.1933	93.7011	14735.4	1054.21	19.152	89.4942	15732.3	16.973	90.3395	12549.1	17.1733	97.9065	5193.45	17.8008	96.7529	6827.4	12.1691	96.73	0	1061.13	18.5485	92.2713	16580.6	19.905	88.2628	19222.9	17.0665	97.2519	4780.95	18.0625	96.704	6336.6	17.694	94.0749
2025-02-01T10:29:16+08:00	19.4617	90.3075	16023	20.7462	87.3732	16099.2	21.1974	85.1575	16653.4	19.2401	93.2433	13302.9	19.3229	92.7901	10559.5	19.8997	91.7174	16440.3	987.106	20.8316	88.0552	16772.2	18.2467	88.4871	13501.4	18.2467	98.1048	5596.5	19.0558	96.8093	7431	12.2545	96.9924	0	1048.92	20.0999	91.1559	19088.1	21.6087	85.4688	21319.1	18.1212	97.5082	5223.3	19.2454	96.5743	6909.9	19.0158	93.5592
2025-02-01T10:39:16+08:00	20.8423	88.4581	16490.4	22.2229	84.8798	19809.2	22.6154	84.0375	15675.5	20.5726	92.0195	10322	20.7034	91.9387	11293.3	21.5499	89.4514	17520.6	961.193	22.3724	85.2781	17708.1	19.9931	86.7231	14945.3	19.3042	98.2147	6051.3	20.3136	96.3287	7871.4	12.4361	97.4411	0	1023.72	21.5766	89.5079	19730.8	23.2296	83.3829	23173.7	19.152	97.5952	5614.95	20.4417	96.1364	7626.45	20.3403	92.8206
2025-02-01T10:49:17+08:00	22.1508	87.4846	17505.6	23.5367	83.624	16660.7	24.4579	80.0443	18489	21.8116	91.838	10858.3	22.052	90.5974	12370.2	23.1868	86.8254	18785.3	925.575	23.8651	84.065	18413.6	21.7876	83.125	15385.6	20.3082	97.7111	6492.15	21.4458	95.6237	8274.3	12.607	97.8149	1.31	1049.2	23.0453	88.1987	21205.2	24.7517	81.9028	24348.6	20.0813	97.4548	6050.1	21.566	95.5779	8610.15	21.6354	91.8959
2025-02-01T10:59:17+08:00	23.307	86.5461	16918.2	24.7063	82.594	20223.9	25.9319	78.6252	18832.1	22.9519	90.4189	11508	23.3631	89.1493	15142.2	24.6422	85.2232	17259.5	810.578	25.2083	82.6093	19763.8	23.3524	81.445	15841.3	21.2135	97.3175	6954.3	22.5326	94.1207	8866.8	12.8634	98.1903	1.48	1017.51	24.4099	87.1534	21669	26.1189	80.2976	25293	20.9277	97.6791	6495.15	22.7062	94.374	8633.7	22.8931	90.6828
2025-02-01T11:09:17+08:00	24.3378	85.3925	19756.3	25.8198	81.857	19466.4	27.0562	77.5677	19178.2	24.004	90.4784	12302.1	24.6715	86.9245	16739.7	25.8278	84.5548	20039.7	751.07	26.3939	81.2573	20588.8	24.8772	79.4995	17274.9	22.0172	96.3272	7757.85	23.6088	93.0694	9491.55	12.9889	98.2635	0.03	1005.24	25.5528	85.4292	23160.8	27.3579	79.6414	25299.2	21.7876	97.5051	7055.7	23.8197	92.9549	9036	24.1455	89.398
2025-02-01T11:19:16+08:00	25.2964	84.6876	18804.2	26.7357	81.2665	18988.9	27.8439	78.0209	18004.3	24.9866	88.6336	12673.5	25.9213	85.3315	15587.8	26.9841	82.1363	20357.1	733.777	27.3552	79.5926	21144.8	25.9373	79.3545	18114.6	22.7649	95.5367	7759.65	24.5567	92.0974	12856.3	13.1865	98.3825	0.03	1026.97	26.6823	84.622	20914.2	28.4554	78.5199	25338.4	22.6741	96.8185	7309.35	24.6662	92.6482	9709.05	25.3151	88.0064
2025-02-01T11:29:17+08:00	26.1856	82.887	20379.5	27.6783	78.5611	18502.2	29.1096	73.2998	21877.9	25.6783	85.42	13607.2	26.8933	82.7634	19495.3	28.0842	82.0035	22517.8	619.707	28.4554	77.5738	22953.4	27.4353	77.3449	18529.3	23.6141	94.9401	8443.2	24.8932	86.7185	13742.2	13.7392	98.2147	6133.76	1033.27	27.665	81.529	22034.1	29.5529	74.6197	27975	23.6194	96.144	8206.65	24.9332	89.7505	11866	26.5141	84.5686
2025-02-01T11:39:17+08:00	26.3966	80.6729	21019.7	27.9347	75.3018	20076.2	29.868	67.747	24138.2	25.9426	84.9104	22524.8	26.9066	80.5753	19333.7	29.0162	75.9121	22927.4	600.657	28.9227	74.0337	23626.3	28.7171	75.8465	19118.1	24.012	92.0699	8964.3	25.3311	86.7018	15605.2	14.9836	98.0117	8238.08	1025.23	28.175	77.8943	23381.4	29.9054	71.3741	28487.8	23.9853	92.0882	8679.6	25.51	86.006	11947.7	27.0481	81.6571
2025-02-01T11:49:17+08:00	27.171	81.8891	22527.6	28.6797	74.9798	21306.9	30.7946	65.9709	23559.6	26.7865	82.2141	22863	27.6383	80.4257	21650.1	29.4835	75.4025	21770.2	527.794	29.4007	73.6477	22414.1	29.9321	74.6883	20812.8	24.8158	91.8822	12705.6	26.0948	84.6876	16713.9	16.1585	96.9314	8693.76	984.237	28.5702	76.8963	24535.1	30.2445	72.4453	25991.8	24.8158	91.133	9822.6	26.2016	83.6286	16771.8	27.9667	79.028
2025-02-01T11:59:17+08:00	27.4834	78.7304	21998	28.4287	74.6197	20220.6	30.079	68.5725	21259.8	27.3205	80.1633	20400.8	27.7504	75.9564	20387.6	29.6384	72.4132	23060.5	512.329	29.4862	71.2047	24440.7	30.3994	69.1844	18949.1	25.1976	87.512	14877.5	26.434	84.2741	15813.3	17.2641	95.732	9571.84	961.269	28.6263	73.0205	28262.8	30.3407	68.6992	29060.2	25.1709	87.4647	14136	26.466	82.6825	16327.5	27.9801	77.3755
2025-02-01T12:09:16+08:00	27.8065	78.8098	20745.9	28.6103	75.2102	20547	30.1644	69.3126	18790.9	27.6863	79.7757	19974.8	27.9347	77.499	19353.2	29.6384	73.9605	20925.4	448.714	29.5289	72.2805	23776.7	30.37	71.2764	21831.7	25.6649	86.389	14120.5	26.6903	79.3301	15159	18.6233	95.2438	10352.6	961.267	28.7518	76.1044	24259.8	30.5409	69.1218	27232.7	25.705	84.9744	14186.5	26.6796	80.6897	11800.8	28.5008	77.3434
2025-02-01T12:19:17+08:00	27.7344	77.4548	20987.1	28.4981	75.5047	20898.6	29.9535	69.2577	23398.9	27.8412	78.8098	17020.7	27.9053	76.7819	17632.1	29.6223	73.6034	21401.6	410.617	29.2725	72.1614	22619.8	30.8213	68.8243	22190.1	25.9319	87.6661	14382.5	26.8586	78.6221	11643.2			11002.9		28.6957	75.1431	26566.2	30.3006	69.3782	27519.9	25.9854	83.5142	13386.5	26.9039	79.5834	13778.5	28.5863	76.8627
2025-02-01T12:29:17+08:00	27.6783	78.529	21422	28.8079	74.3389	20384.7	30.6424	66.9429	22526.6	27.7131	79.2111	20017.8	28.0896	77.3571	19249.8	30.1324	72.5048	22057	396.405	29.4995	72.0317	25035.8	30.8934	68.3055	21975	26.1162	85.4246	14978.4	26.7891	81.5106	13599.8	20.0385	94.7021		881.594	29.0055	74.023	26128.8	30.5837	70.8782	26425.2	26.2844	84.0101	11840.8	27.3125	79.8886	12776.5	29.0509	76.0479
2025-02-01T12:39:17+08:00	27.5956	76.8673	20742.2	28.8212	73.2952	17644.7	30.5997	66.7918	22003.7	27.7424	78.8464	15962.1	28.0175	77.0703	17446.1	30.37	71.4092	20413.4	382.224	29.6704	71.2764	25569	30.4688	68.3604	22353.9	26.1456	85.2537	14038	26.8452	81.9623	16070.7	21.3977	93.4401	11689	821.673	29.147	74.2886	25870.5	30.5676	70.9606	27992.4	26.2684	83.0304	10181.2	27.4247	79.0021	17081.7	29.163	76.1486
2025-02-01T12:49:17+08:00	27.892	79.1257	19423.7	29.1043	75.2651	16577.2	30.7519	68.7221	16702.9	28.2044	79.1714	20648.7	28.3566	78.5061	19464.6	30.6531	72.7245	19527.7	400.645	30.0229	72.8023	21541.5	30.9628	69.2714	23183.4	26.6823	86.3447	11390	27.2271	83.9826	10633.5	22.6421		12467.2		29.3286	76.0845	24292.1	30.9468	69.8619	28893	26.7063	84.0955	9688.35	27.8065	79.5514	13911	29.2618	76.846
2025-02-01T12:59:17+08:00	28.1029	77.464	17229.2	29.0909	74.3801	18876.8	31.0456	68.7831	14513.4	28.5168	78.2651	14620.5	28.7358	78.2681	12371	30.6691	74.2428	17776.6	350.044	30.3033	73.8277	18751.1	30.9628	69.0349	21841.9	27.0054	85.304	8482.8	27.5929	83.1296	9500.7		92.6238		734.636	29.6277	76.5805	18476.2	30.848	71.9493	21163.7	27.171	84.2328	10290.2	28.0575	81.5	12683.4	29.374	78.3703
2025-02-01T13:09:17+08:00	27.9747	80.1328	17883.3	29.0349	77.1206	19265.7	30.824	70.6233	18589.1	28.5729	79.1241	16751.4	28.8052	78.6542	14404.8	30.5703	74.2977	19840	339.673	30.1484	73.9315	22785.6	31.3447	69.9092	21944.3	27.1736	85.0477	9179.1	27.7798	82.4537	11471.5	23.8891	90.5241	15488	651.805	29.7532	75.2193	21105.8	30.9041	70.3899	25129.2	27.3125	84.3809	11155.3	28.2551	78.4436	14238	29.3874	78.5702
2025-02-01T13:19:17+08:00	28.2418	81.8387	20833.7	29.0616	77.4121	20728.1	30.7118	71.5419	18759.8	28.6557	80.7965	18692.6	28.7358	79.5834	17861.8	30.6264	74.7692	21985.3	330.901	30.1911	75.0546	24776.2	31.3447	71.0033	16819.2	27.3178	86.2623	15660.5	27.8359	82.8275	13751.5	25.1095	88.9708	16609.3	611.062	29.6117	77.2519	23845.2	31.0163	70.8873	27581.8	27.3259	85.4246	8889.3	27.9187	81.1398	9655.2	29.6571	77.4914
2025-02-01T13:29:17+08:00	28.4127	78.8403	16556.8	28.88	76.8505	16886.7	30.5863	71.7952	17836.9	28.5008	79.4995	14036.4	28.6103	78.9776	14589.6	30.4688	75.0378	17556.5	342.013	30.2766	72.7001	23526.9	31.1898	71.191	18396.2	27.1336	85.5512	8835.15	27.6623	81.6281	11039.4	26.3272	86.2623	16081.9	536.465	29.4728	77.705	21852.4	30.6798	70.9941	24014.2	27.4113	82.9328	7185.9	27.649	79.4507	11373.6	29.601	76.4477
2025-02-01T13:39:17+08:00	28.3433	80.4486	17054.2	28.8079	77.1481	18322.8	30.5142	72.2667	14546.8	28.3753	80.4623	10961	28.386	79.4827	14677.7	30.3834	75.0591	16496.6	333.808	30.2205	73.8949	21633.2	31.4862	71.3512	21514.2	27.1176	87.3823	7414.95	27.7798	83.9307	9477.45	27.3472	81.5274	17479.7	483.513	29.4728	76.6384	20421	30.848	70.3349	23118.3	27.2698	83.5462	6547.35	27.7184	82.7588	8542.5	29.5182	77.3388
2025-02-01T13:49:16+08:00	28.4981	82.9572	17128.5	29.2458	79.5377	15611.4	30.8801	73.0755	16686.3	28.5569	83.3188	10670	28.8052	80.7141	17780.1	30.613	76.1349	20551.7	348.231	30.6157	73.7499	22037.7	31.3874	69.6788	18990.1	27.3873	88.5771	7627.35	28.0735	84.3259	8949.9	28.167	80.1633	19819.5	388.071	30.0496	76.7529	25651.1	31.6251	70.7958	21792.2	27.4941	85.2781	7158.15	27.9614	84.5594	8043.6	29.8119	79.7513
2025-02-01T13:59:17+08:00	28.637	83.0564	15640.6	29.585	80.6119	17778.8	30.7813	74.0688	18576.8	28.6984	83.9597	12379.2	29.0188	81.0513	18282.4	31.0323	76.0906	19814.4	320.97	31.0243	72.5261	25450.3	31.3581	69.9413	19066.9	27.5422	88.4489	7410.6	28.5409	86.4317	10897.3	28.394	77.615	19189.8	373.76	30.6264	76.0388	22628.7	32.3007	70.7698	25326.3	27.649	87.4617	7071.3	28.677	85.1591	8965.05	29.7692	79.9756
2025-02-01T14:09:16+08:00	29.5129	84.3214	14735.7	30.4288	81.1627	17784.4	32.047	75.9808	19944.8	29.2325	85.6306	9394.05	29.9027	82.8458	17401.3	32.1084	77.2015	23644.2	303.588	32.5944	72.2301	29962.3	31.8814	70.2617	21329.9	28.0949	89.3553	6778.35	29.1203	86.8925	8860.05	28.6343	77.9431	19512.3	361.913	32.0657	74.8379	29600.6	33.6118	70.9651	20459.1	28.2284	87.9057	6958.65	29.1844	86.4591	8447.85	31.067	79.4919
2025-02-01T14:19:17+08:00	29.7238	80.5493	11416.6	30.5436	80.0275	10896.8	32.4662	74.0017	13803	29.3286	84.0314	7668	30.1858	80.9476	9383.4	32.784	76.7987	19194.9	348.949	33.0323	73.0434	21600	32.3755	69.2073	20387.8	28.3085	89.8314	5692.5	29.107	85.3742	7554.3	28.7037	77.5723	19046.4	311.67	32.5036	76.8826	20510.7	34.1058	70.2892	17019	28.5809	88.8243	5316.9	29.1417	84.622	8175	30.9815	81.0834
2025-02-01T14:29:17+08:00	29.7665	83.296	11877	30.5863	79.9771	10726.5	32.3007	74.1619	16803.6	29.3713	85.2781	7704.15	30.0309	82.4628	10443.6	32.3461	76.8689	19778.6	291.907	33.1872	72.018	22855.8	34.1859	70.164	20945.9	28.2765	89.9138	5968.65	28.9788	85.095	6296.7	29.2138	76.1089	19507.2	312.169	32.5036	76.434	25870.1	34.5277	67.5471	19822.7	28.4688	88.5649	5980.8	28.8773	84.2985	5928.75	30.9255	80.3052
2025-02-01T14:39:17+08:00	29.0616	80.9384	7993.5	29.5556	79.6872	9853.05	31.6117	74.3084	10244	28.6557	82.5406	7074	29.2699	81.4191	6874.35	31.5129	76.7025	14028.8	314.235	32.2393	72.9946	15654.6	34.5251	70.4387	18109.4	27.7985	88.5924	4790.1	28.2151	83.7247	6993.75	29.3687	75.2941	18089	305.117	31.5557	77.2168	13836.6	32.9656	69.7627	17105.1	28.1296	86.9154	3918	28.0735	83.6881	6267.45	29.8119	80.6226
2025-02-01T14:49:17+08:00	28.7224	82.6322	9918.45	29.3713	80.3021	10196.5	30.8934	73.6065	10962.8	28.3486	84.3442	7013.7	28.5542	81.8936	8133.75	30.5703	76.7803	17018.9	291.795	31.4488	72.1294	21780.2	34.6372	69.5888	23531.5	27.43	88.0964	5903.85	28.0041	85.6306	6366	29.5556	76.8002	18749.4	286.898	30.9228	76.0983	18441.8	32.8347	70.2144	21230.4	27.6062	86.5736	4675.5	27.9454	85.0675	5568.3	29.3179	81.5366
2025-02-01T14:59:16+08:00	28.5542	82.2339	8091.3	29.0909	78.3734	10035.3	30.6825	73.6019	9281.7	28.0655	83.1662	6893.7	28.386	81.8891	7089.6	30.4822	76.9558	10798.1	315.795	31.4488	71.693	18362.8	33.7186	69.1157	14279.7	27.2484	87.7623	5466.9	27.6223	83.5645	6005.7	29.5262	77.9568	12395.5	287.01	31.0483	75.7107	15611	32.4395	68.4718	17134.1	27.4807	86.9566	4117.35	27.4674	83.505	5457	28.9681	80.1556
2025-02-01T15:09:17+08:00	28.4127	82.3575	8889.45	29.2031	77.171	9654.3	30.1911	74.7845	10319	27.9667	84.2893	6360.75	27.9908	82.8779	8755.05	30.0763	76.9451	11694.1	311.996	31.0243	73.1411	20988.2	33.481	67.0161	17520.6	27.0481	88.4779	4948.35	27.3953	84.5594	5460.6	29.6117	78.2834	14315.5	253.819	30.5863	77.464	20966.2	32.4849	68.1788	21227.4	27.171	87.4693	4496.25	27.3686	83.4775	4883.25	28.7118	82.5528
2025-02-01T15:19:17+08:00	28.2845	81.2222	8515.5	29.0055	77.1756	10724.1	29.8119	74.0047	9973.5	27.8279	83.4607	5963.7	27.7798	82.0813	7476	29.5663	77.084	11243.5	327.87	31.1097	72.4804	21253.2	33.2513	68.4886	14894.1	26.8799	87.3747	4347.9	27.0829	84.1779	5131.5	29.7105	78.7717	15790.1	216.719	30.5436	75.1156	17393.8	32.4689	65.4444	15890.4	27.0027	86.7002	4306.35	27.1015	83.7354	4459.95	28.3326	81.7807
2025-02-01T15:29:17+08:00	27.398	80.499	6188.85	27.9347	77.3907	8281.95	29.2912	74.1436	8036.7	27.211	81.3138	5498.1	27.2457	82.237	5899.05	28.8026	78.3185	8558.08	291.355	30.1217	72.6238	15062.8	33.0137	67.129	18539.5	26.442	87.5395	3453.3	26.4473	83.0716	4073.4	29.5556	79.0463	15708.2	233.859	29.8226	76.0204	13193.2	31.1604	68.8228	12655.8	26.6209	86.4714	3379.05	26.1883	83.4241	3563.25	27.6543	81.6968
2025-02-01T15:39:16+08:00	26.1589	80.4807	5338.05	26.6369	77.9904	4859.4	28.1376	74.5785	6895.8	26.2123	81.1749	3622.35	26.2043	81.4267	4921.35	27.7451	78.3459	7649.28	285.83	28.9067	72.9854	12255.6	32.5196	68.8685	20254.7	25.6649	86.7185	2638.05	25.4166	81.239	3367.5	29.2992	79.0753	13409.3	290.283	28.5142	75.6085	11230	29.5529	69.2027	9306.75	25.9453	84.5258	2817.6	25.1308	81.9776	3281.55	26.5969	79.6551
2025-02-01T15:49:16+08:00	24.7597	82.1363	4198.5	25.2964	79.6338	3875.85	26.5782	76.4614	5444.7	25.0454	82.2934	2898	24.9653	82.3804	3915.9	26.5034	78.204	6361.6	315.916	27.4807	74.4274	9099.3	31.5263	68.7587	13557.8	24.7597	86.1921	2111.55	24.5274	84.2618	2590.05	29.5823	79.8032	17812.5	232.742	26.8772	76.6949	8330.85	28.0896	72.3476	7547.7	24.9706	83.8224	2116.05	24.3137	84.3122	2638.05	25.4433	82.1363
2025-02-01T15:59:16+08:00	24.2096	82.4933	4072.8	24.4366	81.5778	4085.85	25.8064	77.5784	5226.75	24.4099	82.3987	2932.5	24.303	83.3143	3713.85	25.4593	80.3281	6049.28	335.515	26.3645	76.73	9068.25	30.2018	69.189	10608.6	24.0681	86.2532	1977	23.9479	85.0156	2778.9	30.0229	79.8108	14720	210.549	26.0441	79.4217	8214.15	26.9333	73.9239	7315.05	24.3378	85.3697	2025	23.793	85.2079	2536.8	24.5968	83.3631
2025-02-01T16:09:16+08:00	23.6889	83.8544	4002	23.9746	82.8733	4308.3	25.2163	78.7625	4953	23.9345	83.4043	3155.1	23.8811	83.9872	3607.65	24.7971	82.0874	5934.08	322.788	25.6889	78.529	8942.4	28.6049	71.4931	8225.28	23.6007	87.4891	2123.25	23.566	86.009	2470.8	31.0723	80.383	19732.5	243.328	25.454	81.0513	7841.7	26.7384	73.5286	7949.7	23.9132	85.8549	1950.9	23.4405	85.9358	2042.7	24.1054	84.3702
2025-02-01T16:19:17+08:00	23.1121	84.7639	3148.8	23.3364	83.8666	3150	24.5407	79.5132	4064.7	23.3551	83.827	2322	23.3764	84.4938	2873.1	24.2176	82.9526	4512	321.585	24.9252	79.3942	6806.4	27.4487	72.8206	8453.12	23.1628	87.3732	1635.6	22.9732	86.0609	1942.95	31.3661	81.529	10695.7	221.264	24.8184	82.1408	6140.4	25.6249	76.2356	6161.7	23.4779	86.7872	1516.35	22.8931	85.6626	1678.5	23.5554	84.9653
2025-02-01T16:29:16+08:00	22.2496	84.9165	2668.8	22.4365	84.3473	2943.15	23.5714	80.4349	3475.95	22.5433	84.3198	2230.5	22.5887	84.6052	2498.55	23.3871	83.7446	3781.12	332.456	23.7823	80.8743	5278.95	26.7304	74.6227	8197.12	22.4418	86.9383	1462.05	22.2496	85.7359	2189.25	31.1845	81.2863	12154.9	200.383	23.6915	82.5956	4901.1	24.271	78.146	5211.3	22.845	86.0227	1295.4	22.1721	85.9098	1956	22.7356	85.008
2025-02-01T16:39:17+08:00	21.574	85.0767	3037.2	21.7182	84.39	2986.2	22.6982	81.117	4073.85	21.9371	83.8941	2208.15	21.8997	84.7059	2869.5	22.554	84.0146	4478.72	322.511	22.9358	81.8067	6179.55	25.8385	76.1852	6394.88	21.8784	86.9215	1568.85	21.6407	85.9998	1626.3	30.4448	80.2243	8017.92	228.83	22.7623	83.8438	5733.6	23.5954	78.3063	5668.95	22.2362	85.9693	1487.4	21.6648	85.6291	1291.2	22.116	85.1316
2025-02-01T16:49:17+08:00	20.7836	85.304	1676.1	20.7862	84.3259	1572.3	21.8437	81.6617	2271.9	21.1227	84.0879	1148.1	21.1093	84.7364	1548	21.7075	84.3214	2583.68	341.312	21.9879	81.6709	3519.15	24.3698	78.526	4898.56	21.2001	86.5095	829.5	20.7942	85.2323	918.75	29.7398	80.1862	9602.56	221.598	21.7903	84.155	3251.25	22.303	79.9863	3076.2	21.5473	85.7038	799.2	20.6821	85.5055	729	21.2722	84.9668
2025-02-01T16:59:16+08:00	19.5872	84.8936	1118.55	19.4778	84.8417	1165.65	20.5352	81.738	1445.25	19.9985	83.5111	856.05	19.9691	84.5258	1025.7	20.4791	84.1047	1589.76	327.516	20.5058	82.4384	2187.3	23.4539	79.3683	5834.24	20.1961	85.034	576.9	19.7475	84.7364	792.15	29.398	81.4191	8304.64	268.908	20.5058	83.8254	2042.1	20.7649	81.2711	2088.3	20.6607	84.4068	532.35	19.5686	85.6535	691.2	20.116	84.5274
2025-02-01T17:09:16+08:00	18.5004	85.0126	1211.4	18.3215	85.4429	1222.05	19.3816	82.3056	1578	18.9731	83.5325	923.7	18.9864	84.3473	1126.35	19.3763	84.184	1688.96	365.678	19.1947	83.4867	2350.65	22.3671	80.2747	3390.72	19.2214	85.1621	644.7	18.7594	84.7135	793.8	29.0028	81.7517	9121.28	270.583	19.2535	84.2573	2189.55	19.4991	82.1515	2269.95	19.7021	84.3442	591.6	18.682	86.1372	617.4	19.1707	84.7318
2025-02-01T17:19:16+08:00	17.6005	86.0746	781.65	17.4189	86.8986	435.45	18.3455	83.36	1159.5	18.1987	84.9302	91.5	18.0999	84.8844	612.3	18.4203	85.0217	1220.48	380.753	18.0785	84.5594	1468.05	20.7569	82.3713	2092.16	18.4016	85.8549	53.85	18.0945	87.0359	0.15	28.7331	81.4862	8847.36	251.644	18.2547	85.2766	748.8	18.4417	84.2939	2.4	18.7835	87.1397	83.55	18.0758	88.5634	0.15	18.228	85.301
2025-02-01T17:29:16+08:00	17.6005	92.0104	0.6	17.5151	91.545	0.15	17.9503	88.5374	0	18.2441	90.1076	0	17.8061	91.1131	0	17.9957	89.4347	0.02	399.254	17.937	87.6432	0	19.387	83.1846	2209.92	18.2895	91.3252	0	18.1373	91.458	0	28.0522	81.6571	7065.6	230.915	18.18	88.1514	0.15	18.3883	86.9749	0	18.447	90.9361	0	18.22	91.9249	0.15	18.1559	88.8106
2025-02-01T17:39:17+08:00	17.7394	93.164	0.3	17.5898	92.9351	0.15	17.9236	90.7927	0	18.3562	91.5953	0	17.9877	92.7199	0	18.0812	91.5724	0.01	404.804	18.0224	90.0618	0.15	18.2174	85.2644	1560.96	18.4176	92.7749	0	18.2094	92.459	0	27.0748	80.3754	5998.08	230.051	18.2547	90.2907	0.15	18.3028	89.3843	0	18.6286	90.927	0	18.2895	92.8725	0.15	18.2574	90.0282
2025-02-01T17:49:17+08:00	17.8115	93.6965	0.15	17.6299	93.8232	0	17.8809	92.2774	0	18.3268	92.0806	0.15	18.0171	93.3883	0	18.0385	92.8634	0	375.491	18.0091	91.4763	0.15	18.0331	88.0552	0.01	18.4176	93.3425	0.15	18.164	92.7932	0.15	25.9426	81.1856	4695.04	243.595	18.212	91.7632	0.15	18.2601	90.8858	0	18.6713	91.5663	0.15	18.3028	93.2662	0.15	18.2147	90.8263
2025-02-01T17:59:16+08:00	17.8115	93.9391	0	17.6032	94.2504	0	17.8115	93.0266	0	18.3001	92.4269	0.15	18.0011	93.5729	0	17.953	93.7423	0	442.541	17.9236	92.3308	0	18.0732	90.5837	0.01	18.3616	94.1588	0.15	18.1373	93.0739	0.15	25.024	82.6551	4497.92	244.774	18.1239	92.5566	0.15	18.1613	91.722	0.15	18.6286	91.9371	0	18.2334	93.4722	0	18.1559	91.2322
2025-02-01T18:09:16+08:00	17.7127	94.1253	0	17.5311	94.4656	0.15	17.7127	93.6736	0	18.2307	92.4971	0.15	17.9744	93.5958	0	17.7848	94.313	0	435.76	17.8542	93.0129	0	18.0037	92.2042	0	18.2628	94.1039	0.15	18.0678	93.2006	0.15	24.3992	83.8773	4296.96	234.691	18.0278	93.1411	0.15	18.0198	92.5963	0.15	18.5458	92.1721	0.15	18.1613	93.5042	0	18.0304	91.4336
2025-02-01T18:19:17+08:00	17.6005	94.2779	0	17.475	94.6517	0	17.6005	94.0383	0	18.1559	92.6619	0.15	17.8889	93.7545	0	17.686	94.6944	0	462.43	17.7127	93.2754	0	17.9049	93.109	0	18.2467	93.9467	0.15	17.9397	93.3394	0.15	23.8598	84.5228	3468.8	266.934	17.8862	93.5897	0.15	17.8943	92.9824	0.15	18.4764	92.3095	0.15	18.0758	93.6263	0	17.9023	91.635
2025-02-01T18:29:17+08:00	17.5124	94.4884	0	17.3629	94.8363	0	17.4723	94.4747	0	18.0732	92.7108	0.15	17.8328	93.9208	0	17.5444	94.9645	0	468.357	17.6005	93.637	0	17.7661	93.64	0	18.1479	93.9117	0.15	17.8702	93.3761	0.15	23.0266	85.0263	2988.8	260.859	17.7874	94.0063	0.15	17.7821	93.4127	0.15	18.4043	92.2805	0.15	18.0064	93.669	0	17.7901	91.783
2025-02-01T18:39:17+08:00	17.4163	94.5571	0	17.2908	94.9233	0	17.3735	94.7127	0	17.961	92.694	0.15	17.7207	93.9422	0	17.4163	95.2163	0	477.293	17.499	93.8598	0	17.6539	94.0291	0	18.0758	93.8842	0.15	17.7714	93.4615	0.15	22.3751	84.9943	3454.72	269.745	17.6619	94.1588	0.15	17.6699	93.64	0.15	18.3082	92.3598	0.15	17.8809	93.7468	0	17.7073	91.9417
2025-02-01T18:49:17+08:00	17.3175	94.6609	0	17.1946	95.0271	0	17.248	94.8211	0	17.8782	92.8634	0.15	17.5952	93.8918	0	17.3201	95.3613	0	490.35	17.3735	94.0932	0	17.5525	94.3954	0	17.9637	93.8247	0.15	17.686	93.5225	0.15	21.622	85.008	1911.68	268.91	17.5471	94.5327	0.15	17.5418	93.8415	0.15	18.2227	92.34	0.15	17.7821	93.5943	0	17.5952	92.0607
2025-02-01T18:59:17+08:00	17.2053	94.7173	0	17.1092	95.1019	0	17.1492	95.1019	0	17.8088	92.9778	0.15	17.5525	94.1527	0	17.2053	95.555	0	512.223	17.3041	94.1894	0	17.4243	94.7066	0	17.9076	93.8827	0.15	17.6032	93.5439	0.15	20.602	84.4175	1232	229.404	17.4483	94.6487	0.15	17.443	94.1939	0.15	18.1212	92.5414	0.15	17.7127	93.9559	0	17.4937	92.1401
2025-02-01T19:09:17+08:00	17.1199	94.6944	0	16.997	95.1369	0	17.0397	95.2148	0	17.6967	93.0312	0.15	17.4243	94.3191	0	17.0798	95.6512	0	544.151	17.192	94.3359	0	17.3281	94.9874	0	17.7394	94.052	0.15	17.5151	93.6034	0.15	19.5445	84.3198	1354.88	298.2	17.3095	94.7662	0.15	17.3175	94.2947	0.15	17.9957	92.7764	0.15	17.5818	93.8048	0	17.4109	92.3232
2025-02-01T19:19:17+08:00	16.9944	94.7387	0	16.9089	95.0927	0	16.9249	95.3857	0	17.5818	92.903	0.15	17.3415	94.2168	0	17.0104	95.8785	0	562.148	17.0798	94.4518	0	17.2	95.1522	0	17.6406	93.9879	0.15	17.4163	93.64	0.15	18.5805	84.9653	419.36	318.444	17.2107	95.0011	0.15	17.2053	94.5022	0.15	17.9129	92.5383	0	17.4857	93.8506	0	17.2827	92.2545
2025-02-01T19:29:16+08:00	16.9062	94.9828	0	16.7834	95.2331	0	16.8395	95.5032	0	17.4964	93.0404	0.15	17.2721	94.3099	0	16.8795	95.9243	0	576.264	16.9783	94.6014	0	17.0878	95.3292	0	17.5391	94.052	0.15	17.3041	93.6629	0.15	18.1533	88.7755	0	302.881	17.1252	95.1659	0.15	17.1065	94.6517	0.15	17.8141	92.4865	0.15	17.3869	93.8338	0	17.1706	92.3278
2025-02-01T19:39:17+08:00	16.8101	95.0866	0	16.714	95.3857	0	16.7273	95.6863	0	17.4136	92.9213	0.15	17.1733	94.4152	0	16.7967	96.0403	0	556.456	16.8795	94.7723	0	16.989	95.5093	0	17.4697	93.9849	0.15	17.192	93.6446	0.15	18.1399	91.1788	0	331.087	17.013	95.3338	0.15	16.9944	94.8592	0.15	17.702	92.6101	0.15	17.3175	93.8979	0	17.0878	92.4086
2025-02-01T19:49:17+08:00	16.7113	95.198	0	16.6152	95.5505	0	16.6445	95.8465	0	17.3014	93.1609	0.15	17.1038	94.3771	0	16.7113	96.0952	0	576.439	16.7807	94.9081	0	16.8475	95.5642	0	17.3575	93.9055	0.15	17.1065	93.8048	0.15	18.0838	92.0027	0	349.692	16.8849	95.4314	0.15	16.8929	94.9004	0.15	17.6165	92.6207	0.15	17.232	93.875	0	16.973	92.4453
2025-02-01T19:59:17+08:00	16.5698	95.2056	0	16.5164	95.5489	0	16.5324	95.9014	0	17.2187	93.2708	0.15	16.9917	94.5373	0	16.6285	96.2127	0	587.937	16.6819	94.992	0	16.7487	95.7641	0	17.2721	94.2672	0.15	17.0237	93.9284	0.15	18.0144	92.5277	0	377.587	16.8021	95.6176	0.15	16.7941	95.2193	0.15	17.5311	92.6101	0.15	17.1065	94.0352	0	16.8608	92.52
2025-02-01T20:09:17+08:00	16.5003	95.2743	0	16.4336	95.6329	0	16.4496	95.9655	0	17.1466	93.1929	0.15	16.9196	94.4427	0	16.503	96.2585	0	611.162	16.5698	95.1049	0	16.6365	95.9106	0	17.1466	94.2443	0.15	16.9356	93.9879	0.15	17.929	92.9	0	390.008	16.6739	95.6374	0.15	16.6979	95.2056	0.15	17.4323	92.5933	0.15	17.0237	93.8643	0	16.762	92.5597
2025-02-01T20:19:17+08:00	16.4015	95.1842	0	16.3054	95.61	0	16.3481	95.9716	0	17.0077	93.138	0.15	16.8074	94.5006	0	16.4176	96.3226	0	636.862	16.4576	95.1095	0	16.5511	96.0159	0	17.0478	94.3221	0.15	16.8235	93.9483	0.15	17.7741	93.0922	0	350.54	16.5911	95.7565	0.15	16.5991	95.3521	0.15	17.3468	92.6055	0.15	16.8795	93.7972	0	16.6766	92.5109
2025-02-01T20:29:17+08:00	16.3294	95.3994	0	16.2066	95.7458	0	16.2226	96.0449	0	16.9356	93.2113	0.15	16.6953	94.5464	0	16.3027	96.3516	0	650.991	16.3561	95.2789	0	16.4389	96.0357	0	16.9596	94.139	0.15	16.738	93.9254	0.15	17.6753	93.3608	0	397.953	16.479	95.967	0.15	16.487	95.4528	0.15	17.2347	92.6986	0	16.8368	94.1176	0	16.5805	92.5246
2025-02-01T20:39:17+08:00	16.244	95.5047	0	16.1639	95.8419	0	16.1372	96.2325	0	16.8502	93.2982	0.15	16.6259	94.5922	0	16.2333	96.5026	0	660.713	16.244	95.3903	0	16.3107	96.199	0	16.8769	94.2779	0.15	16.6686	94.1939	0.15	17.5471	93.431	0	438.772	16.3642	95.938	0.15	16.3748	95.5642	0.15	17.1519	92.8527	0	16.7407	94.052	0	16.5084	92.7108
2025-02-01T20:49:17+08:00	16.1479	95.6634	0	16.0811	95.9152	0	16.0544	96.434	0	16.7807	93.4432	0.15	16.5404	94.876	0	16.1185	96.5484	0	652.227	16.1879	95.5077	0	16.1986	96.3272	0	16.8048	94.3603	0.15	16.5991	94.3511	0.15	17.4617	93.5912	0	458.418	16.2947	96.0616	0.15	16.3294	95.6924	0.15	17.0397	93.315	0	16.6686	94.0444	0	16.4256	92.7169
2025-02-01T20:59:16+08:00	16.0624	95.6176	0	16.0224	96.0174	0	15.9689	96.4874	0	16.6979	93.5821	0.15	16.4843	94.8302	0	16.0491	96.6293	0	684.271	16.1185	95.5962	0	16.1425	96.4508	0	16.7353	94.461	0.15	16.5137	94.081	0.15	17.3495	93.7102	0	430.551	16.2226	96.0754	0.15	16.2306	95.8068	0.15	16.981	93.106	0	16.5991	94.1894	0	16.3375	92.7794
2025-02-01T21:09:16+08:00	15.9796	95.5962	0	15.9102	96.0403	0	15.8728	96.5881	0	16.6285	93.5439	0.15	16.4015	94.7127	0	15.9796	96.6979	0	707.116	16.033	95.6725	0	16.0571	96.6125	0	16.6659	94.2443	0.15	16.4309	94.0612	0.15	17.2934	93.8247	0	484.181	16.1532	96.2539	0.15	16.1612	95.8969	0.15	16.9116	92.9259	0	16.5431	94.1848	0	16.268	92.8069
2025-02-01T21:19:16+08:00	15.9075	95.7275	0	15.8141	96.1349	0	15.8167	96.6476	0	16.5564	93.6263	0.15	16.3428	94.963	0	15.9102	96.7987	0	734.587	15.9503	95.8022	0	15.9583	96.6384	0	16.5805	94.3786	0.15	16.3561	94.3786	0.15	17.1519	93.8705	0	486.644	16.0544	96.379	0.15	16.0651	96.022	0.15	16.8555	92.9854	0	16.4176	94.2626	0	16.1826	92.8588
2025-02-01T21:29:16+08:00	15.8675	95.7916	0	15.7713	96.1959	0	15.758	96.791	0	16.487	93.7499	0.15	16.2707	95.1888	0	15.8381	96.8277	0	762.469	15.8942	95.9625	0	15.8888	96.7544	0	16.5377	94.4198	0.15	16.2867	94.4686	0.15	17.0397	93.8613	0	490.658	16.0117	96.4324	0.15	16.009	96.0525	0.15	16.77	93.0129	0	16.4176	94.548	0	16.0998	92.903
2025-02-01T21:39:16+08:00	15.8114	95.9884	0	15.7259	96.4187	0	15.6886	96.9543	0	16.4443	94.0475	0.15	16.2013	95.201	0	15.7687	96.9177	0	726.794	15.8221	95.9747	0	15.79	96.8765	0	16.495	94.5922	0.15	16.2573	94.461	0.15	16.9516	93.9239	0	500.358	15.9716	96.5423	0.15	15.9663	96.2768	0.15	16.7273	93.2372	0	16.3588	94.5144	0	16.0571	93.0602
2025-02-01T21:49:17+08:00	15.8114	96.2127	0	15.7126	96.6522	0	15.6458	97.1847	0	16.4309	94.1131	0.15	16.1612	95.2346	0	15.7393	97.0275	0	779.324	15.7954	96.228	0	15.7313	97.0092	0	16.4683	94.7127	0.15	16.244	94.8455	0.15	16.8528	94.052	0	500.127	15.9155	96.7666	0.15	15.9236	96.4141	0.15	16.7006	93.3242	0	16.3455	94.8501	0	16.0571	93.283
2025-02-01T21:59:16+08:00	15.782	96.3455	0	15.7126	96.8215	0	15.6458	97.3343	0	16.4042	94.3008	0.15	16.1318	95.5322	0	15.6966	97.1649	0	765.058	15.7794	96.3546	0	15.6752	97.1206	0	16.4683	94.9371	0.15	16.1879	94.8531	0.15	16.7407	94.0978	0	557.573	15.8995	96.8582	0	15.9236	96.6079	0.15	16.6579	93.4859	0	16.3027	94.8943	0	16.0304	93.4127
2025-02-01T22:09:16+08:00	15.7954	96.5194	0	15.6992	96.9131	0	15.6458	97.4716	0	16.4176	94.4198	0.15	16.1051	95.5367	0	15.6966	97.348	0	779.131	15.7794	96.4736	0	15.6458	97.229	0	16.4256	95.0546	0.15	16.1879	95.111	0.15	16.6979	94.2046	0	581.437	15.8995	97.0428	0.15	15.9102	96.7361	0.15	16.6712	93.6507	0	16.3161	95.2056	0	16.0304	93.4859
2025-02-01T22:19:16+08:00	15.7687	96.6705	0	15.6832	97.0565	0	15.6458	97.6638	0	16.3748	94.5785	0.15	16.1051	95.7153	0	15.6672	97.3907	0	771.561	15.7794	96.6247	0	15.6325	97.3938	0	16.4122	95.256	0.15	16.1746	95.1614	0.15	16.5431	94.136	0	573.778	15.9155	97.1786	0.15	15.9102	96.8856	0.15	16.6445	93.7774	0	16.2894	95.2102	0	16.0304	93.6904
2025-02-01T22:29:16+08:00	15.7527	96.7178	0	15.6992	97.1374	0	15.6325	97.7005	0	16.3748	94.6654	0.15	16.0891	95.7961	0	15.6672	97.528	0	801.366	15.7954	96.6171	0	15.6191	97.5555	0	16.4122	95.2651	0.15	16.1585	95.1919	0.15	16.4149	94.1039	0	590.554	15.8862	97.1603	0.15	15.9102	96.8963	0.15	16.6312	93.8567	0	16.2894	95.3384	0	16.001	93.7652
2025-02-01T22:39:16+08:00	15.7527	96.73	0	15.7126	97.2152	0	15.6325	97.8286	0	16.3588	94.5968	0.15	16.1051	95.7916	0	15.6806	97.6272	0	829.715	15.7794	96.7452	0	15.6325	97.6959	0	16.4122	95.3521	0.15	16.1318	95.2483	0.15	16.3428	94.2641	0	584.653	15.8862	97.2702	0.15	15.8969	96.9039	0.15	16.6152	93.9025	0	16.2734	95.1736	0	15.9583	93.8293
2025-02-01T22:49:17+08:00	15.7233	96.7865	0	15.6565	97.2106	0	15.5764	97.7829	0	16.3321	94.6624	0.15	16.1051	95.8846	0	15.6245	97.6135	0	803.009	15.75	96.7391	0	15.6325	97.6867	0	16.3668	95.4269	0.15	16.1318	95.3445	0.15	16.3001	94.4366	0	601.638	15.8728	97.2656	0.15	15.8675	96.9696	0.15	16.5751	93.9117	0	16.2333	95.0683	0	15.9449	93.7606
2025-02-01T22:59:17+08:00	15.6806	96.7956	0	15.6138	97.1557	0	15.5631	97.8714	0	16.2894	94.5464	0.15	16.0758	95.8785	0	15.5978	97.6272	0	816.821	15.7073	96.7712	0	15.6325	97.7249	0	16.2974	95.1736	0.15	16.0758	95.2651	0.15	16.2146	94.5235	0	603.65	15.8301	97.2976	0.15	15.8114	97.0321	0.15	16.5591	93.901	0	16.1906	95.1842	0	15.9022	93.695
2025-02-01T23:09:17+08:00	15.6245	96.7269	0	15.5711	97.1557	0	15.5203	97.7981	0	16.26	94.4656	0.15	16.033	95.9197	0	15.5978	97.705	0	822.422	15.6806	96.762	0	15.5764	97.7111	0	16.2974	95.2697	0.15	16.033	95.1781	0.15	16.1452	94.5525	0	634.891	15.758	97.2992	0.15	15.798	97.0703	0.15	16.5324	93.8506	0	16.1479	94.9172	0	15.8461	93.6599
2025-02-01T23:19:17+08:00	15.5684	96.6705	0	15.4883	96.9314	0	15.4643	97.7295	0	16.1906	94.3313	0.15	15.9369	95.5673	0	15.555	97.6638	0	849.715	15.6085	96.7117	0	15.5497	97.8515	0	16.2119	94.9813	0.15	15.9903	95.0286	0.15	16.0464	94.5663	0	631.249	15.7286	97.258	0.15	15.6966	97.0016	0.15	16.4469	93.7789	0	16.0651	94.7799	0	15.8061	93.5134
2025-02-01T23:29:17+08:00	15.4696	96.379	0	15.4028	96.6537	0	15.3948	97.5219	0	16.0651	94.052	0.15	15.8648	95.4116	0	15.4295	97.464	0	878.906	15.4963	96.5835	0	15.5337	97.8073	0	16.0998	94.8226	0.15	15.8915	94.5388	0.15	15.977	94.7219	0	659.458	15.5898	97.1786	0	15.6138	96.9268	0.15	16.3321	93.5164	0	15.9529	94.6441	0	15.7046	93.3669
2025-02-01T23:39:17+08:00	15.3574	96.2097	0	15.3067	96.5652	0	15.2827	97.3846	0	16.009	93.8659	0.15	15.7687	95.3216	0	15.3441	97.3526	0	858.992	15.4135	96.5393	0	15.4509	97.7554	0	16.001	94.786	0.15	15.7794	94.5754	0.15	15.9342	94.8455	0	642.114	15.491	97.1191	0	15.4856	96.8277	0.15	16.2493	93.3333	0	15.8408	94.4976	0	15.5924	93.2387
2025-02-01T23:49:17+08:00	15.2453	96.1181	0	15.1946	96.492	0	15.1705	97.2717	0	15.8701	93.8109	0.15	15.6806	95.2056	0	15.2186	97.261	0	826.423	15.272	96.5148	0	15.3094	97.6776	0	15.9182	94.6059	0.15	15.6779	94.3771	0.15	15.9049	95.0515	0	707.669	15.3655	97.0779	0	15.3468	96.8673	0.15	16.1212	93.257	0	15.7527	94.6029	0	15.507	93.1731
2025-02-01T23:59:17+08:00	15.1305	96.1089	0	15.0504	96.5393	0	15.0824	97.3632	0	15.7847	93.9696	0.15	15.5684	95.2377	0	15.1465	97.2808	0	866.613	15.1572	96.5484	0	15.2266	97.5402	0	15.8328	94.519	0.15	15.5791	94.5022	0.15	15.8782	95.1797	0	687.228	15.2667	97.1694	0	15.2773	96.965	0.15	16.025	93.344	0	15.6699	94.6151	0	15.3948	93.1701
2025-02-02T00:09:17+08:00	15.0343	96.2417	0	15.037	96.6522	0	14.9996	97.3938	0	15.6859	93.9254	0.15	15.4723	95.2346	0	15.0477	97.2259	0	865.785	15.1011	96.611	0	15.0824	97.5402	0	15.7633	94.5556	0.15	15.4963	94.4823	0.15	15.8488	95.317	0	663.528	15.1679	97.1847	0	15.1919	97.0291	0.15	15.9529	93.2754	0	15.5577	94.6166	0	15.3254	93.1792
2025-02-02T00:19:17+08:00	14.9916	96.286	0	14.9088	96.6293	0	14.9008	97.3571	0	15.6138	94.0063	0.15	15.4002	95.2697	0	14.9355	97.2442	0	903.207	14.9889	96.6445	0	14.9969	97.5952	0	15.6485	94.5891	0.15	15.4109	94.5006	0.15	15.8354	95.4894	0	710.999	15.0824	97.3358	0	15.0504	97.1847	0.15	15.8701	93.3989	0	15.515	94.6807	0	15.2426	93.2341
2025-02-02T00:29:17+08:00	14.9355	96.3134	0	14.8527	96.6155	0	14.8314	97.4456	0	15.5604	93.9239	0.15	15.3307	95.3567	0	14.9062	97.2747	0	893.662	14.9329	96.8139	0	14.9142	97.7691	0	15.5898	94.5739	0.15	15.3548	94.5205	0.15	15.8354	95.5673	0	730.214	14.9969	97.3907	0	14.9943	97.2671	0.15	15.8274	93.4386	0	15.4322	94.7662	0	15.1865	93.3654
2025-02-02T00:39:17+08:00	14.8367	96.2676	0	14.77	96.6354	0	14.762	97.5006	0	15.4883	93.9925	0.15	15.2319	95.3307	0	14.794	97.3129	0	928.245	14.8474	96.8353	0	14.7887	97.705	0	15.5337	94.58	0.15	15.2987	94.6883	0.15	15.8354	95.6237	0	690.607	14.9409	97.3632	0	14.9088	97.3297	0.15	15.742	93.4493	0	15.3761	94.7295	0	15.0984	93.2982
2025-02-02T00:49:17+08:00	14.8074	96.3333	0	14.7139	96.7895	0	14.6925	97.5036	0	15.4189	94.2397	0.15	15.1759	95.3155	0	14.7513	97.3312	0	903.266	14.778	96.8277	0	14.7299	97.847	0	15.4509	94.7616	0.15	15.2293	94.6487	0.15	15.8221	95.61	0	746.691	14.8581	97.4731	0	14.8394	97.3541	0.15	15.6699	93.3989	0	15.2773	94.6715	0	15.029	93.3166
2025-02-02T00:59:17+08:00	14.7112	96.3149	0	14.6284	96.7987	0	14.6071	97.5952	0	15.3628	94.1726	0.15	15.1198	95.462	0	14.6819	97.4304	0	915.187	14.6925	96.9329	0	14.6471	97.8805	0	15.3788	94.7952	0.15	15.1545	94.7585	0	15.7794	95.5718	0	726.108	14.7726	97.5998	0	14.7833	97.467	0.15	15.6298	93.5821	0	15.248	94.8669	0	14.9996	93.3196
2025-02-02T01:09:17+08:00	14.6391	96.3409	0	14.6017	96.9085	0	14.535	97.6608	0	15.2934	94.1436	0.15	15.0343	95.4803	0	14.6258	97.5235	0	920.299	14.6365	97.0703	0	14.6044	97.9492	0	15.3227	94.7494	0.15	15.1144	94.8455	0.15	15.7473	95.6008	0	760.83	14.7299	97.5875	0	14.7272	97.5692	0.15	15.5737	93.5988	0	15.1919	94.7662	0	14.9168	93.3806
2025-02-02T01:19:17+08:00	14.583	96.4935	0	14.5296	96.9009	0	14.5083	97.76	0	15.2239	94.107	0.15	14.9916	95.5535	0	14.5563	97.4853	0	955.61	14.5804	97.0428	0	14.5029	98.0774	0	15.2827	94.7814	0.15	15.029	94.9828	0.15	15.6779	95.3429	0	777.744	14.6738	97.6593	0	14.6418	97.5265	0.15	15.5016	93.5805	0	15.1198	94.9279	0	14.8608	93.4401
2025-02-02T01:29:17+08:00	14.5109	96.5515	0	14.4442	96.9833	0	14.3961	97.7295	0	15.1946	94.2031	0.15	14.9516	95.5535	0	14.4976	97.5174	0	964.299	14.5216	97.0611	0	14.4469	98.1308	0	15.2106	94.7112	0.15	14.9435	94.9081	0	15.5657	95.2056	0	773.443	14.6338	97.7249	0	14.6151	97.6791	0.15	15.4322	93.5439	0	15.0504	94.9538	0	14.8314	93.4432
2025-02-02T01:39:17+08:00	14.4549	96.672	0	14.4442	97.0687	0	14.3667	97.9431	0	15.1358	94.2824	0.15	14.8955	95.6008	0	14.4415	97.5509	0	967.314	14.4789	97.1923	0	14.3908	98.233	0	15.1705	94.7952	0.15	14.9168	94.9355	0	15.4803	94.9828	0	789.917	14.5483	97.7783	0	14.527	97.7646	0.15	15.3761	93.5576	0	15.0504	95.0378	0	14.7486	93.4752
2025-02-02T01:49:16+08:00	14.4549	96.7681	0	14.3881	97.1603	0	14.34	97.9889	0	15.0957	94.4427	0.15	14.8661	95.7198	0	14.4121	97.6791	0	913.025	14.4228	97.3266	0	14.3214	98.233	0	15.1385	94.7662	0.15	14.9035	95.1888	0	15.3681	94.9233	0	795.185	14.5323	97.8195	0	14.4869	97.8393	0.15	15.3067	94.0978	0	14.9943	95.1202	0	14.7192	93.5714
2025-02-02T01:59:17+08:00	14.4282	96.9512	0	14.3881	97.3297	0	14.2973	98.0911	0	15.0664	94.5296	0.15	14.81	95.8328	0	14.3854	97.789	0	957.761	14.3828	97.435	0	14.2653	98.3368	0	15.1091	95.1644	0.15	14.8608	95.3292	0	15.256	94.873	0	803.616	14.519	97.9431	0	14.4709	97.9843	0.15	15.3494	93.9162	0	14.9943	95.1736	0	14.7059	93.6965
2025-02-02T02:09:16+08:00	14.4282	97.0916	0	14.4015	97.5448	0	14.2973	98.2406	0	15.0664	94.8135	0.15	14.8234	96.0128	0	14.4121	97.9721	0	984.873	14.4095	97.5509	0	14.2359	98.3841	0	15.0957	95.2758	0.15	14.8875	95.5398	0	15.1972	94.8318	0	767.11	14.4762	98.0621	0	14.4869	98.0529	0.15	15.3067	94.0017	0	15.0076	95.2804	0	14.6765	93.8476
2025-02-02T02:19:16+08:00	14.4549	97.1832	0	14.3881	97.6562	0	14.34	98.4527	0	15.0797	94.9874	0.15	14.8527	96.2005	0	14.3988	98.0179	0	1004.76	14.4389	97.6776	0	14.2226	98.4985	0	15.1091	95.4086	0.15	14.8875	95.6786	0	15.1251	94.9874	0	793.543	14.5483	98.2193	0	14.5003	98.2055	0.15	15.3201	94.1222	0	14.9943	95.523	0	14.6925	93.93
2025-02-02T02:29:17+08:00	14.4549	97.3404	0	14.3881	97.7325	0	14.3107	98.5489	0	15.0957	94.9187	0.15	14.8795	96.3973	0	14.4121	98.1369	0	965.012	14.4389	97.7295	0	14.2226	98.5855	0	15.1385	95.523	0.15	14.8741	96.0845	0.15	15.0263	94.9691	0	796.998	14.5483	98.2742	0	14.527	98.201	0.15	15.3494	94.2077	0	14.9943	95.7748	0	14.7192	94.081
2025-02-02T02:39:17+08:00	14.4682	97.5036	0	14.4175	97.8882	0	14.3534	98.6664	0	15.1225	95.0927	0.15	14.8795	96.5469	0	14.4415	98.2055	0	1024.09	14.4656	97.847	0	14.2653	98.764	0	15.1251	95.7107	0.15	14.8875	96.141	0	14.9836	95.0866	0	788.702	14.5323	98.3246	0.15	14.559	98.3185	0.15	15.3334	94.3862	0	15.021	95.6771	0	14.7192	94.1405
2025-02-02T02:49:17+08:00	14.4842	97.4853	0	14.4308	97.9248	0	14.3534	98.7396	0	15.1358	95.2239	0.15	14.8955	96.5286	0	14.3988	98.2696	0	983.599	14.4949	97.8973	0	14.2653	98.822	0	15.1518	95.6542	0.15	14.9302	96.1944	0.15	14.8581	95.1095	0	832.232	14.5777	98.3475	0	14.559	98.3597	0.15	15.3201	95.5581	0	15.037	95.6497	0	14.7192	94.2306
2025-02-02T02:59:17+08:00	14.4976	97.5738	0	14.4736	98.0209	0	14.3828	98.7488	0	15.1358	95.2056	0.15	14.8955	96.5576	0	14.4415	98.3703	0	990.146	14.5083	97.9339	0	14.2519	98.8403	0	15.1705	95.7549	0.15	14.9035	96.318	0	14.8287	95.0927	0	834.301	14.6044	98.4619	0	14.5857	98.3886	0.15	15.3334	95.4757	0	15.0504	95.7916	0	14.7326	94.2901
2025-02-02T03:09:16+08:00	14.5109	97.5998	0	14.4736	98.0087	0	14.3667	98.7961	0	15.1518	95.3033	0.15	14.9222	96.5347	0	14.4682	98.3658	0	1040.03	14.535	98.0041	0	14.292	98.9273	0	15.1518	95.7931	0.15	14.9035	96.1761	0	14.7593	95.1522	0	820.221	14.5911	98.4924	0	14.5857	98.4329	0.15	15.3494	94.9828	0	15.037	95.8831	0	14.7486	94.345
2025-02-02T03:19:16+08:00	14.4976	97.6089	0	14.4308	97.9339	0	14.3828	98.7686	0	15.1358	95.0881	0.15	14.8795	96.4416	0	14.4415	98.4482	0	1004.43	14.5216	97.9355	0	14.3481	98.9731	0	15.1385	95.874	0.15	14.9035	96.2539	0.15	14.7032	95.3018	0	863.481	14.5911	98.526	0	14.5857	98.4115	0.15	15.3494	94.7021	0	15.0076	95.6741	0	14.7059	94.3038
2025-02-02T03:29:16+08:00	14.4549	97.4899	0	14.4308	97.9538	0	14.3534	98.7945	0	15.1225	95.2422	0.15	14.8795	96.4599	0	14.4415	98.41	0	1041.82	14.4949	97.9614	0	14.308	98.9227	0	15.1251	95.7977	0.15	14.9035	96.1456	0.15	14.6738	95.3613	0	835.619	14.5911	98.5153	0	14.559	98.3825	0.15	15.3334	94.5693	0	15.021	95.5398	0	14.7192	94.3084
2025-02-02T03:39:16+08:00	14.4415	97.5082	0	14.4175	97.9721	0	14.3667	98.8281	0	15.0797	95.1888	0.15	14.8394	96.4706	0	14.4121	98.4115	0	1024.76	14.4656	97.9538	0	14.308	98.9105	0	15.1251	95.7977	0.15	14.9035	95.9197	0	14.5884	95.2987	0	870.063	14.5777	98.4558	0	14.5857	98.4207	0.15	15.3334	94.4381	0	14.9943	95.6374	0	14.6925	94.2626
2025-02-02T03:49:17+08:00	14.4121	97.5509	0	14.3881	97.9126	0	14.3267	98.7671	0	15.053	95.0454	0.15	14.8527	96.4431	0	14.4255	98.4054	0	1057.16	14.4789	97.9568	0	14.3214	98.9364	0	15.0957	95.6603	0.15	14.8608	95.7687	0	14.5483	95.4269	0	861.625	14.5483	98.4466	0	14.5136	98.3825	0.15	15.3067	94.4869	0	14.9649	95.6512	0	14.6632	94.2168
2025-02-02T03:59:17+08:00	14.3854	97.4166	0	14.332	97.8347	0	14.284	98.7121	0	14.9969	94.9874	0.15	14.7967	96.3226	0	14.3427	98.2559	0	1084.97	14.4228	97.8347	0	14.2786	98.9426	0	15.053	95.6817	0.15	14.818	95.8648	0.15	14.5483	95.5871	0	869.759	14.4896	98.5199	0	14.4869	98.3642	0.15	15.264	94.345	0	14.9088	95.404	0	14.6071	94.1405
2025-02-02T04:09:17+08:00	14.316	97.3129	0	14.2893	97.673	0	14.2412	98.616	0	14.9542	94.8272	0.15	14.7112	96.08	0	14.2573	98.1857	0	1104.18	14.34	97.7798	0	14.2519	98.8876	0	14.9702	95.404	0.15	14.7326	95.6374	0	14.5029	95.7794	0	873.786	14.4068	98.5199	0	14.3748	98.291	0.15	15.2079	94.1909	0	14.8394	95.4498	0	14.5644	94.0124
2025-02-02T04:19:16+08:00	14.2172	97.1618	0	14.1905	97.5509	0	14.1585	98.5489	0	14.8714	94.5647	0.15	14.6712	96.0708	0	14.2306	98.1094	0	1038.02	14.2546	97.7249	0	14.2226	98.8785	0	14.8981	95.3948	0.15	14.6765	95.6558	0	14.5029	95.8877	0	871.631	14.3347	98.3047	0	14.3027	98.2498	0.15	15.1358	94.1176	0	14.7566	95.3948	0	14.5056	93.9513
2025-02-02T04:29:16+08:00	14.1318	97.055	0	14.0944	97.5463	0	14.089	98.4573	0	14.786	94.5113	0.15	14.559	95.8801	0	14.1318	98.0407	0	1037.99	14.1852	97.7371	0	14.1371	98.7869	0	14.8421	95.1064	0.15	14.5937	95.5489	0	14.5296	95.9991	0	895.651	14.2519	98.4115	0	14.2199	98.291	0.15	15.037	94.0627	0	14.6578	95.288	0	14.4228	93.8613
2025-02-02T04:39:16+08:00	14.1051	97.0886	0	14.0383	97.4899	0	14.0036	98.3795	0	14.7299	94.7066	0.15	14.5003	95.8984	0	14.0623	98.0041	0	1052.96	14.073	97.6654	0	14.041	98.7915	0	14.786	95.1019	0.15	14.551	95.462	0	14.5483	96.199	0	941.64	14.1398	98.4344	0	14.1211	98.2956	0.15	14.9943	93.933	0	14.6151	95.4543	0	14.3667	93.875
2025-02-02T04:49:16+08:00	14.0063	97.2106	0	13.9662	97.5235	0	13.9475	98.3566	0	14.6765	94.7677	0.15	14.4148	95.8557	0	13.9769	97.9309	0	1094.97	14.0169	97.673	0	13.9982	98.8174	0	14.7166	95.2117	0.15	14.4629	95.5901	0	14.5483	96.2264	0	895.637	14.0837	98.4421	0	14.065	98.3658	0.15	14.9115	93.9117	0	14.5457	95.375	0	14.2813	93.8643
2025-02-02T04:59:17+08:00	13.9502	97.1206	0	13.9075	97.5174	0	13.8888	98.3932	0	14.6044	94.5159	0.15	14.3587	95.935	0	13.9181	97.966	0	1078.32	13.9475	97.7188	0	13.8968	98.7717	0	14.6471	95.1598	0.15	14.3935	95.4955	0	14.5617	96.2402	0	938.35	14.0143	98.3566	0	13.9529	98.3246	0.15	14.8688	93.8567	0	14.4736	95.4803	0	14.2119	93.8659
2025-02-02T05:09:16+08:00	13.8781	97.0504	0	13.838	97.4777	0	13.7926	98.3886	0	14.5483	94.5327	0.15	14.3027	96.0128	0	13.8621	97.9812	0	1107.81	13.8594	97.7478	0	13.8273	98.8495	0	14.5911	95.2529	0.15	14.324	95.6054	0	14.6044	96.3958	0	903.175	13.9422	98.4466	0	13.9395	98.4619	0.15	14.8127	93.875	0	14.4442	95.4635	0	14.1131	93.8979
2025-02-02T05:19:16+08:00	13.7926	97.0794	0	13.7686	97.5128	0	13.7366	98.4558	0	14.4629	94.5235	0.15	14.2466	96.0204	0	13.806	97.995	0	1071.99	13.8167	97.8424	0	13.7713	98.8449	0	14.5483	95.3796	0.15	14.2947	95.761	0	14.5617	96.3272	0	911.524	13.8834	98.529	0	13.854	98.5245	0.15	14.6712	95.4437	0	14.3748	95.4345	0	14.0864	93.9208
2025-02-02T05:29:17+08:00	13.806	97.3388	0	13.7392	97.7066	0	13.7072	98.5748	0	14.4495	94.7814	0.15	14.2065	96.0403	0	13.7499	98.0865	0	1091.95	13.79	97.8988	0	13.6858	98.8907	0	14.5029	95.3994	0.15	14.2519	95.7916	0	14.5617	96.3455	0	918.27	13.8434	98.613	0	13.8113	98.5657	0.15	14.6578	95.1278	0	14.332	95.5505	0	14.057	94.0612
2025-02-02T05:39:17+08:00	13.7499	97.3114	0	13.6992	97.7798	0	13.6645	98.6587	0	14.3801	94.754	0.15	14.1638	96.1166	0	13.7366	98.1689	0	1108.56	13.7339	98.0362	0	13.6297	98.97	0	14.4335	95.2331	0.15	14.2092	95.6405	0	14.5296	96.1639	0	932.977	13.7873	98.7396	0	13.7686	98.703	0.15	14.6151	94.6532	0	14.3053	95.6283	0	14.0169	94.0978
2025-02-02T05:49:17+08:00	13.7099	97.4044	0	13.6831	97.7752	0	13.6511	98.6954	0	14.3374	94.7433	0.15	14.1211	96.2081	0	13.6938	98.1582	0	1091.91	13.7179	98.0758	0	13.587	99.0555	0	14.4175	95.3994	0.15	14.1825	95.7198	0.15	14.5029	96.1273	0	946.986	13.7873	98.7274	0	13.7125	98.7823	0.15	14.6151	94.3954	0	14.2626	95.7107	0	13.9876	94.0703
2025-02-02T05:59:17+08:00	13.6538	97.2854	0	13.6431	97.734	0	13.595	98.7228	0	14.324	94.8775	0.15	14.1211	96.3226	0	13.6645	98.1872	0	1090.05	13.6484	98.0224	0	13.547	99.1241	0	14.4041	95.375	0.15	14.1398	95.8923	0	14.4602	96.0983	0	957.727	13.7446	98.7274	0	13.6992	98.7365	0.15	14.5884	94.3359	0	14.276	95.7687	0	13.9448	94.1299
2025-02-02T06:09:17+08:00	13.6244	97.2671	0	13.587	97.8027	0	13.5389	98.7396	0	14.308	94.9554	0.15	14.0249	96.1822	0	13.595	98.1994	0	1107.3	13.6191	98.0911	0	13.5176	99.1836	0	14.3347	95.5779	0.15	14.0837	95.8236	0	14.4041	95.9487	0	964.449	13.7018	98.7167	0	13.6698	98.7823	0.15	14.5457	94.3008	0	14.2065	95.6329	0	13.9155	94.1619
2025-02-02T06:19:17+08:00	13.5977	97.4395	0	13.571	97.8302	0	13.5122	98.7442	0	14.2386	94.9081	0.15	14.0249	96.3088	0	13.5817	98.2742	0	1135.58	13.5924	98.117	0	13.4749	99.202	0	14.3053	95.4025	0.15	14.057	95.9655	0	14.332	95.9289	0	990.95	13.6591	98.7686	0	13.6137	98.854	0.15	14.5457	94.3999	0	14.1798	95.6588	0	13.8727	94.1985
2025-02-02T06:29:17+08:00	13.5817	97.4441	0	13.5149	97.9202	0	13.4829	98.7671	0	14.2119	94.9538	0.15	13.9956	96.3012	0	13.5389	98.2818	0	1117.63	13.5496	98.1918	0	13.4188	99.2721	0	14.2653	95.5077	0.15	14.041	96.0449	0	14.276	95.7504	0	953.04	13.6191	98.8739	0	13.587	98.8876	0.15	14.4869	94.2763	0	14.1077	95.7977	0	13.83	94.1863
2025-02-02T06:39:17+08:00	13.5256	97.4411	0	13.4882	97.9034	0	13.4428	98.7869	0	14.1825	95.0317	0.15	13.9395	96.2554	0	13.5122	98.2834	0	1129.5	13.4936	98.1964	0	13.4054	99.3072	0	14.2359	95.5413	0.15	13.9982	96.1318	0.15	14.2065	95.732	0	953.472	13.603	98.8693	0	13.5309	98.9044	0.15	14.4442	94.2122	0	14.0677	95.6832	0	13.8033	94.1802
2025-02-02T06:49:17+08:00	13.4989	97.4136	0	13.4321	97.908	0	13.3867	98.8037	0	14.1424	94.7997	0.15	13.8941	96.1898	0	13.4268	98.2788	0	1160.94	13.4508	98.2086	0	13.3494	99.3027	0	14.2065	95.5673	0.15	13.9422	96.0311	0	14.1211	95.7748	0	956.933	13.5336	98.8952	0	13.5176	98.9868	0.15	14.4175	94.1299	0	14.0517	95.9106	0	13.7606	94.2367
2025-02-02T06:59:17+08:00	13.4134	97.348	0	13.4028	97.8256	0	13.3574	98.7961	0	14.0864	94.9325	0.15	13.8674	96.2371	0	13.4134	98.2971	0	1117.52	13.4241	98.2971	0	13.32	99.3713	0	14.1505	95.4894	0.15	13.9128	96.0677	0	14.065	95.8389	0	964.757	13.5069	98.9197	0	13.4321	98.9105	0.15	14.3748	94.3008	0	14.0249	95.7229	0	13.7045	94.1939
2025-02-02T07:09:17+08:00	13.3867	97.2244	0	13.3333	97.7844	0	13.2853	98.8083	0	14.0436	94.7814	0.15	13.798	96.1639	0	13.3413	98.2864	0	1157.82	13.4108	98.2193	0	13.2773	99.3988	0	14.1104	95.4772	0.15	13.8567	96.0845	0.15	13.9956	95.8419	0	1004.82	13.4348	98.8464	0	13.3894	98.9288	0.15	14.292	94.2046	0	13.9235	95.6329	0	13.6351	94.1756
2025-02-02T07:19:17+08:00	13.2986	97.2106	0	13.2746	97.8027	0	13.2425	98.7961	0	14.0009	94.876	0.15	13.7686	96.0845	0	13.2826	98.2696	0	1113.74	13.3093	98.2452	0	13.2345	99.3668	0	14.0383	95.2895	0.15	13.814	96.0845	0.15	13.9529	95.8694	0	996.47	13.3787	98.883	0	13.304	98.97	0.15	14.2493	94.0978	0	13.8808	95.6329	0	13.5924	94.1634
2025-02-02T07:29:17+08:00	13.2559	97.3388	0	13.2479	97.8698	0	13.1598	98.8464	0	13.9582	94.931	0.15	13.6992	96.1807	0	13.2425	98.2971	0	1133.17	13.2532	98.2406	0	13.1785	99.3912	0	14.0383	95.4803	0.15	13.7713	96.286	0.15	13.8808	95.993	0	977.776	13.3227	98.8602	0	13.2612	98.9914	0.15	14.2199	94.1436	0	13.8407	95.7916	0	13.5496	94.1634
2025-02-02T07:39:17+08:00	13.2559	97.5906	0.15	13.2185	97.9248	0.15	13.1865	98.8861	0	13.9155	95.0454	0	13.6858	96.2814	0	13.2425	98.3459	0	1162.96	13.2239	98.3383	0	13.1064	99.4186	0	13.9822	95.5825	0.15	13.7579	96.4553	0	13.838	96.0204	0	1004.32	13.2773	98.9242	0.15	13.2479	99.0509	0.15	14.2199	94.2596	0.15	13.8247	95.935	0.15	13.5069	94.2214
2025-02-02T07:49:16+08:00	13.2559	97.496	0.6	13.1758	98.0209	0.3	13.117	98.909	0	13.8861	94.9218	0	13.6698	96.3409	0	13.1998	98.3734	0.01	1155.06	13.1971	98.4298	0.15	13.0797	99.472	0	13.9395	95.5596	0	13.7285	96.286	0	13.8087	96.0037	0	1006.03	13.3066	99.028	0.15	13.2479	99.1379	0.15	14.1638	94.1497	0	13.798	95.8557	0.15	13.4936	94.3038
2025-02-02T07:59:17+08:00	13.1865	97.5814	1.05	13.1491	98.0316	0.45	13.117	99.0341	0	13.8861	95.1415	0.15	13.6431	96.3958	0.15	13.1865	98.4787	0.03	1173.91	13.1811	98.5016	0	13.0236	99.5041	0	13.9235	95.6191	0	13.7152	96.3241	0	13.7526	96.0845	0	997.694	13.2773	99.0936	0.15	13.2185	99.1943	0	14.1505	94.2229	0	13.798	95.8022	0.15	13.4936	94.4015
2025-02-02T08:09:17+08:00	13.1998	97.7111	1.5	13.1891	98.2773	0.75	13.1037	99.1562	0	13.8727	95.3933	0.3	13.6431	96.6384	0.15	13.1704	98.5428	0.05	1130.35	13.1811	98.5855	0	12.9942	99.6017	0.01	13.9235	95.61	0	13.7152	96.347	0	13.7392	96.1959	0	1016.07	13.2933	99.1424	0.15	13.2345	99.3133	0	14.1638	94.3557	0	13.798	96.1501	0.15	13.5069	94.5022
2025-02-02T08:19:17+08:00	13.2559	97.9492	1.95	13.2479	98.4833	0.75	13.1304	99.3118	0.15	13.8994	95.6313	0.3	13.6564	96.8414	0.15	13.2132	98.677	0.07	1164.96	13.2105	98.7579	0	12.9809	99.6368	0.02	13.9689	95.9808	0	13.7446	96.4614	0	13.7099	96.2463	0	1013.67	13.3066	99.3088	0.15	13.2746	99.4324	0	14.1638	94.6563	0	13.854	96.3226	0.15	13.5229	94.6929
2025-02-02T08:29:16+08:00	13.2986	98.2651	2.4	13.2879	98.6938	1.05	13.1865	99.5148	0.15	13.9742	95.9854	0.45	13.7419	97.2106	0.3	13.2559	98.8266	0.08	1154.84	13.2799	98.8724	0	12.9942	99.7101	0.03	14.0116	96.2493	0	13.8006	96.9696	0	13.6538	96.173	0	1028.55	13.3921	99.3957	0.15	13.3761	99.5773	0	14.2065	95.2697	0	13.9235	96.6262	0	13.579	94.9401
2025-02-02T08:39:16+08:00	13.4428	98.5153	3	13.4028	98.9883	1.35	13.2853	99.733	0.15	14.0864	96.3516	0.6	13.798	97.4228	0.15	13.328	99.0295	0.11	1171.94	13.3948	99.0845	0	13.0236	99.8245	0.03	14.1104	96.5164	0.15	13.8994	97.5631	0.15	13.611	96.1624	0	1008.76	13.5069	99.5773	0	13.4749	99.6689	0	14.276	95.3719	0	14.0249	97.0428	0	13.6217	95.2026
2025-02-02T08:49:16+08:00	13.6538	98.6892	3987.3	13.7953	98.5031	5421.45	13.6244	99.7208	2069.55	14.1959	95.9396	2389.05	13.9689	97.7295	270.15	13.4962	99.2218	7.24	1167.8	13.5229	99.1745	7.65	13.1064	99.8856	0.04	14.2493	96.968	327.9	14.0703	96.9238	2095.5	13.571	96.2097	0	1062.59	13.6324	99.7528	4.8	13.6858	99.6429	33.6	14.4041	95.8373	14.85	14.2065	96.7865	2067.15	13.83	95.5901
2025-02-02T08:59:17+08:00	13.9502	96.6125	5948.4	14.3614	95.3719	7069.5	15.1251	93.7087	8449.35	14.4495	95.2148	3557.85	14.2626	96.4019	3688.95	14.0063	98.6892	5570.56	1190.23	14.6525	95.3567	6732	13.2052	100	0.05	14.4335	96.7117	1965.15	14.4068	96.1532	2853.75	13.5416	96.2005	0	1053.91	14.097	98.9746	7426.65	14.6845	97.0016	9977.25	14.575	95.5489	1843.95	14.5457	95.5856	2618.1	14.1424	94.6975
2025-02-02T09:09:17+08:00	14.5109	94.2214	7331.4	15.2506	92.3919	7876.8	16.0971	88.7648	10239.5	14.8981	94.2763	3914.85	14.7833	94.7204	4606.95	14.5991	97.5738	6714.88	1164.16	15.5524	91.6442	8675.85	13.3494	100	4.39	14.786	95.8984	2236.2	14.9035	95.8877	3152.25	13.4989	96.2463	0	1041.76	14.786	97.1389	11607.2	15.8969	92.4651	14012.4	14.8821	95.3811	2235.75	15.1919	95.8282	2836.5	14.7059	94.0993
2025-02-02T09:19:17+08:00	15.4135	94.0475	8532.75	16.503	90.454	9598.05	17.6699	85.4154	9720.15	15.6432	94.4244	4341.6	15.5844	94.432	6102.9	15.4723	96.2722	7262.72	1146.69	16.754	89.1234	8746.35	15.0397	93.4981	6492.16	15.4082	96.2646	2461.8	15.6512	96.0067	3460.65	13.4562	96.199	0	996.611	15.7286	95.5673	12692.8	17.2881	89.6666	14466.6	15.4616	95.2834	2380.95	15.9529	96.0037	3203.25	15.4803	94.0124
2025-02-02T09:29:16+08:00	16.5564	93.1701	10003.4	18.0518	88.0095	11324.8	18.893	84.0604	11849.5	16.5991	94.8592	4958.55	16.5831	94.0749	6796.8	16.5858	95.1324	8378.88	1121.49	17.937	88.2933	9759	15.9316	90.309	7979.52	16.2119	97.2564	2728.35	16.6552	96.9818	3915.6	13.4134	96.2356	0	1065.75	16.9142	94.6441	15068.1	18.7942	86.952	17525.6	16.2066	96.6217	2726.55	16.9223	96.5789	3671.85	16.4256	94.1131
2025-02-02T09:39:16+08:00	17.9236	91.7998	12602.4	19.5899	86.8193	16664.2	20.5753	82.2751	15851.1	17.7234	95.4894	5565.15	17.7928	93.9834	6541.05	17.8408	94.3832	11238.4	1063.47	19.3629	86.7521	11259.6	17.5231	86.4775	8890.88	17.1466	98.0819	3104.25	17.7153	97.4456	4289.85	13.3734	96.2814	0	1045.95	18.2948	93.3608	18377.6	20.3857	84.9744	17896.3	17.0958	97.2351	3735.75	18.0064	96.9787	4101.3	17.5364	94.1939
2025-02-02T09:49:16+08:00	19.6433	91.5175	14984.4	21.2242	85.4505	16671.6	22.8424	78.1735	20684.6	18.9597	96.0113	6161.25	19.2401	93.9971	11132.8	19.4057	93.315	15216.6	1001.81	21.0853	87.5212	14327	19.0772	84.1566	10987.5	18.22	98.9822	3370.05	18.9303	97.9751	4687.5	13.3734	96.3287	0	1028.04	19.8863	92.3186	19265.4	22.1881	83.1174	25316.7	18.0945	97.7508	3389.85	19.2161	97.4487	4547.25	18.8476	94.374
2025-02-02T09:59:17+08:00	21.2776	89.8512	18287.4	23.0293	85.1438	28357.2	24.6956	75.8343	19814.1	20.3349	96.4202	6643.05	20.7034	93.4066	8487	21.1414	92.3262	20341.8	964.409	23.048	84.0192	15532.8	20.7141	81.6205	12538.9	19.1493	98.9181	3694.2	20.2575	98.5565	5101.65	13.3307	96.4431	0	1048.55	21.6194	90.7393	23175.6	24.0467	81.5839	21578.2	19.0959	97.8531	3716.25	20.5112	97.5082	4989.45	20.2709	94.5296
2025-02-02T10:09:16+08:00	22.9011	89.4759	18240.2	24.749	83.4012	28484.8	26.7063	74.5144	22388.1	21.6701	96.2325	7252.8	22.1935	93.1502	8235.15	22.9919	90.7698	20080.6	903.913	24.7704	82.6047	16827.9	22.5219	81.6297	13450.2	20.1694	99.0707	6289.05	21.6407	98.6068	5301.6	13.344	96.4843	0.01	1054.17	23.4539	89.3965	25190.8	25.8919	79.5834	25043.1	20.0546	97.6654	4018.05	21.6781	97.9812	5154.3	21.7502	94.2641
2025-02-02T10:19:17+08:00	24.3511	87.8279	26296.2	26.4527	82.385	28980.6	28.434	73.753	25322.8	22.781	95.2483	11546.8	23.6141	93.0053	8791.2	24.8531	89.3156	20843.5	813.44	26.4633	81.4908	20077.9	24.7089	77.9538	15380.5	21.0719	98.9914	4868.4	22.9438	98.8769	5558.4	13.3574	96.5942	0.02	1077.48	25.0748	88.0613	22976.6	27.6089	79.4308	30092.7	21.096	97.5586	4308.15	23.032	98.5199	5481.45	23.2002	93.8293
2025-02-02T10:29:17+08:00	25.8331	86.6194	34106.4	28.1029	80.1816	25536.4	29.6143	73.7209	23796.3	24.0333	95.7137	29752.8	25.1202	92.575	9679.05	26.7731	87.4235	26460.2	724.865	28.3993	78.5901	22671.2	26.2764	76.2997	18590.7	22.0733	98.9136	4587.6	24.3004	99.0616	5886	13.3867	97.0245	0.03	1070.47	26.9066	86.2654	26049.8	29.609	77.0703	28359.9	22.1534	97.2931	4680.75	24.3538	98.6404	5979.6	24.765	93.3257
2025-02-02T10:39:17+08:00	27.3285	86.5141	33169.5	29.6811	79.2203	32722.1	30.9922	73.4524	16754.4	25.3525	94.4228	10362.3	26.6396	92.195	10587.3	28.8026	85.4429	26071	684.256	29.9802	77.8332	20443.8	28.0121	74.2397	18119.7	23.0079	98.6297	4979.4	25.729	99.1379	6626.85	13.4989	97.2946	0.04	1009.46	28.6397	85.7771	30885.9	31.3981	75.2346	35171.2	23.1548	96.6079	4917.15	25.7931	98.6801	6732.75	26.247	93.3989
2025-02-02T10:49:17+08:00	28.637	84.152	36003.2	31.1631	78.8006	22321.9	33.1018	70.6874	28362.3	26.6022	93.7041	10143.5	28.2017	91.5908	15320.7	30.7813	83.8407	30044.2	590.609	31.7746	77.8897	21786	29.9908	72.9244	20899.8	24.0387	98.2193	5334.45	27.1416	98.7808	7164.45	13.611	97.5952	11.41	1046.85	30.4849	83.8804	29791.9	33.246	73.9788	32469.6	24.295	96.0128	5389.95	27.2297	98.6572	8769.45	27.7825	92.8435
2025-02-02T10:59:17+08:00	30.0496	80.502	25592.4	32.7413	79.7559	45283.1	34.8322	70.2663	31294.1	27.9667	94.1024	10871.7	29.9748	90.6889	25700.7	32.7146	81.8891	20106.2	540.522	33.4836	76.7575	28099.5	31.5557	72.9351	16051.2	25.211	98.0591	5969.85	28.6664	98.9105	7778.55	13.9529	96.849	3827.2	1065.44	32.2339	82.6535	32463.2	35.1472	72.3293	37919.1	25.4379	95.7549	5964.6	28.8453	98.7442	9216.6	29.4327	92.5505
2025-02-02T11:09:17+08:00	31.6438	82.0462	36987.6	34.2794	78.558	42493.6	36.648	69.3553	27706.9	29.3286	93.3715	11426.7	31.8868	88.4535	35103.8	34.453	80.7675	32061.4	452.584	35.2941	76.4569	27013.1	33.3234	72.5994	19625	26.3699	97.7371	6433.35	30.0122	97.8393	8651.25	14.4041	95.7931	4673.28	1093.73	33.9563	82.2156	43186.2	36.8963	73.1594	37852.1	26.6476	95.4803	6655.95	30.4501	97.7142	9045.15	31.1658	91.3664
2025-02-02T11:19:16+08:00	33.5611	82.0356	38243.1	35.6065	75.819	40365.6	37.6333	68.0537	20183.8	30.848	91.3436	12410.5	33.6492	84.9241	28020.8	36.0899	78.8006	32419.8	407.217	36.6079	74.7845	26635.7	34.5518	73.5103	22835.2	27.5715	98.0072	6905.1	31.2272	95.4543	10215	15.1545	95.4986	4899.84	1014.2	35.4223	80.7217	21743.6	38.333	70.8598	45486	27.9454	96.434	7501.95	31.6091	94.9645	10035.5	32.8	88.2155
2025-02-02T11:29:17+08:00	35.0431	81.3352	38846.1	36.7788	76.0983	22471.5	39.0246	68.6992	32707.1	32.3114	89.0028	14727	35.2274	82.0966	40164.9	37.361	77.3037	36597.8	388.059	37.8363	73.753	28317.2	36.8269	70.2571	25088	28.6583	97.8256	7463.25	32.4422	93.2387	26353.9	16.1879	95.5917	5527.04	1028.49	36.6667	79.6414	20771.2	39.604	70.0877	41657.2	29.1016	96.2554	7806.15	32.8054	93.3059	11202	34.4957	86.1524
2025-02-02T11:39:17+08:00	36.202	75.1598	42396.8	37.5132	72.3934	41245.4	40.3891	66.3462	33816.4	33.5637	87.512	48096.6	36.6346	79.9588	38677.8	38.7896	75.5413	42332.2	370.313	39.2195	73.08	36968.1	38.8056	68.9708	28108.8	30.1431	98.584	8740.5	33.3047	88.4535	32972.1	17.3201	95.4955	5969.92	969.059	37.8923	77.0932	22152.3	40.7469	67.4235	45207.3	30.4955	97.3846	9360.6	33.5103	87.4647	12743.4	36.1032	80.8042
2025-02-02T11:49:17+08:00	36.3996	75.2804	43704.4	37.6413	69.7612	28727.4	40.7549	60.8164	37142.9	34.2927	81.3306	45068.6	36.4771	76.1944	49216.6	39.1981	70.6554	24320	365.45	38.9391	68.5618	21161.2	39.8951	67.9576	29030.4	30.7919	96.9863	19250.1	33.6732	83.9094	28065.3	18.5805	95.4391	6553.6	917.161	37.668	74.5556	24496.8	40.1114	65.362	25059.8	31.4969	94.5739	14882.8	33.9189	82.536	28647.2	36.6693	78.0362
2025-02-02T11:59:16+08:00	36.0578	71.8959	40509.4	37.2595	68.8273	27274.1	40.3758	58.6145	27774.8	34.5064	78.146	32657.1	36.2127	71.5969	33285.1	39.6494	66.3478	35061.8	402.952	38.6267	65.5772	28783.7	41.1234	67.1473	18237.4	31.1898	91.7952	39321.9	33.5904	78.1857	35313.3	19.897	95.6786	7111.68	846.619	37.4117	68.9418	44670.6	39.8871	62.5193	40632.3	31.8093	86.8788	33282	33.6519	78.1872	34865.2	36.8643	73.4844
2025-02-02T12:09:17+08:00	35.8068	70.6004	40683.3	36.6106	68.4398	30216.2	39.5186	59.173	19743.2	34.493	76.4096	41915.6	35.7614	71.0903	33694.9	38.9311	66.128	31774.7	369.345	38.3009	64.2741	34856.9	40.106	66.2104	28375	31.6972	83.3234	34005.4	33.4489	78.1628	35929.1	21.3684	95.874	7623.68	803.08	36.8616	67.985	29645.2	39.2783	60.7401	42393.9	32.2045	83.4501	31313.8	34.1859	77.0886	28369.5	36.8509	70.4479
2025-02-02T12:19:16+08:00	35.919	75.288	42928.3	37.2728	69.6513	35340.6	40.5146	59.5407	42760.5	35.3235	75.8434	25894.3	36.1246	73.3822	28926.9	39.2836	66.6224	39075.8	349.136	38.1193	66.9154	21010.5	40.544	62.1118	29849.6	32.7733	85.3056	37925.6	34.5384	79.35	20827.3	22.7836	95.8206	8087.04	708.341	36.9604	70.9834	39504.8	39.4064	62.2263	38179.9	33.1205	84.1001	36770.9	35.1873	75.613	32554.1	37.4277	72.7825
2025-02-02T12:29:16+08:00	35.919	76.0403	42998.6	37.5425	70.5272	35281.4	40.6989	60.3586	46255.5	35.9537	75.6374	49734.1	36.7334	72.1187	42609.4	39.7055	65.1804	37283.8	374.335	38.6694	63.7324	37615.5	40.1488	60.6149	33361.9	33.7907	82.9252	41137.1	34.9897	78.3963	32169.3	24.3004	95.5596	8803.84	674.535	37.6253	69.6376	34362.4	39.8444	62.0218	38156.4	34.1646	82.4933	26174.1	35.724	75.9014	32847.9	37.7668	72.8328
2025-02-02T12:39:17+08:00	36.0578	75.5642	46979.4	37.6814	70.2876	25253.2	40.8831	60.7996	40315.6	36.4878	74.4991	31489.9	37.1126	71.8395	31315.8	39.7215	65.6413	38389.8	320.49	39.0646	62.9603	47875.1	40.0072	63.0014	34416.6	34.5678	81.4496	29011.1	35.3582	78.1903	35834.2	25.8572	95.1339	9198.08	568.591	38.0766	68.7282	50601	40.1808	62.2644	45708.8	34.5171	82.0035	14869.7	36.1166	73.0953	41508.6	38.0232	72.4544
2025-02-02T12:49:17+08:00	36.1139	75.1827	23316	37.612	69.1676	20502.9	40.3491	61.6632	17002.7	36.4878	73.3333	50253.1	37.1126	71.0658	40217.2	39.9058	66.1677	30996.5	343.484	39.1501	62.6581	25551.2	40.4318	61.5351	41748.5	34.752	79.6414	13210.8	35.1179	77.9934	12341.4	27.5154	94.6212	9937.92	489.648	38.0339	68.7556	38850.4	39.9004	61.4084	41206.1	34.7414	80.6455	12740.8	36.0044	74.3984	23070.8	37.4838	72.5872
2025-02-02T12:59:16+08:00	36.3836	72.7962	35308.9	37.8229	69.3584	40623.8	40.6561	60.1343	16723.5	36.8002	73.8781	26973.4	37.2248	71.3008	17765.8	39.4972	66.0899	27238.4	343.458	39.0085	65.716	21398.2	41.1368	59.8413	42147.8	34.9096	80.3372	9530.7	35.214	80.5814	11087.5	29.2298	93.9513	11233.3	441.037	38.0339	70.248	19509	39.9271	65.0843	19841.2	34.8001	81.4328	58333.8	36.5545	74.2535	33217.2	38.2181	73.1777
2025-02-02T13:09:16+08:00	36.7948	76.1044	39547.9	38.3997	70.8232	34429.6	41.305	61.4176	34504.2	36.939	75.5856	28978.8	37.5372	73.0434	28860.8	40.317	66.7994	32911.4	318.33	39.6868	64.5396	31198.8	41.2676	59.527	33945.6	35.1472	81.5869	13768.5	35.668	80.325	22167	30.9709	92.3186	28426.2	360.3	38.7388	70.9377	19638.6	40.803	64.3366	38001	35.2674	82.1195	38658.9	37.0619	75.3246	33962.2	38.8109	72.7337
2025-02-02T13:19:17+08:00	37.401	75.4299	41446.1	38.9097	71.3039	38550.6	41.6976	60.3784	29173.7	37.4304	76.9314	43436.4	37.9271	73.3089	40329.3	40.8511	65.6336	35655.7	277.069	40.4932	64.0131	45734.4	40.7443	61.3199	16998.4	35.6706	83.006	37319.2	36.3489	79.9207	33180.6	32.6024	90.5882	28477.4	299.694	39.2596	69.1859	38093.9	40.9419	64.329	43122	35.3502	83.8499	12435.9	37.2862	76.7391	13921.3	39.5586	73.0617
2025-02-02T13:29:16+08:00	37.401	75.761	42035.6	38.9258	68.5405	34703.1	41.7269	59.2935	34551.3	37.2488	75.0195	31284.3	38.3383	72.2698	32488.7	41.3611	65.8854	23408.6	354.062	41.014	62.5559	49048.8	41.3932	62.4704	16343	35.7721	81.944	16760.4	36.6186	78.5626	18113.8	34.0738	87.2038	20464.6	266.699	39.6548	69.5659	26118.4	41.3504	60.3311	44737.5	35.6893	80.914	8609.1	37.0031	76.9512	10359.9	39.9565	70.2693
2025-02-02T13:39:17+08:00	37.401	73.8628	41198.2	38.9658	69.6239	34092.8	41.9085	59.3713	15740.5	36.9657	76.4324	12070	38.3944	71.3146	33132.8	41.4866	65.7206	21514.2	320.487	41.03	61.7517	39398.9	42.1862	60.0488	28487.7	35.6867	82.3606	7955.4	36.3355	79.057	10125.6	35.7053	85.1545	26634.2	258.624	39.8684	67.3411	39098.2	41.2676	61.9028	32870.2	35.6172	82.8473	7412.85	36.5812	76.0357	9127.95	39.9565	69.6391
2025-02-02T13:49:17+08:00	37.2328	77.5921	19006.5	38.851	72.4758	16842.2	41.783	60.8072	21144.2	36.4611	80.1694	10348.8	38.1701	74.3389	32014.5	41.6281	65.6001	35072	303.555	41.0861	64.9683	22278.6	42.1569	60.0107	18278.4	35.2487	83.9094	6785.55	36.2207	78.4466	8815.8	36.939	79.3439	36177.9	227.781	39.9805	68.278	37988.2	42.3251	60.9995	21211.9	35.1793	83.6789	6732.6	36.4557	77.3678	8322.15	39.6708	72.4208
2025-02-02T13:59:16+08:00	37.1607	74.7478	16474	38.5439	68.0232	14984.4	41.5988	58.2437	23401.9	36.0952	80.0259	9583.35	37.9698	73.904	29488.8	41.5988	65.3635	30310.4	313.13	41.4546	62.2583	40653.3	42.3117	59.0723	28856.3	34.8375	83.9048	6583.05	35.9937	81.0941	8042.1	37.5345	72.1248	31406.1	234.428	40.333	68.5313	25736.7	42.5761	60.0656	25328.6	34.8295	84.8524	6125.4	36.3863	78.0804	7283.85	39.2355	72.9839
2025-02-02T14:09:17+08:00	37.0779	73.2357	9891.75	38.0632	70.1381	15921	41.3184	61.2116	25390.3	35.6733	77.8851	8330.55	37.7054	73.6843	28398.4	41.4439	66.92	28938.2	305.5	41.5373	61.5412	37060.6	42.6616	61.1414	29849.6	34.4423	84.3946	4889.85	35.6546	79.646	7141.35	37.1233	72.1736	35348.5	244.553	40.4746	65.7893	39713.6	41.548	60.5234	15764.2	34.728	83.9918	5680.05	35.7507	78.7228	6733.95	38.7121	72.7108
2025-02-02T14:19:17+08:00	36.5518	75.7504	15299.4	37.5853	67.4739	12377.8	40.6134	60.296	19562.4	35.0832	80.09	7427.55	36.9844	74.0337	9204.45	40.7389	66.5019	24801.3	317.889	40.9445	62.0706	41072.6	43.6229	59.2645	27412.5	33.9483	84.5533	5168.85	35.1873	80.4807	6410.25	37.62	73.4066	29849.6	233.559	39.8257	68.1422	34735.4	41.8444	60.5707	16943.4	34.0951	85.6794	5135.25	35.1446	77.8073	6043.2	37.9805	73.64
2025-02-02T14:29:16+08:00	35.9751	76.5972	11001.8	36.8643	74.0566	10881.6	39.7696	64.5121	16267	34.6746	82.5666	6740.1	36.1433	75.7916	8093.55	39.7776	67.9591	23418.9	324.394	40.3944	62.2599	24677.1	43.3719	59.9664	18862.1	33.537	86.4393	4816.2	34.6639	81.7304	6698.85	37.9004	73.0709	36720.6	239.298	39.4038	66.3615	35133.8	41.9993	59.7498	18688.8	33.6706	83.9765	4835.85	34.6933	78.4894	5563.65	37.3316	75.4665
2025-02-02T14:39:17+08:00	35.4383	77.0748	10206.9	36.3703	73.9788	10125	39.5747	64.5441	20224.3	34.1405	81.8387	6277.35	35.4917	77.1466	7281.9	39.4118	67.8019	27412.5	334.665	40.1381	63.267	26990.6	43.0034	58.9944	26910.7	33.0991	85.8045	4622.25	34.1272	81.8021	7320.3	38.1567	73.6721	27924.5	230.979	39.2168	67.4098	19328.7	41.8738	58.7655	32357.2	33.2887	85.2216	4487.55	34.2287	80.824	5137.5	36.7094	74.9249
2025-02-02T14:49:17+08:00	35.3128	77.8073	9551.1	36.3142	70.4112	9941.4	39.0806	65.5695	9691.35	33.9296	82.6917	5952.3	35.1125	79.0387	6684	38.6908	70.5409	26398.7	290.358	39.7696	64.3336	32309.2	41.8605	59.7589	26019.8	32.8561	87.1229	8152.95	33.772	82.2782	5166.6	38.0579	73.1228	33730.6	197.928	39.2889	67.8523	24681.2	41.9139	58.0835	24747.4	33.051	84.1657	4117.35	33.7907	80.9934	4801.5	36.5812	76.8093
2025-02-02T14:59:17+08:00	34.8882	74.1436	9006	36.0872	69.1752	9958.5	38.2235	66.891	8835.45	33.521	81.4832	5653.65	34.4236	78.3978	6666.3	37.9992	69.839	10977.3	311.581	39.4759	62.7771	37151.1	41.9566	61.3352	25262.1	32.4449	85.3697	9995.7	33.3768	80.0717	4767.6	37.7188	74.696	13967.4	217.741	39.1768	64.4938	24328.7	41.2543	56.4782	26279.4	32.4876	84.2023	3915.75	33.6652	77.3343	4476	35.724	74.1054
2025-02-02T15:09:16+08:00	34.5064	73.8689	8357.25	35.7775	69.514	9375	37.604	65.2476	8194.65	33.0163	78.3246	5199.9	34.1138	78.2406	11184.6	37.871	68.9113	9269.76	304.685	38.8243	64.0482	27323.1	42.2984	59.472	20797.4	32.0657	79.9817	4977.15	32.6425	81.181	4477.8	38.397	75.5398	15001.6	232.256	38.4852	66.566	25219.5	40.4345	57.0504	24581.6	32.1618	84.6235	3643.35	32.8321	79.3912	4132.05	34.9897	73.7179
2025-02-02T15:19:17+08:00	33.5611	71.7952	7736.55	35.2834	66.4988	10580.2	36.3649	63.4669	7837.5	32.5517	79.6063	5493.3	33.1846	76.6796	5473.35	36.4157	69.2897	8494.08	332.32	38.2315	60.2136	29634.6	41.8177	58.9899	26675.2	31.4435	83.5965	12825.6	31.6518	79.1852	4215.75	38.9391	75.4345	20234.2	249.238	37.7642	63.9719	20111.4	39.2783	58.4817	17232.3	31.5984	82.7878	3417.15	32.0871	76.6384	3940.05	33.8014	76.9131
2025-02-02T15:29:16+08:00	32.8828	73.0159	7209.6	34.1966	67.5563	9550.8	35.7053	64.8814	7215.6	31.8334	79.6338	10391.5	32.1004	77.5738	4896.3	34.6506	71.2047	7656.96	299.962	36.5625	64.0482	28569.2	41.3237	59.3927	25948.2	30.7092	84.7456	3518.7	30.9014	82.3026	3947.1	39.604	72.8115	29532.2	203.672	36.5358	63.1067	18026.6	38.8537	55.9411	16247.7	30.4688	83.1022	3045	31.1444	76.8185	3714.45	32.8428	77.9019
2025-02-02T15:39:17+08:00	31.812	72.2881	7344.15	33.1952	67.4784	8527.65	34.509	63.0182	7002.75	30.8347	74.609	9741.3	31.2699	76.1685	4497.9	33.5637	70.724	7132.16	312.805	35.9991	61.2757	19497.2	39.5693	58.0789	22538.2	29.6757	79.0066	2984.4	29.5022	75.7107	4456.35	39.2622	74.6746	18355.2	194.066	35.8042	63.6591	17038.3	37.8416	53.0343	16245.8	29.8627	77.8882	2770.95	29.8039	76.2051	4060.65	31.6304	75.3933
2025-02-02T15:49:17+08:00	30.2445	70.8644	6808.05	31.7559	65.0233	7256.4	33.2273	62.1256	6373.35	29.6677	76.9497	5415	29.9294	73.2509	4194.9	32.2206	71.2688	6740.48	352.089	34.5144	60.4959	18589.5	38.3543	59.3469	27525.1	28.6156	79.6872	2637.15	28.5142	77.0794	3851.1	39.1501	75.111	30556.2	222.136	34.4076	61.5442	16271	35.5425	56.1196	15769.7	28.7758	77.7371	2590.8	28.677	76.1761	3625.8	30.3193	74.8898
2025-02-02T15:59:16+08:00	28.8212	69.6391	5799.45	29.892	66.4836	6786.45	31.2459	65.2491	5813.1	28.4607	73.1594	5327.1	28.6931	73.8857	3862.65	30.5142	70.6737	6512.64	326.472	32.8454	60.8591	17864.8	37.7054	58.0148	14105.6	27.7104	79.2569	2405.7	27.2831	76.0708	3094.8	39.2756	74.7097	14289.9	217.474	32.8267	62.269	15319.5	33.4569	58.9761	10792.2	27.9747	80.2869	2444.85	27.3419	73.1716	2877.75	28.9387	74.8196
2025-02-02T16:09:16+08:00	27.2858	70.5776	4990.65	28.3005	66.4073	5309.85	29.7826	64.1093	5278.2	27.0668	74.1558	3579.75	27.3285	73.4112	3492.45	29.4274	69.2683	8849.92	323.896	31.334	59.0173	15485.5	36.3329	56.3729	13148.2	26.3432	79.8032	2116.05	25.996	72.8618	2546.55	39.0085	74.7662	25047	243.63	31.2058	60.061	12095.2	32.8908	54.1665	10001.4	26.5915	77.0611	2157.3	25.9453	75.1522	2262.9	27.8252	73.8689
2025-02-02T16:19:16+08:00	25.721	69.9641	3871.95	26.2417	65.6428	3731.7	27.7291	63.7324	4160.1	25.2831	72.0195	2495.25	25.8785	70.3151	2818.65	27.6329	69.7841	4540.16	364.192	28.9788	59.1287	11800.3	35.0324	57.0138	16721.9	24.8718	75.5505	1700.1	24.6262	73.8735	2569.95	38.3276	75.6786	11427.8	240.695	28.9227	58.2757	8515.5	29.6651	55.996	8317.2	25.4219	72.8649	1594.95	24.5407	73.0892	2477.1	26.2738	69.8543
2025-02-02T16:29:17+08:00	23.7449	72.6925	4383.6	24.1829	70.6035	4770.15	25.5955	65.275	5713.65	23.9345	72.3354	3189	24.1909	71.574	3784.5	25.5875	70.3258	5793.28	327.159	26.677	63.2425	10711	33.3501	55.819	14868.5	23.7289	74.4869	2272.35	23.5367	72.6238	3128.25	37.9885	74.8623	9587.2	234.507	26.5515	65.7099	9443.1	27.4968	59.4064	9633	24.0841	75.4131	2097	23.4699	69.7398	2907	24.8371	71.4061
2025-02-02T16:39:17+08:00	22.2656	71.8318	2931.45	22.311	70.013	2715.9	24.1348	66.9017	4259.4	22.5433	70.7454	1991.4	22.9679	73.022	2667.6	24.247	71.1025	4660.48	375.42	24.741	67.6478	6671.1	30.7519	56.4721	10567.7	22.4846	74.9035	1502.55	22.1214	74.11	1875	38.2982	73.6812	9582.08	229.18	24.6502	69.2958	6253.35	24.8505	63.267	5508.15	22.8183	71.7723	1432.5	21.9345	73.0953	1593.9	23.3871	75.3216
2025-02-02T16:49:16+08:00	20.5005	72.4346	2582.7	20.5886	72.8115	3336.45	22.0119	69.2866	2901	20.9972	73.5393	2783.55	21.2669	73.7987	2227.05	22.0733	72.8466	2771.2	359.109	22.4846	68.3528	5006.7	27.8306	60.4746	10562.6	21.128	75.5413	2045.4	20.7114	75.2895	1706.7	37.2087	74.3206	8360.96	246.233	22.3537	70.3288	4519.8	22.4285	67.2725	6146.25	21.5606	76.2356	1182.3	20.7649	74.4579	1338.3	21.5526	76.9085
2025-02-02T16:59:16+08:00	19.176	75.2514	1614.15	19.0532	74.609	2174.25	20.5352	69.836	2137.35	19.7047	74.5006	1770.3	19.913	74.583	1437.15	20.6207	74.3847	2291.84	369.412	20.6207	69.6422	3256.2	25.6702	63.6469	6397.44	19.9397	76.8597	1032	19.4083	77.8607	1500.6	36.2875	75.5581	8048.64	254.253	20.5058	73.373	3056.4	20.4685	70.544	3825.9	20.4898	75.5184	762.15	19.3149	77.5143	1141.65	20.116	76.5972
2025-02-02T17:09:17+08:00	17.9664	77.6562	1621.8	17.7581	78.2544	1590.45	19.1573	71.2505	2198.25	18.6927	77.4212	1240.35	18.69	76.6155	1534.5	19.1386	75.9075	2414.08	393.64	19.1386	73.6629	3445.8	23.1147	67.451	4526.08	18.9117	78.6023	874.95	18.5325	81.1353	1015.5	35.8202	76.7575	7001.6	292.344	18.9731	74.9447	3158.85	19.2855	74.1466	3167.4	19.3896	76.5896	760.5	18.4844	81.294	735.45	18.9464	79.3133
2025-02-02T17:19:17+08:00	17.5418	81.4923	1024.2	17.3201	81.7624	933.9	18.3856	77.8622	1502.4	18.1987	80.3922	696.45	18.1693	81.1307	1000.5	18.447	81.0986	1714.56	401.26	18.2227	78.7365	2261.1	21.1093	69.8756	3120.64	18.4443	81.8586	490.5	17.9957	83.3539	705.15	34.5998	76.0204	6543.36	255.415	18.3108	80.0366	2094.6	18.6393	78.5931	1862.1	18.941	84.6632	510.9	17.9931	83.3539	498.6	18.5939	81.825
2025-02-02T17:29:17+08:00	17.0932	84.0009	537	16.9677	85.771	110.85	17.7554	80.9293	919.65	17.7928	84.5121	21.15	17.6245	84.0085	356.1	17.742	83.9506	915.2	404.281	17.5284	82.0447	886.5	19.4591	72.4163	3338.24	18.0331	84.7974	14.85	17.8008	86.8696	0	33.294	76.112	5982.72	227.224	17.8595	82.4857	205.2	18.0491	82.3621	0.9	18.1506	87.2602	28.2	17.9503	87.0771	0.15	17.9316	84.6647
2025-02-02T17:39:16+08:00	17.6139	90.2907	0.15	17.3762	89.9382	0	17.6993	86.4759	0	18.172	89.337	0	17.7207	90.454	0	17.7153	89.0166	0	423.01	17.7981	85.6352	0.15	18.666	78.6206	2205.44	18.3188	89.8512	0.15	18.1239	90.3594	0	32.3167	76.0388	5565.44	227.286	17.985	85.89	0.15	18.2895	84.5762	0	18.4764	89.041	0	18.3722	90.2983	0.15	18.2147	87.4327
2025-02-02T17:49:16+08:00	17.9797	91.873	0	17.686	91.6396	0	17.9076	89.5628	0	18.4817	90.7805	0.15	18.0732	91.809	0	18.0091	91.3527	0	446.094	18.0518	88.2475	0	17.8489	83.5462	1064.96	18.6126	91.4855	0.15	18.4203	91.9066	0.15	31.0269	73.1304	5212.16	224.604	18.2948	88.5176	0.15	18.4417	87.538	0.15	18.7995	90.1259	0.15	18.6393	91.1101	0.15	18.4524	88.7053
2025-02-02T17:59:16+08:00	18.22	92.2957	0	17.9397	92.578	0.15	18.0331	91.2917	0	18.706	91.722	0.15	18.3829	92.7565	0	18.2361	92.6802	0	468.434	18.2494	89.8558	0	17.9049	86.4912	0	18.7968	92.3629	0.15	18.6046	92.6253	0.15	29.5983	75.4437	4844.8	258.755	18.5191	90.1793	0.15	18.6099	89.6941	0	19.0532	90.8446	0.15	18.8369	92.1172	0	18.6072	89.9702
2025-02-02T18:09:16+08:00	18.3883	93.0419	0	18.0812	93.312	0	18.1613	92.3278	0	18.8769	92.2957	0.15	18.5512	93.2097	0	18.3776	93.608	0	479.988	18.3776	91.0918	0	18.1453	89.0761	0	18.9544	93.019	0.15	18.7594	93.2891	0.15	28.6049	72.8527	4431.36	278.574	18.6473	91.252	0.15	18.682	90.6325	0.15	19.2081	91.4992	0.15	18.9651	92.4727	0	18.7194	90.8934
2025-02-02T18:19:17+08:00	18.5138	93.1136	0	18.2094	93.7774	0	18.2334	93.109	0	18.9597	92.3354	0.15	18.6767	93.4218	0	18.447	94.3877	0	520.122	18.5164	92.0623	0	18.3028	91.0857	0	19.0532	93.257	0.15	18.8609	93.5622	0.15	26.9921	70.8202	3466.24	324.69	18.7301	91.7678	0.15	18.7381	91.3115	0	19.3069	91.8334	0	19.0772	92.6421	0	18.7621	91.342
2025-02-02T18:29:17+08:00	18.6126	93.4218	0	18.2788	93.9666	0	18.2895	93.637	0	19.0291	92.5246	0.15	18.7888	93.5592	0	18.4897	94.7997	0	525.679	18.5725	92.4285	0	18.3989	92.1523	0	19.1226	93.3974	0.15	18.917	93.6461	0.15	25.3204	73.1395	4759.04	300.372	18.7861	92.2454	0.15	18.8235	91.9844	0.15	19.3896	91.9783	0.15	19.1173	92.784	0.15	18.8209	91.5892
2025-02-02T18:39:17+08:00	18.6286	93.3761	0	18.3482	94.0261	0	18.3455	93.9529	0	19.0852	92.6009	0.15	18.8609	93.6782	0	18.5191	95.1049	0	513.164	18.6152	92.6558	0	18.455	92.9366	0	19.192	93.4844	0.15	18.957	93.7087	0.15	23.9906	74.0276	3377.92	321.997	18.8182	92.6879	0.15	18.8369	92.163	0.15	19.419	92.0882	0.15	19.1733	92.8389	0.15	18.8636	91.841
2025-02-02T18:49:17+08:00	18.6553	93.5851	0	18.3776	94.1939	0	18.3162	94.226	0	19.0986	92.6421	0.15	18.8743	93.5622	0	18.5191	95.3613	0	509.01	18.6286	92.7932	0	18.5138	93.3806	0	19.1653	93.4768	0.15	18.9864	93.5821	0.15	22.1321	75.7549	2563.84	328.182	18.8315	92.9686	0.15	18.8235	92.3949	0.15	19.4484	92.1859	0	19.1733	92.8985	0	18.8636	91.9066
2025-02-02T18:59:16+08:00	18.6553	93.576	0	18.3776	94.255	0	18.3455	94.4274	0	19.0986	92.6024	0.15	18.8903	93.6553	0	18.4897	95.4635	0	536.038	18.6286	92.99	0	18.5698	93.6461	0	19.192	93.4752	0.15	18.9731	93.6919	0.15	20.7622	76.0342	1790.08	274.491	18.8182	92.9442	0.15	18.7942	92.726	0.15	19.4484	92.1859	0.15	19.1733	92.9397	0.15	18.8636	92.0012
2025-02-02T19:09:16+08:00	18.6553	93.727	0	18.3909	94.3191	0	18.3162	94.6197	0	19.0986	92.7245	0.15	18.8903	93.7682	0	18.4897	95.6008	0	556.674	18.6446	93.2616	0	18.5832	93.7331	0	19.2081	93.6721	0.15	18.9731	93.6599	0.15	19.16	79.1257	1873.28	314.249	18.8022	93.1472	0.15	18.7648	92.9641	0.15	19.435	92.2866	0	19.1333	92.9183	0	18.8209	92.0439
2025-02-02T19:19:17+08:00	18.6286	93.7911	0	18.3642	94.4244	0	18.3028	94.6258	0	19.0585	92.665	0.15	18.8342	93.782	0	18.447	95.729	0	566.593	18.5859	93.3288	0	18.5832	93.994	0	19.1653	93.6599	0.15	18.917	93.637	0	18.5378	83.2914	1263.36	362.074	18.7861	93.257	0.15	18.7381	93.1517	0.15	19.403	92.2805	0	19.0772	93.0373	0.15	18.7755	92.1019
2025-02-02T19:29:17+08:00	18.5698	93.7468	0	18.3349	94.4869	0	18.2734	94.8257	0	19.0158	92.7947	0.15	18.8476	93.7972	0	18.4203	95.7916	0	601.61	18.5298	93.521	0	18.5698	94.1024	0	19.0932	93.6324	0.15	18.8876	93.5866	0.15	18.0144	84.567	143.32	364.023	18.7301	93.3669	0.15	18.682	93.283	0.15	19.3629	92.2622	0.15	19.0478	93.1701	0	18.7327	92.1569
2025-02-02T19:39:17+08:00	18.5138	93.7636	0	18.2788	94.6029	0	18.2467	94.9905	0	18.9731	92.784	0.15	18.7327	93.7179	0	18.3482	95.8602	0	577.367	18.4897	93.6538	0	18.5271	94.2031	0	19.0665	93.6141	0.15	18.8182	93.7331	0.15	17.929	88.8792	0	404.018	18.6606	93.5256	0.15	18.6393	93.4432	0.15	19.3069	92.3095	0	18.9784	93.1243	0	18.706	92.1859
2025-02-02T19:49:17+08:00	18.4577	93.727	0	18.2094	94.6471	0	18.1746	95.0591	0	18.8903	92.7123	0.15	18.69	93.6767	0	18.2788	95.8923	0	599.925	18.447	93.727	0	18.5405	94.3465	0	18.9971	93.5988	0.15	18.7594	93.6812	0.15	18.1399	90.9957	0	378.293	18.6179	93.7316	0.15	18.5538	93.5546	0.15	19.2348	92.3308	0	18.893	93.2738	0.15	18.6339	92.195
2025-02-02T19:59:16+08:00	18.3883	93.6599	0	18.1506	94.7158	0	18.1186	95.1186	0	18.8476	92.7123	0.15	18.6339	93.7728	0	18.2361	95.9213	0	661.938	18.3482	93.7835	0	18.4283	94.4472	0	18.925	93.6904	0.15	18.7034	93.6446	0.15	18.2975	91.9249	0	399.084	18.5618	93.8521	0.15	18.4977	93.695	0.15	19.1947	92.3629	0.15	18.8529	93.3562	0.15	18.5378	92.2087
2025-02-02T20:09:16+08:00	18.3322	93.9605	0	18.0945	94.8943	0	18.0491	95.2514	0	18.7888	92.8893	0.15	18.5512	93.9834	0	18.1506	95.967	0	638.748	18.2921	93.9467	0	18.3722	94.5281	0	18.8689	93.6583	0.15	18.6473	93.6507	0.15	18.439	92.8069	0	409.849	18.4791	93.9239	0.15	18.415	93.724	0.15	19.1386	92.369	0.15	18.7648	93.5958	0	18.4951	92.2362
2025-02-02T20:19:17+08:00	18.2334	93.8842	0	18.0251	94.9187	0	17.9931	95.2987	0	18.7327	92.9076	0.15	18.4657	93.8796	0	18.0812	96.0677	0	646.93	18.2494	94.0261	0	18.3295	94.6197	0	18.8128	93.6828	0.15	18.5485	93.6553	0.15	18.5084	93.2387	0	436.398	18.3803	93.846	0.15	18.3589	93.875	0.15	19.0532	92.3903	0	18.6954	93.4569	0	18.3963	92.3049
2025-02-02T20:29:17+08:00	18.1746	94.0719	0	17.969	94.8302	0	17.9236	95.4208	0	18.6366	92.9717	0.15	18.4096	94.0566	0	18.0091	96.1303	0	672.72	18.164	94.0673	0	18.2601	94.7814	0	18.7247	93.7652	0.15	18.4924	93.756	0.15	18.5645	93.5576	0	452.886	18.3242	94.1817	0.15	18.2761	93.9757	0.15	18.9704	92.4102	0.15	18.5965	93.434	0	18.3402	92.3278
2025-02-02T20:39:17+08:00	18.0491	94.0398	0	17.8969	94.992	0	17.8382	95.4955	0	18.5645	92.9732	0.15	18.3135	94.0429	0	17.9263	96.1364	0	694.051	18.0652	94.1573	0	18.172	94.7982	0	18.6687	93.7911	0.15	18.407	93.6919	0.15	18.5939	93.7835	0	482.911	18.2547	94.3603	0.15	18.22	94.0841	0.15	18.8849	92.3995	0.15	18.5405	93.3257	0	18.228	92.3583
2025-02-02T20:49:16+08:00	17.9797	94.2229	0	17.8141	95.0591	0	17.7821	95.5871	0	18.4951	92.9366	0.15	18.2414	94.136	0	17.8542	96.1074	0	684.219	17.9664	94.2443	0	18.0732	94.8821	0	18.5725	93.7453	0.15	18.3375	93.5225	0.15	18.6233	93.9391	0	468.378	18.1399	94.3954	0.15	18.1186	94.1497	0.15	18.8155	92.3812	0.15	18.415	93.5088	0	18.1693	92.3873
2025-02-02T20:59:16+08:00	17.8809	94.1772	0	17.742	95.1049	0	17.7127	95.642	0	18.4123	93.0678	0.15	18.1693	94.1573	0	17.7581	96.1624	0	705.614	17.8969	94.3084	0	18.0171	95.1934	0	18.4737	93.8109	0.15	18.2254	93.669	0.15	18.6233	94.0856	0	502.241	18.0545	94.5891	0.15	18.0331	94.374	0.15	18.7434	92.3964	0.15	18.3455	93.6538	0	18.0705	92.3735
2025-02-02T21:09:17+08:00	17.7955	94.2077	0	17.6459	95.0683	0	17.6299	95.7916	0	18.3001	93.0282	0.15	18.0732	94.1939	0	17.6593	96.2036	0	730.768	17.7981	94.406	0	17.9343	95.2712	0	18.4176	93.7774	0.15	18.1239	93.7453	0.15	18.6233	94.0673	0	491.212	17.9717	94.6487	0.15	17.921	94.3877	0.15	18.6152	92.4056	0.15	18.2467	93.608	0	18.0011	92.4224
2025-02-02T21:19:17+08:00	17.7394	94.2412	0	17.5444	95.2254	0	17.5418	95.7504	0	18.2147	93.138	0.15	17.9877	94.2092	0	17.6032	96.1624	0	748.337	17.7127	94.551	0	17.8355	95.2651	0	18.3455	93.7179	0.15	18.0385	93.8048	0.15	18.5939	94.0978	0	523.065	17.8862	94.7616	0.15	17.8382	94.5388	0.15	18.5458	92.3873	0.15	18.1746	93.6507	0	17.9183	92.4681
2025-02-02T21:29:17+08:00	17.6566	94.4747	0	17.459	95.3628	0	17.459	95.8648	0	18.1292	93.2189	0.15	17.9183	94.3038	0	17.5017	96.2234	0	751.291	17.6432	94.6075	0	17.7367	95.4482	0	18.2628	93.8796	0.15	17.969	93.8415	0.15	18.5378	94.1207	0	534.346	17.8035	94.9462	0.15	17.7821	94.7585	0.15	18.4604	92.4376	0.15	18.0892	93.782	0	17.8195	92.4971
2025-02-02T21:39:17+08:00	17.5551	94.6029	0	17.3762	95.3429	0	17.3735	95.9808	0	18.0732	93.3059	0.15	17.8328	94.3008	0	17.4456	96.2371	0	748.18	17.5551	94.7158	0	17.6806	95.5688	0	18.188	93.8613	0.15	17.8702	93.8247	0.15	18.4684	94.1207	0	553.536	17.718	94.9905	0.15	17.6967	94.7356	0.15	18.4043	92.4971	0	17.9931	93.6645	0	17.734	92.5322
2025-02-02T21:49:17+08:00	17.4563	94.4549	0	17.2774	95.3704	0	17.2774	95.9899	0	17.9744	93.2418	0.15	17.7367	94.3969	0	17.3468	96.26	0	779.757	17.4723	94.7158	0	17.5525	95.6359	0	18.1052	93.7407	0.15	17.7848	93.6492	0.15	18.4524	94.1543	0	569.913	17.5925	95.2743	0.15	17.6005	94.9279	0.15	18.3215	92.5185	0.15	17.9076	93.6828	0	17.6513	92.5109
2025-02-02T21:59:17+08:00	17.3442	94.667	0	17.1946	95.3811	0	17.1786	95.9426	0	17.8916	93.138	0.15	17.6673	94.3511	0	17.248	96.2646	0	774.827	17.3602	94.818	0	17.4804	95.7275	0	18.0064	93.695	0.15	17.702	93.9559	0.15	18.4096	94.1619	0	559.31	17.491	95.2606	0.15	17.4857	94.9996	0.15	18.1933	92.3949	0.15	17.7955	93.7865	0	17.5364	92.4651
2025-02-02T22:09:17+08:00	17.2187	94.5296	0	17.1092	95.2422	0	17.1092	95.9884	0	17.7928	93.225	0.15	17.5364	94.4366	0	17.1786	96.3455	0	746.234	17.248	94.8989	0	17.3682	95.8557	0	17.8943	93.7057	0.15	17.6032	93.6446	0.15	18.3268	94.168	0	581.081	17.3655	95.2514	0.15	17.4002	95.1705	0.15	18.0945	92.3903	0.15	17.6833	93.6171	0	17.451	92.4331
2025-02-02T22:19:16+08:00	17.1359	94.5708	0	17.0264	95.2834	0	16.997	96.022	0	17.6967	93.0404	0.15	17.4537	94.3557	0	17.0531	96.3729	0	756.549	17.1199	95.0637	0	17.2721	95.8984	0	17.7527	93.7423	0.15	17.5151	93.8796	0.15	18.2547	94.1772	0	618.786	17.2374	95.3704	0.15	17.2614	95.285	0.15	18.0091	92.3171	0.15	17.5818	93.4707	0	17.3255	92.4956
2025-02-02T22:29:16+08:00	17.0211	94.5968	0	16.8956	95.2941	0	16.8822	96.0037	0	17.5818	93.1228	0.15	17.3842	94.4564	0	16.9516	96.3653	0	785.861	17.0371	95.2148	0	17.1439	95.9747	0	17.6833	93.6446	0.15	17.3735	93.6812	0.15	18.196	94.2184	0	608.066	17.1546	95.4803	0.15	17.1626	95.5215	0.15	17.9129	92.3873	0	17.4723	93.4844	0	17.256	92.4697
2025-02-02T22:39:17+08:00	16.8929	94.725	0	16.7834	95.436	0	16.7994	96.1318	0	17.4697	93.1151	0.15	17.2427	94.3633	0	16.8528	96.3592	0	800.71	16.9062	95.2026	0	17.0611	96.0311	0	17.5685	93.6965	0.15	17.3175	93.8476	0.15	18.1266	94.2	0	614.178	17.0558	95.6054	0.15	17.0638	95.5367	0.15	17.8408	92.369	0.15	17.3869	93.5729	0	17.1572	92.4743
2025-02-02T22:49:17+08:00	16.8235	94.7707	0	16.7006	95.4025	0	16.7006	96.1135	0	17.4002	93.1685	0.15	17.1733	94.5296	0	16.7674	96.4462	0	821.287	16.8235	95.3445	0	16.9303	96.1852	0	17.4697	93.7514	0.15	17.2347	93.8689	0.15	18.0411	94.1985	0	617.153	16.9543	95.5688	0.15	16.9623	95.6405	0.15	17.7714	92.2805	0.15	17.3041	93.5531	0	17.0584	92.459
2025-02-02T22:59:17+08:00	16.7113	94.7631	0	16.6152	95.4131	0	16.6018	96.112	0	17.3148	93.225	0.15	17.0905	94.5617	0	16.6712	96.4294	0	833.874	16.6953	95.3018	0	16.8315	96.2676	0	17.3842	93.8018	0.15	17.1225	93.8705	0.15	17.9583	94.1665	0	619.093	16.8154	95.8373	0.15	16.8662	95.8206	0.15	17.6326	92.3583	0.15	17.2053	93.4768	0	16.957	92.4697
2025-02-02T23:09:17+08:00	16.5858	94.8684	0	16.5164	95.3979	0	16.519	96.2081	0	17.2187	92.9503	0.15	16.9757	94.4594	0	16.5591	96.4599	0	806.833	16.5831	95.4253	0	16.706	96.3012	0	17.3014	93.6492	0.15	17.0104	93.7102	0.15	17.8435	94.136	0	665.398	16.7166	95.9106	0.15	16.754	95.8022	0.15	17.5738	92.2942	0	17.1065	93.4936	0	16.8742	92.4865
2025-02-02T23:19:17+08:00	16.4736	94.638	0	16.3909	95.3887	0	16.3775	96.2325	0	17.0905	92.9686	0.15	16.8902	94.4045	0	16.4603	96.4523	0	861.038	16.471	95.4589	0	16.6365	96.3729	0	17.1866	93.6599	0.15	16.8929	93.6507	0.15	17.7607	94.1894	0	677.502	16.5911	95.9533	0.15	16.5991	95.8923	0.15	17.4323	92.34	0	17.0237	93.4401	0	16.7487	92.4743
2025-02-02T23:29:17+08:00	16.3882	94.7753	0	16.2894	95.4574	0	16.2627	96.1501	0	16.9944	93.1365	0.15	16.7781	94.5022	0	16.3294	96.4782	0	834.635	16.3428	95.5688	0	16.5244	96.492	0	17.1038	93.6904	0.15	16.8235	93.7331	0.15	17.6886	94.2	0	675.111	16.4923	96.0128	0.15	16.5137	95.9655	0.15	17.3335	92.3171	0	16.9089	93.5729	0	16.6499	92.4773
2025-02-02T23:39:17+08:00	16.2867	95.111	0	16.1933	95.4849	0	16.1799	96.3088	0	16.8795	93.1655	0.15	16.6526	94.4503	0	16.26	96.5393	0	870.072	16.2734	95.7244	0	16.3829	96.6201	0	16.9757	93.6873	0.15	16.738	93.7743	0.15	17.6059	94.2535	0	660.994	16.3802	96.1166	0.15	16.4176	96.1257	0.15	17.2347	92.2484	0	16.7967	93.4066	0	16.5511	92.5277
2025-02-02T23:49:17+08:00	16.2039	94.995	0	16.1078	95.5718	0	16.0677	96.3104	0	16.7941	93.2158	0.15	16.5698	94.5891	0	16.1479	96.5286	0	885.593	16.1746	95.6649	0	16.268	96.5515	0	16.8608	93.6599	0.15	16.6259	93.7652	0.15	17.5044	94.2367	0	696	16.2787	96.144	0.15	16.3027	96.0952	0.15	17.1386	92.3903	0	16.7407	93.4905	0	16.4683	92.5063
2025-02-02T23:59:17+08:00	16.1185	95.0149	0	16.009	95.7153	0	15.985	96.5118	0	16.7113	93.2845	0.15	16.5137	94.638	0	16.0918	96.6705	0	849.25	16.0758	95.8022	0	16.1692	96.762	0	16.7914	93.6721	0.15	16.5431	93.9193	0.15	17.4189	94.1863	0	722.122	16.1959	96.199	0.15	16.2306	96.26	0.15	17.0264	92.401	0	16.6686	93.5134	0	16.3829	92.5505
2025-02-03T00:09:16+08:00	16.0197	95.1598	0	15.9102	95.732	0	15.9289	96.5713	0	16.6125	93.2006	0.15	16.4149	94.6212	0	15.993	96.6537	0	847.864	15.9903	95.9213	0	16.0864	96.7773	0	16.7353	93.727	0.15	16.4576	94.049	0.15	17.3335	94.1726	0	708.42	16.0838	96.3638	0.15	16.1212	96.3272	0.15	16.981	92.3507	0	16.5431	93.5912	0	16.2814	92.6253
2025-02-03T00:19:17+08:00	15.9636	95.082	0	15.8408	95.8206	0	15.8034	96.5393	0	16.5297	93.2982	0.15	16.3268	94.7036	0	15.8808	96.6934	0	897.188	15.9075	95.9426	0	15.9583	96.9009	0	16.6232	93.7102	0.15	16.3882	93.9376	0.15	17.208	94.1772	0	717.917	16.0117	96.3882	0.15	16.0357	96.4431	0.15	16.8956	92.4544	0	16.5164	93.7743	0	16.2119	92.6436
2025-02-03T00:29:16+08:00	15.8675	95.1934	0	15.7553	95.9258	0	15.7153	96.7163	0	16.4443	93.3974	0.15	16.2573	94.8363	0	15.8114	96.762	0	909.576	15.8381	96.0128	0	15.8755	97.0459	0	16.5537	93.6919	0.15	16.2867	93.9559	0.15	17.1092	94.1894	0	757.469	15.9422	96.3607	0.15	15.9369	96.4294	0.15	16.8128	92.4514	0	16.4176	93.5119	0	16.1265	92.5978
2025-02-03T00:39:17+08:00	15.7954	95.3262	0	15.6992	95.9426	0	15.6325	96.7269	0	16.3455	93.5912	0.15	16.1746	94.6151	0	15.7233	96.8765	0	883.095	15.7073	96.0861	0	15.8034	97.1344	0	16.4549	93.7972	0.15	16.2173	93.9483	0.15	17.0104	94.2672	0	727.367	15.8301	96.5255	0	15.8541	96.5698	0.15	16.7273	92.4407	0	16.3161	93.7453	0	16.0571	92.7108
2025-02-03T00:49:17+08:00	15.6672	95.2163	0	15.6004	95.8557	0	15.5764	96.7437	0	16.276	93.3944	0.15	16.1051	94.5968	0	15.6672	96.8902	0	930.646	15.6512	96.1486	0	15.6886	97.2305	0	16.3989	93.6828	0.15	16.1318	94.0261	0.15	16.9089	94.1955	0	803.385	15.7874	96.5377	0	15.7687	96.611	0.15	16.6579	92.546	0	16.2173	93.6187	0	15.9583	92.7764
2025-02-03T00:59:17+08:00	15.6111	95.375	0	15.515	95.8618	0	15.4776	96.7498	0	16.22	93.5317	0.15	16.0063	94.7494	0	15.555	96.8597	0	906.3	15.5817	96.2493	0	15.5898	97.2351	0	16.3107	93.8201	0.15	16.0624	94.0398	0.15	16.8235	94.2458	0	768.858	15.6592	96.6125	0.15	15.6699	96.6812	0.15	16.5885	92.4269	0	16.1639	93.6553	0	15.8755	92.6925
2025-02-03T01:09:17+08:00	15.5257	95.1186	0	15.4322	96.022	0	15.3788	96.8719	0	16.1212	93.6858	0.15	15.9209	94.6746	0	15.4723	96.9085	0	925.623	15.4696	96.2417	0	15.5203	97.3632	0	16.2119	93.7957	0.15	15.9476	93.9895	0.15	16.6979	94.2046	0	776.947	15.5764	96.6979	0.15	15.6138	96.7315	0.15	16.4897	92.4636	0	16.0784	93.7331	0	15.79	92.7245
2025-02-03T01:19:17+08:00	15.4429	95.3719	0	15.3628	95.8663	0	15.3094	96.7895	0	16.0384	93.3562	0.15	15.8381	94.7707	0	15.3868	96.846	0	922.276	15.3708	96.2692	0	15.4376	97.3617	0	16.0998	93.9193	0.15	15.8515	94.0169	0.15	16.5991	94.2351	0	774.468	15.4643	96.6262	0	15.4723	96.8231	0.15	16.3909	92.459	0	15.9796	93.7407	0	15.7046	92.7214
2025-02-03T01:29:16+08:00	15.3174	95.1186	0	15.2213	95.7015	0	15.2132	96.8048	0	15.9396	93.2097	0.15	15.7233	94.6242	0	15.2747	96.8261	0	971.562	15.2293	96.1776	0	15.3521	97.4365	0	16.0304	93.7697	0.15	15.734	94.2077	0.15	16.5003	94.2824	0	803.462	15.3521	96.6613	0	15.3468	96.7361	0.15	16.2921	92.3735	0	15.8541	93.6873	0	15.5924	92.6574
2025-02-03T01:39:17+08:00	15.2186	95.1232	0	15.0931	95.6054	0	15.0984	96.7346	0	15.8141	92.9	0.15	15.6378	94.6334	0	15.1625	96.7773	0	923.799	15.1438	96.2219	0	15.2266	97.4716	0	15.9316	93.5851	0.15	15.6512	94.0169	0.15	16.4149	94.3969	0	761.718	15.2399	96.6659	0	15.1919	96.7391	0.15	16.1772	92.2942	0	15.7393	93.4401	0	15.4803	92.546
2025-02-03T01:49:17+08:00	15.061	95.1461	0	14.9943	95.7153	0	14.9729	96.6171	0	15.6859	93.1182	0.15	15.4856	94.3954	0	15.0744	96.7544	0	940.926	15.0023	96.2371	0	15.1251	97.5219	0	15.8328	93.4997	0.15	15.523	94.3908	0.15	16.3294	94.4244	0	796.545	15.1091	96.6613	0	15.0637	96.8002	0.15	16.0651	92.2667	0	15.6138	93.5363	0	15.3681	92.6665
2025-02-03T01:59:17+08:00	14.9916	95.0774	0	14.8688	95.5993	0	14.8314	96.6522	0	15.5737	92.9305	0.15	15.3868	94.5068	0	14.9489	96.6613	0	940.851	14.8608	96.3287	0	14.9969	97.5555	0	15.7046	93.4478	0.15	15.4269	94.0108	0	16.2306	94.3404	0	770.285	14.9702	96.6995	0	14.9649	96.9589	0.15	15.9823	92.2255	0	15.5577	93.6828	0	15.2426	92.5978
2025-02-03T02:09:17+08:00	14.8501	95.082	0	14.7566	95.7824	0	14.7353	96.6583	0	15.5043	93.1517	0.15	15.288	94.5968	0	14.8074	96.7224	0	938.724	14.7913	96.3973	0	14.8714	97.5692	0	15.6058	93.6538	0.15	15.2987	93.9467	0.15	16.1585	94.4686	0	769.479	14.8848	96.7437	0	14.8821	97.0199	0.15	15.8408	92.1584	0	15.4162	93.5576	0	15.1278	92.5963
2025-02-03T02:19:17+08:00	14.7246	95.0271	0	14.6445	95.7839	0	14.6071	96.73	0	15.3761	93.1594	0.15	15.1625	94.4701	0	14.7246	96.73	0	982.213	14.6525	96.4248	0	14.7459	97.6547	0	15.4776	93.5302	0.15	15.2426	94.0383	0.15	16.0464	94.5663	0	847.851	14.7593	96.6979	0	14.7833	97.0275	0.15	15.7553	92.0485	0	15.3468	93.4295	0	15.0423	92.5292
2025-02-03T02:29:17+08:00	14.6685	95.256	0	14.5457	96.0128	0	14.4949	96.849	0	15.28	93.3837	0.15	15.0771	94.5525	0	14.6124	96.7987	0	991.961	14.535	96.5057	0	14.6338	97.7234	0	15.4082	93.5729	0.15	15.1278	94.0017	0	15.9609	94.5144	0	814.355	14.6605	96.9421	0	14.6418	97.1099	0.15	15.6859	92.1721	0	15.2346	93.7194	0	14.9596	92.6467
2025-02-03T02:39:17+08:00	14.5563	95.2071	0	14.4442	95.9564	0	14.4095	96.8261	0	15.1812	93.4585	0.15	14.9783	94.551	0	14.5109	96.8582	0	985.651	14.4789	96.5652	0	14.5323	97.7646	0	15.3227	93.5821	0.15	15.029	94.1024	0	15.8782	94.5708	0	830.694	14.5777	96.9635	0	14.5724	97.2396	0.15	15.5871	92.0882	0	15.1492	93.6599	0	14.8741	92.6528
2025-02-03T02:49:16+08:00	14.4682	94.992	0	14.3614	95.9854	0	14.3267	96.9421	0	15.1091	93.402	0.15	14.8955	94.6761	0	14.4255	96.9131	0	1000.4	14.3828	96.5942	0	14.4335	97.7478	0	15.1972	93.5302	0.15	14.9302	94.3465	0	15.8354	94.5785	0	786.752	14.4762	96.9177	0	14.4575	97.2305	0.15	15.5016	92.2301	0	15.0637	93.4768	0	14.762	92.6528
2025-02-03T02:59:16+08:00	14.3721	95.1797	0	14.2626	95.9716	0	14.2279	97.0932	0	15.0103	93.4936	0.15	14.7833	94.5098	0	14.3294	96.8872	0	999.231	14.284	96.7071	0	14.3347	97.8485	0	15.1251	93.7423	0.15	14.8474	94.2596	0	15.7206	94.6075	0	819.545	14.4068	96.9192	0	14.3587	97.3022	0.15	15.4055	92.2133	0	14.9943	93.5622	0	14.6765	92.752
2025-02-03T03:09:16+08:00	14.2866	95.285	0	14.1638	96.0204	0	14.1451	97.1344	0	14.9275	93.196	0.15	14.7112	94.9325	0	14.2306	96.9406	0	1006.62	14.2119	96.7529	0	14.2226	97.9538	0	15.069	93.7377	0.15	14.7753	94.2855	0	15.6352	94.6532	0	894.924	14.2786	97.0687	0	14.2626	97.3404	0.15	15.3334	92.2576	0	14.8821	93.7102	0	14.5937	92.7291
2025-02-03T03:19:16+08:00	14.2172	95.4772	0	14.0944	96.1822	0	14.0463	97.2122	0	14.8154	93.6034	0.15	14.6284	94.8074	0	14.1878	97.0062	0	986.728	14.0997	96.8856	0	14.1237	98.0346	0	14.9409	93.6645	0.15	14.7059	94.3648	0	15.5657	94.5876	0	856.338	14.2226	97.055	0	14.1772	97.4228	0.15	15.2213	92.3003	0	14.8127	93.7545	0	14.5056	92.7626
2025-02-03T03:29:16+08:00	14.1051	95.3109	0	13.9956	96.1227	0	13.9475	97.2396	0	14.7459	93.5073	0.15	14.559	94.725	0	14.089	97.0779	0	993.551	14.0169	96.7437	0	14.0543	98.1216	0	14.8848	93.5409	0.15	14.6365	94.551	0	15.4509	94.548	0	854.527	14.1264	97.2564	0	14.0944	97.496	0.15	15.1492	92.2728	0	14.7139	93.7972	0	14.4362	92.8847
2025-02-03T03:39:17+08:00	14.049	95.5825	0	13.9662	96.2417	0	13.8888	97.3404	0	14.6765	93.489	0.15	14.4869	94.844	0	14.0196	97.1939	0	1019.18	13.9609	96.9131	0	13.9555	98.1537	0	14.8421	93.8521	0.15	14.5644	94.7036	0.15	15.3387	94.4823	0	873.378	14.0543	97.3434	0	14.0249	97.5738	0.15	15.0797	92.3079	0	14.6578	93.994	0	14.3534	92.8618
2025-02-03T03:49:17+08:00	13.9769	95.3719	0	13.8941	96.2646	0	13.8487	97.3724	0	14.6044	93.5805	0.15	14.4148	95.0042	0	13.9181	97.2076	0	1019.37	13.8727	96.878	0	13.8701	98.2467	0	14.7166	93.7468	0.15	14.519	94.4656	0.15	15.2266	94.5006	0	885.477	13.9982	97.2747	0	13.9689	97.6333	0.15	15.0103	92.2087	0	14.6017	93.9055	0	14.2973	92.932
2025-02-03T03:59:16+08:00	13.9048	95.4299	0	13.8247	96.2463	0	13.7499	97.5036	0	14.5323	93.6217	0.15	14.332	94.8455	0	13.8621	97.2106	0	1005	13.79	97.0382	0	13.7713	98.2879	0	14.6872	93.5622	0.15	14.4362	94.4778	0	15.0957	94.4472	0	895.325	13.8994	97.3358	0	13.8674	97.673	0.15	14.9382	92.2805	0	14.559	93.9696	0	14.2252	92.8939
2025-02-03T04:09:17+08:00	13.822	95.5032	0	13.7552	96.3973	0	13.6938	97.4777	0	14.4629	93.7011	0.15	14.276	95.0637	0	13.7926	97.2122	0	1041.71	13.7339	97.1435	0	13.6992	98.3871	0	14.6044	93.8232	0.15	14.3507	94.4884	0	14.9836	94.5251	0	888.145	13.8567	97.3892	0	13.798	97.7279	0.15	14.8955	92.4956	0	14.4602	93.7331	0	14.1291	92.9412
2025-02-03T04:19:16+08:00	13.7793	95.5856	0	13.6831	96.2097	0	13.6244	97.5418	0	14.4068	93.2921	0.15	14.2199	95.0591	0	13.7633	97.2931	0	1032.78	13.6778	97.1069	0	13.6431	98.4573	0	14.5911	93.8064	0.15	14.2947	94.2687	0	14.8848	94.5876	0	903.634	13.7873	97.4777	0	13.7419	97.8622	0.15	14.826	92.4651	0	14.4041	93.9193	0	14.0864	93.0327
2025-02-03T04:29:16+08:00	13.7232	95.6237	0	13.6137	96.4462	0	13.555	97.5967	0	14.3374	93.5912	0.15	14.1505	95.1339	0	13.6645	97.2946	0	1026.56	13.6057	97.1206	0	13.5737	98.4604	0	14.4736	93.7591	0.15	14.2252	94.4656	0	14.8154	94.6258	0	915.007	13.7152	97.554	0	13.6858	97.8149	0.15	14.77	92.4514	0	14.3187	93.9513	0	14.0303	93.0007
2025-02-03T04:39:16+08:00	13.6671	95.8099	0	13.5576	96.4935	0	13.4829	97.705	0	14.2947	93.6507	0.15	14.1077	95.1751	0	13.6084	97.4258	0	1043.73	13.579	97.2534	0	13.5042	98.5565	0	14.4469	93.93	0.15	14.2092	94.6883	0	14.6872	94.6212	0	918.752	13.6591	97.6364	0	13.6004	97.9202	0.15	14.7005	92.578	0	14.332	94.1131	0	13.9742	93.1243
2025-02-03T04:49:17+08:00	13.6378	95.9838	0	13.5309	96.7178	0	13.4695	97.8698	0	14.2679	94.1451	0.15	14.081	95.2941	0	13.5817	97.5357	0	1060.04	13.5363	97.3907	0	13.4321	98.5473	0	14.3908	94.0017	0.15	14.1825	95.1293	0	14.6044	94.67	0	923.905	13.6591	97.5952	0	13.6004	98.0804	0.15	14.6872	92.5826	0	14.3053	94.2855	0	13.9288	93.2326
2025-02-03T04:59:17+08:00	13.6378	96.141	0	13.571	96.9421	0	13.4428	98.0301	0	14.2947	94.3099	0.15	14.081	95.6817	0	13.5817	97.6699	0	1041.27	13.5363	97.5967	0	13.3921	98.5946	0	14.4041	94.4732	0.15	14.1691	95.1919	0.15	14.5163	94.7219	0	901.369	13.6458	97.8256	0	13.6004	98.2635	0.15	14.6872	92.8176	0	14.332	94.4732	0	13.9288	93.3974
2025-02-03T05:09:17+08:00	13.6378	96.2554	0	13.587	97.1572	0	13.5122	98.323	0	14.308	94.4518	0.15	14.1077	95.8373	0	13.595	97.8012	0	1025.17	13.5496	97.7615	0	13.3494	98.7686	0	14.4041	94.5891	0.15	14.1959	95.0591	0	14.4175	94.7845	0	918.35	13.6458	97.9995	0	13.6431	98.3917	0.15	14.7005	93.0327	0	14.3053	94.7707	0	13.9609	93.5988
2025-02-03T05:19:17+08:00	13.6805	96.492	0	13.6004	97.1298	0	13.5122	98.407	0	14.308	94.4518	0.15	14.1077	95.9533	0	13.595	97.9171	0	1041.57	13.579	97.789	0	13.3761	98.9502	0	14.4335	94.7036	0.15	14.1825	95.3765	0	14.3748	94.8501	0	936.103	13.6751	98.1689	0	13.6698	98.5031	0.15	14.6872	93.0495	0	14.3053	94.7524	0	13.9609	93.7041
2025-02-03T05:29:17+08:00	13.6938	96.5026	0	13.6137	97.2168	0	13.5122	98.4802	0	14.324	94.6349	0.15	14.1371	95.9701	0	13.595	98.0072	0	1070.01	13.579	97.8332	0	13.3921	99.0417	0	14.4469	94.8959	0.15	14.2092	95.5444	0	14.276	95.0179	0	909.839	13.7018	98.1537	0	13.6858	98.4985	0.15	14.6872	93.2525	0	14.3187	94.6899	0	13.9609	93.7331
2025-02-03T05:39:17+08:00	13.6805	96.585	0	13.6137	97.29	0	13.5122	98.5657	0	14.2947	94.4366	0.15	14.1371	96.0754	0	13.6244	98.0713	0	1074.46	13.5924	97.8378	0	13.4188	99.0295	0	14.4335	94.9035	0.15	14.1959	95.3582	0	14.1772	94.9447	0	950.53	13.7018	98.2101	0	13.6698	98.5382	0.15	14.6872	93.2738	0	14.332	94.8531	0	13.9742	93.7926
2025-02-03T05:49:17+08:00	13.6805	96.6384	0	13.6137	97.4075	0	13.5122	98.5657	0	14.308	94.7677	0.15	14.1077	95.8694	0	13.6084	98.117	0	1066.13	13.6057	97.9065	0	13.4321	99.2081	0	14.4175	94.8165	0.15	14.1825	95.4849	0	14.1211	95.0454	0	938.711	13.6885	98.2467	0	13.6698	98.5382	0.15	14.6872	93.2616	0	14.3187	94.7127	0	13.9288	93.8018
2025-02-03T05:59:16+08:00	13.6671	96.6339	0	13.6271	97.348	0	13.5256	98.5885	0	14.308	94.6944	0.15	14.1211	96.0388	0	13.595	98.0819	0	1057	13.5924	97.8897	0	13.4482	99.2126	0	14.4175	94.8363	0.15	14.1691	95.4391	0	14.0383	94.9081	0	930.609	13.7018	98.3047	0	13.6858	98.6587	0.15	14.6712	93.37	0	14.3053	95.0271	0	13.9448	93.7865
2025-02-03T06:09:16+08:00	13.6938	96.6522	0	13.587	97.3388	0	13.5122	98.6801	0	14.2947	94.5754	0.15	14.0944	95.9487	0	13.595	98.1903	0	1083.86	13.5924	97.966	0	13.4482	99.1836	0	14.3908	94.9142	0.15	14.1825	95.5688	0.15	14.0089	95.1888	0	911.888	13.6751	98.3093	0	13.6858	98.6068	0.15	14.6712	93.4524	0	14.292	94.9584	0	13.9288	93.8323
2025-02-03T06:19:16+08:00	13.6671	96.6537	0	13.571	97.3022	0	13.4989	98.5931	0	14.308	94.8501	0.15	14.081	95.8923	0	13.5817	98.1643	0	1069.91	13.5924	97.9446	0	13.4321	99.2386	0	14.3774	94.9737	0.15	14.1531	95.4986	0	13.9075	95.1431	0	931.634	13.6751	98.3413	0	13.6564	98.6725	0.15	14.6712	93.3516	0	14.276	95.05	0	13.9155	93.8186
2025-02-03T06:29:17+08:00	13.6671	96.6979	0	13.5576	97.2564	0	13.4829	98.5763	0	14.2679	94.5876	0.15	14.065	96.0357	0	13.595	98.2284	0	1093.31	13.5496	97.9339	0	13.4482	99.2523	0	14.3614	94.9599	0.15	14.1264	95.4589	0.15	13.8247	94.9676	0	943.245	13.6751	98.3841	0	13.6137	98.6938	0.15	14.6445	93.4447	0	14.2359	95.0698	0	13.9021	93.8552
2025-02-03T06:39:16+08:00	13.5977	96.4691	0	13.5443	97.3358	0	13.4562	98.5611	0	14.2119	94.6059	0.15	14.081	96.0937	0	13.5523	98.1689	0	1080.37	13.5363	97.9629	0	13.4188	99.2431	0	14.3347	94.9737	0.15	14.1264	95.6085	0	13.8087	95.1751	0	938.553	13.6324	98.3734	0	13.6004	98.6358	0.15	14.6017	93.3837	0	14.2359	95.0195	0	13.8727	93.8064
2025-02-03T06:49:16+08:00	13.5977	96.585	0	13.5309	97.2992	0	13.4268	98.6252	0	14.2119	94.5006	0.15	14.0383	96.0296	0	13.5256	98.1231	0	1089.07	13.5069	97.8988	0	13.4188	99.263	0	14.3053	94.9676	0.15	14.0837	95.4482	0	13.7526	95.3338	0	947.857	13.5897	98.3932	0	13.6004	98.6572	0.15	14.6017	93.4218	0	14.1932	94.9966	0	13.8594	93.8247
2025-02-03T06:59:17+08:00	13.555	96.5621	0	13.4749	97.2335	0	13.4001	98.5657	0	14.1424	94.5342	0.15	13.9822	96.0021	0	13.4695	98.117	0	1063.87	13.4936	97.9492	0	13.3921	99.2477	0	14.2493	94.7936	0.15	14.057	95.4498	0	13.7259	95.4726	0	926.23	13.5763	98.3276	0	13.5309	98.648	0.15	14.559	93.4432	0	14.1638	94.818	0	13.8167	93.7835
2025-02-03T07:09:16+08:00	13.4989	96.6018	0	13.4321	97.2305	0	13.3867	98.5718	0	14.1264	94.4656	0.15	13.9529	95.8389	0	13.4695	98.1643	0	1121.59	13.4375	97.966	0	13.3494	99.2538	0	14.2226	94.7631	0.15	14.0143	95.5261	0	13.7526	95.7473	0	970.474	13.5203	98.3429	0	13.4882	98.6252	0.15	14.5003	93.2662	0	14.1077	94.7631	0	13.7606	93.7102
2025-02-03T07:19:17+08:00	13.4695	96.6537	0	13.4028	97.3083	0.15	13.3173	98.4695	0	14.0703	94.6426	0.15	13.8941	95.7824	0	13.4268	98.1353	0	1063.44	13.3814	97.9629	0	13.32	99.2844	0	14.1798	94.8501	0.15	13.9582	95.4894	0.15	13.7659	95.7229	0	931.33	13.4775	98.2773	0	13.4321	98.6114	0.15	14.4602	93.1868	0	14.0517	94.7799	0	13.7339	93.7331
2025-02-03T07:29:16+08:00	13.4268	96.5606	0	13.3467	97.2076	0	13.3173	98.4802	0	14.0303	94.4839	0.15	13.854	95.7702	0	13.3841	98.1033	0	1084.48	13.3093	97.8897	0	13.2906	99.3072	0	14.1237	94.8669	0.15	13.9422	95.4757	0.15	13.7526	95.9579	0	977.445	13.4642	98.3795	0	13.3894	98.6313	0.15	14.4175	93.1655	0	13.9956	94.9966	0	13.6912	93.7133
2025-02-03T07:39:17+08:00	13.3574	96.3821	0	13.32	97.1511	0	13.2425	98.4192	0	13.9876	94.5281	0.15	13.798	95.7748	0	13.312	98.0072	0	1116.53	13.2666	97.911	0	13.2212	99.295	0	14.1104	94.8531	0.15	13.8701	95.285	0.15	13.7819	96.054	0	996.875	13.3921	98.2422	0.15	13.3494	98.6755	0.15	14.3481	93.2876	0.15	13.9555	94.8074	0	13.6351	93.7087
2025-02-03T07:49:17+08:00	13.3307	96.6491	0.15	13.2185	97.0825	0	13.2158	98.3795	0	13.8994	94.3038	0.15	13.7552	95.8068	0	13.2559	98.0392	0	1110.51	13.2372	97.9889	0	13.1785	99.266	0	14.0543	94.8272	0.15	13.814	95.7412	0	13.7526	95.9701	0	991.357	13.352	98.3185	0.15	13.2746	98.6862	0.15	14.3053	93.2067	0.15	13.9101	94.8592	0.15	13.6057	93.8094
2025-02-03T07:59:17+08:00	13.2559	96.5469	0.3	13.2052	97.2793	0.15	13.0903	98.4298	0	13.8594	94.6105	0	13.7125	95.7458	0	13.2132	98.0575	0	1119.83	13.1811	97.9309	0.15	13.1064	99.2752	0	13.9689	94.7845	0.15	13.7579	95.3628	0	13.7659	96.0891	0	940.777	13.2773	98.3413	0.15	13.2185	98.6816	0.15	14.2626	93.2052	0.15	13.854	94.9508	0.15	13.5363	93.7224
2025-02-03T08:09:17+08:00	13.2292	96.5484	0.3	13.1331	97.3632	0.15	13.0903	98.5763	0	13.8594	94.8501	0	13.6564	95.9075	0	13.1998	98.0728	0.01	1128.04	13.1544	98.1048	0.15	13.0663	99.2813	0	13.9689	94.9218	0.15	13.7446	95.7427	0	13.7526	96.0266	0	953.827	13.2506	98.3886	0.15	13.2345	98.8678	0.15	14.2626	93.2754	0	13.854	95.0881	0.15	13.4936	93.7972
2025-02-03T08:19:17+08:00	13.2559	96.9467	0.45	13.2052	97.7615	0.15	13.117	98.8357	0	13.9155	95.0683	0	13.6858	96.2814	0	13.2132	98.2818	0.01	1112.94	13.1678	98.2696	0.15	13.0369	99.3042	0	14.0116	95.2606	0.15	13.8006	96.0479	0	13.7392	95.9945	0	1036.63	13.2773	98.6313	0.15	13.2612	99.0341	0.15	14.276	93.5225	0.15	13.8968	95.3536	0.15	13.5229	94.0703
2025-02-03T08:29:17+08:00	13.3867	97.4136	0.45	13.2879	98.1445	0.3	13.2025	99.1943	0	13.9742	95.5352	0	13.7125	96.7498	0	13.2559	98.4558	0.01	1083.48	13.2799	98.5702	0.15	13.0102	99.4415	0.01	14.081	95.5322	0.15	13.8567	96.492	0	13.7526	96.1501	0	996.832	13.336	98.8418	0.15	13.3627	99.1699	0.15	14.3187	93.9529	0.15	13.9956	96.054	0.15	13.5924	94.3969
2025-02-03T08:39:17+08:00	13.5122	97.8164	0.75	13.4028	98.5885	0.3	13.2719	99.4965	0	14.0997	96.0723	0.15	13.838	97.1191	0	13.328	98.6999	0.03	1113.9	13.3948	98.7503	0	13.0369	99.5377	0.01	14.1665	95.8846	0	13.9849	97.1145	0	13.7099	95.9487	0	963.223	13.4775	99.1714	0.15	13.5309	99.3118	0	14.4175	94.3771	0	14.1505	96.6567	0.15	13.7179	94.9462
2025-02-03T08:49:17+08:00	13.6938	98.0575	0.9	13.6004	98.9151	0.45	13.4829	99.9222	0	14.2813	96.5423	0.15	14.0089	97.5006	0	13.4962	99.0097	0.04	1127.01	13.6057	99.0982	0	13.093	99.6979	0.01	14.3614	96.7346	0	14.1398	97.435	0	13.6671	95.9945	0	998.539	13.6591	99.501	0.15	13.7259	99.556	0	14.559	94.8547	0	14.332	97.1374	0.15	13.9021	95.4528
2025-02-03T08:59:17+08:00	13.8621	98.4512	1.35	13.8247	99.3271	0.6	13.6938	100	0.15	14.4495	96.9879	0.3	14.2626	97.9263	0.15	13.7072	99.2798	0.07	1104.52	13.846	99.3164	0	13.2479	99.8581	0.02	14.5323	97.1283	0	14.324	97.9126	0	13.6671	96.0311	0	1024.96	13.9128	99.8398	0	13.9395	99.7436	0	14.7433	95.5688	0	14.5457	97.3724	0	14.1291	95.7748
2025-02-03T09:09:17+08:00	14.6391	99.0738	8663.85	15.3201	98.6206	9449.25	15.1839	99.5056	13223.8	14.9702	97.6318	3113.55	14.5857	97.9812	1464	14.0063	99.4492	87.24	1101.99	14.1558	99.3591	52.35	13.4482	100	0.03	14.8154	97.6822	801.75	14.8741	98.1033	2481.3	13.6404	96.0159	0	992.331	14.2226	99.9908	32.1	14.5003	99.3408	699.75	14.9542	96.025	73.65	15.0931	97.5723	2420.7	14.4095	95.9472
2025-02-03T09:19:16+08:00	15.7954	95.9335	10177.8	16.997	91.6396	14758.3	17.9236	88.4718	13163.2	15.8568	96.8505	3820.8	15.6378	97.2396	6180.75	15.4162	99.0433	6607.36	1102.07	16.8502	92.2179	10045	13.6992	100	0.05	15.5764	98.1003	2133.3	15.8087	98.3322	2908.8	13.5843	95.9533	0	1009.05	15.5604	98.941	16329.9	16.8662	94.5571	17813.2	15.6138	96.7575	1976.1	16.1639	97.9126	2698.65	15.523	96.022
2025-02-03T09:29:17+08:00	17.3041	93.3486	12504.3	19.0826	87.3869	21862.5	20.0732	82.2477	13048.5	17.0771	96.8322	4309.65	16.9036	95.9335	9334.8	16.7407	97.7066	7616	1129.38	18.4337	89.0578	9745.5	14.1237	100	22.45	16.5537	98.6816	2339.85	16.9944	98.6084	3181.8	13.571	96.0754	0	1028.44	17.0558	97.4258	18198.8	19.0051	89.4194	25388.7	16.5885	97.5036	2248.95	17.3175	97.8576	3046.5	16.7193	95.9518
2025-02-03T09:39:17+08:00	18.9944	90.6828	16004.5	20.6901	85.153	26372.6	21.8864	79.1836	23860.5	18.3829	96.3226	4707.75	18.4257	94.7341	6290.55	18.4043	95.9945	10665	1032.76	20.2388	85.745	11517.2	17.8061	88.8563	10316.8	17.6699	99.0692	2507.7	18.2521	98.5565	3476.85	13.4855	95.9838	0	1050.95	18.7728	94.8547	22541.1	20.9625	86.3447	22140.9	17.6459	98.0575	2658	18.6126	98.0941	3315	18.0144	95.7748
2025-02-03T09:49:17+08:00	20.7275	87.7165	23361.5	22.4071	82.5452	16725.8	24.0627	76.1547	37256.7	19.6487	95.3948	5201.4	19.9851	93.2341	15142.7	20.1266	93.7362	18017.3	1065.62	22.0439	84.8844	13762.2	19.881	82.7695	12692.5	18.698	99.1531	2754.45	19.5098	97.9309	3747.45	13.4295	95.903	0	1033.46	20.5753	92.5231	22526.4	22.9492	83.3173	25728	18.5725	98.0728	2782.8	19.6967	98.4054	3701.85	19.4671	94.8302
2025-02-03T09:59:17+08:00	22.4632	87.7821	28591.2	24.3111	81.2757	34372.8	26.466	71.8273	24775.9	20.9251	95.1507	5755.65	21.5045	92.8954	7694.7	21.7769	92.2271	27381.8	972.149	23.9666	83.2227	17069.7	21.9291	78.8785	9011.2	19.5178	98.909	3060.3	20.8663	98.6725	4152.3	13.4001	95.9533	0	1000.62	22.3831	90.7836	29655.6	25.0908	80.5661	23425.1	19.5045	98.1781	3091.35	20.9064	98.7274	4275	20.9171	94.7173
2025-02-03T10:09:17+08:00	24.2096	85.3086	23282.4	26.1162	79.9527	35327.6	28.4073	70.2113	26833.1	22.1748	94.313	6297.15	22.9973	92.4605	13933.5	23.6969	90.2434	24698.9	887.953	25.7717	81.0529	18337.9	23.8758	77.3907	15708.2	20.5058	98.9883	5902.95	22.2362	98.7259	4481.85	13.344	95.9945	0	1035.25	24.2283	88.3131	24880.3	27.0188	78.3566	28855.5	20.4604	97.7157	3445.35	22.1588	98.8968	4370.7	22.4418	94.1985
2025-02-03T10:19:17+08:00	25.8465	82.3667	36744.3	27.8492	75.8572	46076.6	30.3594	67.3228	31862.6	23.4298	94.4289	8655.15	24.4606	91.4031	7852.65	25.729	88.1056	21862.4	832.96	27.5929	79.3866	21250.1	25.9373	75.6283	18447.4	21.4111	98.6221	4340.85	23.5794	98.0667	4746.75	13.3734	96.3195	0	1009.54	26.0441	86.9291	26212.2	28.7491	77.2625	35611.6	21.5045	96.8536	3736.35	23.4833	98.9563	4643.85	23.9506	93.3608
2025-02-03T10:29:17+08:00	27.454	80.6943	42264.9	29.4167	75.6268	32475.6	31.302	68.1788	24385.3	24.6796	93.5134	36532.9	25.8946	89.8451	8609.85	27.7317	85.1087	27279.4	724.757	29.4167	77.3114	25148.1	27.462	75.8419	20567	22.4578	98.4512	3866.1	24.781	98.1125	4985.4	13.4001	96.4141	0	1021.51	27.7958	85.2048	28000.1	30.5676	75.1247	35801.9	22.5887	96.5057	4044.45	24.7223	98.8586	5076.3	25.3712	92.4926
2025-02-03T10:39:16+08:00	29.0482	79.9023	42265.5	30.9789	75.9396	38355.4	32.3701	69.8894	16893.6	25.8866	93.7423	9448.95	27.3152	90.0069	10177.5	29.7772	82.15	30668.8	632.832	31.0243	75.9884	24203.7	29.1978	73.6431	19082.2	23.3898	98.2818	4222.8	26.1242	97.0108	5428.5	13.555	97.0794	0	998.553	29.3847	84.1413	37886.4	32.4128	73.2128	34813.5	23.5634	96.3378	4242.75	26.0441	98.7259	5589.75	26.8532	92.1859
2025-02-03T10:49:17+08:00	30.5703	77.9904	41782.7	32.2499	73.5103	23362.8	34.1699	66.8498	35582.1	27.1096	90.7881	9064.95	28.7491	88.9906	26208.8	31.5557	79.6826	38297.6	578.391	32.6505	73.3425	25520.8	31.0056	71.4199	23767	24.3217	97.9934	4616.85	27.2831	96.611	6035.25	13.6831	97.3755	0.01	1001.59	30.9361	82.8458	41031	33.8949	72.43	43063.4	24.5914	96.1456	4450.2	27.3285	98.4695	6517.8	28.2338	91.1818
2025-02-03T10:59:17+08:00	32.1084	77.3678	29703.6	33.5477	74.1985	49780.5	36.1246	64.4923	40318.4	28.3352	92.282	9890.4	30.3674	87.57	32864.4	33.3768	78.6435	20746.2	495.601	34.1886	73.576	29521.5	32.8294	70.6355	15928.3	25.3391	98.1323	5124.75	28.653	96.3226	6792.6	13.8514	97.7279	0.03	1019.82	32.5463	81.1383	33817.8	35.473	70.9483	45467.9	25.721	95.8831	5107.95	28.7758	97.9614	14964.6	29.6704	90.3578
2025-02-03T11:09:17+08:00	33.4222	76.6262	45283.7	34.7627	74.3862	43790.1	37.2114	65.7008	28344.3	29.625	92.4407	10652.4	32.1138	84.6006	42533.7	34.8215	77.2488	33689.6	439.614	35.4891	73.228	28476	34.3996	68.5496	22763.5	26.3993	98.1094	5823.9	29.9107	95.5398	7818.6	14.1211	97.9904	88.2	1015.52	33.8869	80.5493	43688.6	37.0085	69.9809	51960.9	26.7357	96.2127	5652.6	30.2285	96.6293	8608.05	31.2779	88.5817
2025-02-03T11:19:17+08:00	34.8322	76.3104	46359.4	36.1006	73.1029	50132.1	37.9992	66.5446	21886.9	31.2005	90.6889	13125.9	33.9296	82.298	32704.3	36.4023	74.8577	35082.2	378.661	36.7067	73.048	27501	35.2167	70.2525	24248.3	27.6143	98.1643	7373.4	30.9575	94.1802	4494.75	15.1545	97.9614	4262.4	1020.02	35.3822	79.4125	35369.2	38.4478	69.958	50479.8	27.9454	96.6979	8344.5	30.8747	93.2097	7566.9	33.043	86.659
2025-02-03T11:29:17+08:00	34.1112	75.5642	45617.2	35.3128	74.0749	25728.3	37.3209	66.6957	39438.1	31.2833	88.101	15632.1	33.7453	78.4604	48233.7	35.8522	76.0067	38594.6	361.92	36.1833	72.6085	35103.6	37.0832	67.6143	22876.2	27.7264	97.1023	8042.25	31.3527	91.3054	25340.4	16.3561	97.9248	4610.56	1021.42	34.987	76.8643	23660.7	37.7295	69.308	46232.1	28.3139	95.5856	8029.95	31.5076	91.2749	12150.5	33.3101	83.3448
2025-02-03T11:39:17+08:00	35.8629	77.4411	40762.8	36.453	74.0414	8556.6	39.2355	64.2908	39765.3	32.9149	86.9749	6451.05	35.6199	79.4919	45887.7	37.7989	73.5973	45957.1	355.359	37.7642	71.2718	38124.4	38.9498	66.5339	31211.5	29.3233	98.2101	8425.5	32.5437	87.245	38069.7	17.7047	97.2519	5018.88	1001.14	36.4397	77.5174	23521.5	39.1527	69.6895	43791.4	29.7772	96.6995	9412.95	32.525	88.719	13844.7	35.0298	82.9557
2025-02-03T11:49:17+08:00	35.6626	75.7183	42652.9	36.4263	73.3227	24892.5	38.632	65.8244	26578.5	33.6065	84.5228	36979.4	35.9724	77.1206	32452.2	37.7588	73.9223	18304	298.728	37.5692	71.6564	18718.1	37.7054	68.9784	33587.2	29.649	97.4044	19243.8	33.1231	86.981	25976.6	19.0906	96.5698	5393.92	953.702	36.5919	76.846	20270.8	39.0246	69.4682	29260.3	30.37	95.9579	12478.3	33.0163	85.8228	30309.8	35.6226	80.2701
2025-02-03T11:59:16+08:00	35.425	73.1731	32609	35.959	68.5893	17179.3	38.6587	62.4048	24912.6	33.254	79.4125	21144.9	35.5905	73.37	35706.9	37.8576	70.7042	11934.7	302.708	37.2835	69.0105	33678.4	39.7375	67.2587	19609.6	30.1991	93.8338	29523.6	32.274	82.9114	23986.8	20.4204	96.5164	5944.32	857.124	36.4103	72.8328	48637.9	38.3063	66.302	30476.4	30.8907	93.225	38162.9	32.3247	80.8789	28101.8	35.5932	75.7977
2025-02-03T12:09:17+08:00	33.7453	69.1752	23452.7	34.5064	67.6387	30982.7	36.9551	60.3738	19241.6	32.4823	76.7895	43386.6	33.9857	70.3899	22600.3	36.6293	66.8269	25129	318.447	35.6733	66.479	26197.7	38.7495	69.6666	20244.5	30.0175	86.2211	19155.6	31.7079	79.0204	30496.8	21.8944	96.1486	6361.6	771.797	34.8749	70.5669	24619.1	36.3756	61.9516	44305.8	30.1163	86.9429	17723.1	31.9295	76.5286	25991.8	34.2821	73.2601
2025-02-03T12:19:16+08:00	33.4356	75.3887	44268.4	34.7173	71.5099	24246.9	37.2808	62.9953	34601.4	32.6505	77.9294	23099.2	33.6332	73.4325	28328.7	36.3169	67.7562	36587.5	309.187	35.4463	65.33	25305.6	38.1567	66.6621	25354.2	30.7786	85.2506	43621.5	31.5824	81.2039	6655.65	23.3951	95.874	6906.88	740.984	34.5758	71.7662	41651.4	36.5145	64.0223	40169.9	30.8774	85.7313	28068.9	31.9589	77.5677	26864.1	34.5785	73.5988
2025-02-03T12:29:17+08:00	32.9709	71.8685	43944.3	34.1539	68.3803	39484.5	36.3809	61.7411	27709.7	32.7199	76.2188	47717.9	33.1285	71.7861	13427	35.6813	67.1763	34887.7	325.691	34.9523	66.9841	38502	36.8429	62.6795	23275.5	30.6798	82.8794	35923.6	31.4942	79.9771	12797	24.8959	95.1003	7697.92	646.911	34.1672	71.0536	34799.6	35.8389	64.5655	36990.8	30.7225	83.4821	8337.15	32.031	76.6247	32457.2	33.9029	73.2921
2025-02-03T12:39:17+08:00	33.294	74.0429	34199.8	33.9563	70.4799	14005.7	36.7868	61.001	35347.1	33.043	75.1842	15788	33.6198	72.636	28986.9	35.935	66.8467	34252.8	292.353	35.1633	64.8585	37800.4	37.126	63.1846	31928.3	31.3287	82.9068	23815.5	31.2539	78.1537	24499.1	26.3966	94.2214	8079.36	574.019	34.3942	71.4046	37720.5	36.1192	63.2837	33547.2	31.4542	81.9806	14080.3	31.5957	75.1461	26789.7	34.0444	74.2886
2025-02-03T12:49:17+08:00	32.8401	72.491	26658.6	33.7854	72.0272	22690.2	35.5638	61.6678	19258.2	32.8882	75.7137	45075.4	32.7894	71.9005	45180.3	34.7921	67.5563	27279.4	269.652	34.202	66.952	29494.8	36.8269	61.3764	41922.6	31.1177	81.2818	15985.8	31.6945	80.0488	14228	27.8412	92.7108	8798.72	466.472	33.505	71.7067	46377.8	35.6279	64.7639	46703.4	30.9468	80.3937	12888.2	32.6238	77.8393	24549.2	33.4249	73.9544
2025-02-03T12:59:17+08:00	33.7854	76.9009	44532.6	35.2407	72.9564	43373.7	37.7161	63.7781	20887.5	34.1112	76.2493	27915.8	34.0417	74.5907	20280.2	36.2341	69.839	28303.4	299.318	35.9831	66.0487	25617	37.3503	61.5991	37847	32.3194	83.006	10779.9	32.8374	81.2314	14623.2	29.3259	92.0104	9958.4	439.879	35.0431	73.6583	24178.3	37.2221	64.6754	25222.8	32.4876	82.4765	65145.6	34.0604	77.0825	33967.4	35.3983	73.1914
2025-02-03T13:09:17+08:00	34.8882	74.284	48789.4	36.3836	70.4891	41135.2	38.9551	62.0478	37829.1	35.238	74.4305	40128.8	35.3262	72.6375	35344.2	37.7855	67.4327	33771.5	272.668	37.4945	64.4572	36833.7	36.1192	62.3041	37642.2	33.2113	82.2751	16269.6	33.3475	80.7553	11965.5	30.6878	91.1055	16747.5	366.774	36.397	71.4839	28206.4	38.5466	63.2425	48715.9	33.2486	82.4338	20612.8	34.2847	75.1827	16280.2	36.3863	72.6741
2025-02-03T13:19:16+08:00	34.8882	69.3309	36896.2	35.7214	68.307	46896	37.8977	60.3784	30115.2	34.688	73.8552	47491.4	35.0992	70.4021	38347.2	37.2915	66.3645	29225	268.953	37.0138	64.7486	29233.1	37.4197	63.6835	20259.8	32.9576	79.8398	25114.1	33.2059	78.3047	25190.8	32.2606	90.1839	32368.6	307.515	35.9724	70.1793	29732.6	37.4865	62.7253	43446.6	32.8801	81.2711	11494.2	33.9055	74.2763	17774.2	35.708	71.9188
2025-02-03T13:29:16+08:00	34.7333	74.1421	31423.5	35.7214	71.2322	17754.8	37.8843	63.2486	32809.6	34.3114	75.4955	13928.4	35.0992	72.5811	30445.8	37.4331	67.4586	26255.4	280.289	37.2568	63.8849	41052.3	39.2008	60.4776	24217.6	33.0137	79.762	14723.1	32.8107	78.7091	10773.6	32.5731	84.8737	26132.5	258.284	36.1727	71.7296	31501.2	37.8683	64.625	39576.4	32.8508	81.1994	9074.4	33.1018	73.6248	8229.9	36.1299	72.2469
2025-02-03T13:39:16+08:00	32.9416	68.6229	12539.2	33.0831	67.0695	12565.2	35.7908	61.5671	14704.3	32.1698	71.7311	9324.15	33.3234	69.221	13671.6	35.6813	66.5995	14586.9	306.412	35.1499	64.5258	19227.9	38.6374	61.2345	30689.3	31.4435	76.2417	5795.85	30.816	74.8577	7374.3	34.3008	85.565	31273	272.891	34.3648	69.688	18577.3	35.0645	64.5899	19064.7	31.1604	80.8423	5774.25	30.9735	72.9519	6892.65	33.7186	71.1849
2025-02-03T13:49:16+08:00	30.7813	68.632	12271.2	31.0643	68.1971	13381	33.4409	62.0432	17065.3	30.2712	72.7001	10359.3	31.0136	69.9763	11991.8	33.2246	66.5431	19845.1	297.464	32.7894	65.8305	22165.2	38.608	61.5412	25221.1	29.7612	76.3561	6726.3	29.4007	74.8608	7440.15	34.8829	82.8885	20556.8	254.231	32.0817	69.0715	23836.1	32.8908	64.3412	21685.9	29.5956	80.1144	5887.5	29.4808	75.198	6946.05	31.8147	72.1385
2025-02-03T13:59:17+08:00	29.3153	69.1722	12373.5	29.5422	69.8344	10027.3	31.8788	64.2954	14722.5	28.9387	73.959	7932.6	29.6918	71.0246	12369.5	31.7266	67.9713	15616	273.596	31.1391	68.3528	20211.9	36.1379	62.9862	17443.8	28.5595	77.8378	6976.65	28.0735	76.6766	6166.8	35.5478	78.8647	28815.4	232.698	30.6558	71.2993	18816.3	31.6678	64.4007	21927.3	28.6931	78.5077	5526.75	28.1003	74.4762	5505.9	30.4314	73.3333
2025-02-03T14:09:17+08:00	27.4968	70.6035	9624.6	27.5528	70.9163	8750.4	29.9802	64.7669	13068.6	27.211	74.3313	6893.7	27.9053	71.4061	9586.05	29.9641	68.6717	12334.1	310.677	29.2886	68.5405	17443.1	33.7881	62.739	21882.9	27.1176	76.5286	5129.4	26.5461	76.7987	5950.65	34.5144	74.5678	23593	173.164	28.7945	71.4015	17471.8	29.4408	66.9566	16956.3	27.1149	79.0661	4707.45	26.5942	76.2325	5427.45	28.629	73.2143
2025-02-03T14:19:17+08:00	25.9586	72.929	8968.35	26.0307	73.1991	8452.35	28.2631	65.9174	11802.2	25.8999	74.8852	6803.1	26.4553	73.7026	8528.85	28.127	70.4952	11970.6	313.791	27.5235	70.1518	15799.2	32.1645	64.5441	18288.6	25.8892	77.2854	4815.9	25.4593	76.7865	6004.65	34.5144	75.2606	27996.2	216.427	27.2591	74.2977	15648	27.7798	70.5486	15654.9	26.1429	77.4594	4392.9	25.454	77.5921	5050.95	27.1336	75.2651
2025-02-03T14:29:17+08:00	24.4205	72.8664	7100.25	24.1989	73.4417	6679.05	26.6796	68.4947	9928.65	24.3538	73.5515	5071.8	25.0641	74.0703	6521.1	26.6903	70.9422	10001.9	289.965	26.0121	70.6401	12784.7	29.9908	66.5492	15047.7	24.6609	76.3958	3670.35	23.51	76.0845	4579.2	34.0471	73.8277	24012.8	199.761	25.7076	72.7184	12677	25.9186	69.2073	12730.5	24.8878	75.3246	3224.55	23.5687	74.7372	3784.2	25.6702	74.3847
2025-02-03T14:39:17+08:00	22.546	75.0286	6111.9	22.3938	75.3658	6027.3	24.6689	70.0725	8320.95	22.8077	75.1431	4719.6	23.3898	73.8323	5782.95	24.8959	71.2627	8271.36	286.273	23.9666	71.8807	11003.8	28.2391	68.6595	14295	23.1201	77.3678	3379.05	22.7008	75.5688	4181.85	34.1325	75.6634	25108.5	206.941	23.9025	74.1939	10705	24.0333	72.5826	11401.2	23.5206	77.4899	3046.5	22.4685	75.9716	3596.1	24.1615	74.67
2025-02-03T14:49:16+08:00	21.2215	74.9615	5849.25	21.2669	73.7133	5652.45	23.2055	69.7658	8041.05	21.6007	74.8852	4387.35	22.108	75.0591	5495.25	23.4699	72.2713	8094.72	348.085	22.4846	72.2484	10368.3	26.5568	70.3853	12001.3	21.9051	77.6654	3099.6	21.4858	77.1511	4053.3	33.4089	74.6365	36577.3	213.936	22.5219	73.782	10308.2	22.5406	72.1233	10635.3	22.4765	76.3409	2802.15	21.3149	76.318	3547.65	22.7916	75.9884
2025-02-03T14:59:16+08:00	20.4044	76.0403	5664.75	20.5032	76.9131	5776.05	22.1374	70.6371	7873.8	20.7729	76.5805	4403.85	21.1227	76.5881	5196.6	22.3003	74.2611	7818.24	318.187	21.4111	75.2926	10432.2	24.498	71.8685	10309.1	21.2001	78.9792	3113.4	20.7515	77.5814	4213.8	34.4717	77.1435	16788.5	226.479	21.4084	76.8765	10243.8	21.5953	73.7072	10913.8	21.5473	77.9034	2593.2	20.7649	79.5239	3864.75	21.7929	76.7224
2025-02-03T15:09:17+08:00	19.9798	77.3816	6880.95	20.2522	78.7533	6594.45	21.6167	73.695	9129.75	20.5165	79.408	5089.5	20.7168	78.1598	6329.7	21.6781	76.2554	9405.44	321.054	20.9304	78.1628	13482.9	22.789	72.2759	9781.76	20.8316	80.3601	3726.9	20.4685	80.4013	4501.8	35.7481	75.9854	20638.7	219.019	20.9998	79.7421	13353.6	21.4698	75.4452	12699.8	21.0666	79.7192	3231.45	20.5539	82.6764	3779.25	21.3417	78.6114
2025-02-03T15:19:16+08:00	20.0065	81.6785	6084	20.14	82.4079	6150.15	21.4351	76.4157	8082	20.5325	81.3138	4642.95	20.6207	80.8835	5544.9	21.5499	79.7482	8314.88	321.897	20.8316	80.7034	11455.5	21.8009	74.5953	9725.44	20.7889	82.8092	3192.45	20.6126	83.1113	4282.2	35.4917	74.2077	23459.8	227.974	20.901	81.8296	10960.7	21.4004	79.1379	11679.9	20.9678	82.594	2813.7	20.594	84.0055	3519.3	21.2161	81.8158
2025-02-03T15:29:17+08:00	20.1934	83.5645	6679.2	20.3643	83.8087	6981.6	21.3523	79.6475	8330.25	20.7168	83.1449	5395.65	20.634	82.4567	5767.35	21.2562	81.0559	8448	312.589	20.9998	81.5839	12343.8	21.4191	75.7839	12083.2	20.845	84.5624	3413.25	20.8797	84.4038	4500.75	35.7908	74.6914	29081.6	249.889	21.112	84.3168	11732.1	21.7796	81.355	12537.6	21.1093	84.1154	2878.8	20.9758	86.2623	4175.4	21.3283	83.328
2025-02-03T15:39:17+08:00	21.2642	85.3925	8272.35	21.9425	84.4755	7365	22.6848	80.3983	8161.65	21.7288	86.5171	5934.15	21.4752	85.9876	5828.1	22.0039	84.3427	8762.88	300.015	22.5113	81.973	16728.9	21.3497	78.5763	10531.8	21.5099	88.4642	3200.85	21.6407	87.0451	3339.45	34.2714	72.4575	13644.8	215.425	22.6074	83.6377	15975.6	24.3004	77.5921	13215.3	21.63	87.0634	3015.15	21.8357	87.7485	2668.35	22.116	85.7588
2025-02-03T15:49:17+08:00	21.2215	85.214	3928.5	21.4778	84.0696	4399.2	22.586	81.2818	4719.45	21.5312	84.4862	3354.9	21.7449	85.1591	3165	22.3991	84.8844	5162.24	294.356	22.9358	81.3535	9779.25	21.4351	80.4196	11084.8	21.5099	86.5217	1825.2	21.2482	84.9058	2941.8	32.2606	72.3537	15718.4	237.603	22.9332	82.8824	8519.55	23.6809	80.5264	8041.65	21.873	86.125	1598.7	21.5099	85.7023	2839.65	22.1721	84.4129
2025-02-03T15:59:16+08:00	20.5566	84.889	4153.8	20.7301	83.9872	3987.9	21.8303	82.031	4555.2	20.9545	83.505	2856.45	21.1227	84.8661	3450.75	21.6781	85.0721	4952.32	246.966	22.3297	81.3916	7974.45	23.4966	78.0713	12774.4	20.9865	85.8991	2019	20.7675	84.3717	2610.6	30.8293	73.4279	12508.2	249.66	22.4231	82.1515	7227.45	23.032	80.6363	7337.25	21.4618	84.9805	1801.5	20.9331	87.5624	2280	21.8917	83.7751
2025-02-03T16:09:17+08:00	19.63	83.8117	4084.8	19.7849	83.9048	3977.85	20.8877	82.1057	5346.75	20.2094	82.8687	2955.6	20.3643	83.6057	3738.75	20.845	84.567	5591.04	256.859	21.355	81.7304	7615.35	23.566	79.5178	7864.32	20.351	84.6998	2052.6	20.2308	83.9323	2780.25	29.2298	73.3608	11197.4	225.031	21.5633	82.1195	7276.2	21.8784	80.6302	7602.75	20.8156	84.1138	1821	20.2174	88.0781	2358.45	21.2722	83.0335
2025-02-03T16:19:17+08:00	19.0932	84.1138	3988.2	19.4617	83.8346	4704.75	20.1293	81.9989	5217	19.6193	83.5843	3145.95	19.7742	83.36	3479.4	20.1827	84.4709	5317.12	233.797	20.5352	82.2568	7070.7	22.9038	79.6551	7255.04	19.8142	84.8615	2022.75	19.7902	84.1016	2148.9	27.7264	74.0795	10178.6	251.725	20.7328	82.6719	6885.3	21.3283	81.1261	9167.25	20.2228	84.0131	1674.45	19.7528	88.275	1640.1	20.7649	83.0106
2025-02-03T16:29:17+08:00	18.7114	84.5548	2585.7	18.6847	84.6174	2564.85	19.638	82.9923	3532.5	19.0986	83.4226	1911.3	19.379	83.6423	2306.55	19.8009	84.6647	3664.64	243.248	20.1133	82.3621	4830.3	21.7315	80.8194	7101.44	19.403	84.8783	1305.6	19.2267	84.0879	1790.7	26.426	74.1192	8038.4	255.122	20.2682	83.9323	4763.1	20.626	80.7401	5094.9	19.8142	84.1917	1148.25	19.2161	87.1321	1408.35	20.3136	83.4546
2025-02-03T16:39:16+08:00	17.9503	84.8325	2216.1	17.9263	84.567	2307.15	18.8502	82.385	3041.1	18.3696	83.4958	1611.45	18.5939	83.6896	2005.05	18.9704	84.7776	3225.6	233.066	19.1226	82.5772	4328.4	20.8557	81.6846	6737.92	18.7247	84.4846	1106.55	18.6046	83.5965	1691.25	24.7971	74.02	6840.32	282.094	19.2241	83.8941	4166.7	19.5418	81.0071	4300.8	19.0959	84.0543	977.4	18.5271	87.0253	1479.9	19.622	83.0259
2025-02-03T16:49:17+08:00	17.3602	84.8569	2297.25	17.2908	85.2812	2160.75	18.2013	82.8641	3130.8	17.7928	83.8346	1560.45	17.9316	83.9719	2079.75	18.2788	84.8203	3347.2	244.869	18.4604	82.5818	5197.35	20.4871	81.6693	4629.76	18.1746	84.8783	1078.35	17.9824	83.7247	1267.35	23.3684	74.5083	6640.64	244.544	18.4924	84.2603	4697.7	18.909	81.5015	4147.8	18.5031	84.004	1132.05	17.9637	87.7211	1000.05	18.9597	83.2502
2025-02-03T16:59:17+08:00	16.6419	84.7456	1556.25	16.5457	85.3056	1503.9	17.4029	83.3967	2048.4	17.1199	83.7064	1088.25	17.3415	83.6881	1390.65	17.5151	85.2308	2174.72	243.339	17.5551	83.3768	3413.55	19.387	82.179	4213.76	17.4964	84.622	796.5	17.3896	84.1932	1054.2	22.2469	76.3272	6330.88	266.71	17.718	84.4358	3126.15	18.2467	82.0783	3537.15	17.8702	84.0604	667.05	17.3175	88.0751	914.85	18.2574	83.1342
2025-02-03T17:09:16+08:00	16.1612	85.7771	1267.2	16.1212	86.1204	1297.65	16.8395	84.1886	1866.75	16.7407	84.8844	960.45	16.8074	84.3381	1218.6	16.9383	85.3361	2026.24	256.747	17.0638	84.0284	3494.4	18.9223	81.9074	5056	17.0905	85.5894	679.05	16.9356	84.8508	901.05	21.622	78.5107	7749.12	272.592	17.224	84.7501	3076.65	18.0064	82.5498	2881.2	17.3762	84.7013	589.65	16.8795	88.3955	748.5	17.3949	85.0446
2025-02-03T17:19:17+08:00	15.7366	85.9236	1102.05	15.6992	86.8071	1024.5	16.3054	85.1484	1615.65	16.3321	85.1591	792.6	16.4015	84.6403	1084.35	16.4603	86.1707	1802.24	276.884	16.527	84.9073	3134.85	17.8916	83.0472	3424	16.706	85.5238	612.3	16.5137	85.1392	625.8	21.3283	81.088	6625.28	293.051	16.7861	85.6901	2755.65	17.9637	81.6373	2620.2	16.9516	85.7771	522.9	16.4443	87.5929	446.85	16.8742	85.5283
2025-02-03T17:29:17+08:00	15.1171	86.5263	649.5	14.9809	86.4897	631.05	15.6886	85.51	917.85	15.6859	84.2466	418.65	15.8942	84.5579	588.6	15.8675	86.3996	1054.72	285.042	15.8515	85.4337	1592.7	17.7234	82.4109	3683.84	16.1292	85.246	302.25	15.75	84.9256	193.05	21.4271	82.7466	7022.08	268.811	16.0117	86.1067	1455.6	16.6125	82.8931	1315.05	16.5457	84.6235	282.45	15.7393	87.451	28.8	16.0304	86.3172
2025-02-03T17:39:17+08:00	14.6685	89.836	13.95	14.77	91.2459	0.15	14.9008	87.5196	19.35	15.531	89.8405	0	15.304	87.8782	2.1	15.2052	88.1971	12.71	310.927	15.1892	88.1025	0.75	17.5978	81.7243	3535.36	15.7046	89.3324	0	15.7073	91.0094	0	22.0066	85.4292	6791.68	281.723	15.4082	88.5405	0.45	15.9529	85.9922	0	15.9823	87.1458	0.45	15.8675	92.0989	0.15	15.6191	88.3116
2025-02-03T17:49:17+08:00	15.3174	93.55	0.3	15.2213	93.5454	0.15	15.2399	92.047	0	16.0224	92.2133	0	15.7233	92.4773	0	15.4856	92.9305	0.01	317.003	15.5684	90.6508	0.15	16.495	83.6332	1696	16.1559	92.285	0	16.0624	93.1456	0	22.076	85.2689	3808	251.982	15.7446	90.4875	0.15	16.1051	88.8075	0	16.4469	90.5867	0	16.2039	93.5668	0.15	16.0437	89.9428
2025-02-03T17:59:17+08:00	15.6966	94.3969	0	15.5444	94.8592	0	15.547	93.9849	0	16.3455	93.1731	0.15	16.0491	93.6217	0	15.7527	94.4381	0	365.553	15.8648	92.5368	0	15.5203	87.0771	0.82	16.4549	93.3654	0.15	16.3001	94.0703	0.15	21.5259	85.0706	3893.76	213.585	15.9983	92.5017	0.15	16.2467	91.6487	0.15	16.7273	91.8792	0.15	16.487	93.9284	0	16.2387	91.3481
2025-02-03T18:09:16+08:00	15.9369	94.9264	0	15.798	95.5215	0	15.774	95.2285	0	16.5564	93.576	0.15	16.2707	94.1756	0	15.9369	95.5123	0	363.228	16.0464	93.9422	0	15.7767	90.309	0.01	16.6793	93.9849	0.15	16.487	94.7021	0.15	20.9438	84.0238	4444.16	204.977	16.2226	93.8979	0.15	16.3588	92.8664	0.15	16.9116	92.4239	0	16.6686	94.3374	0	16.3829	92.2164
2025-02-03T18:19:17+08:00	16.0758	95.0683	0	15.9823	96.1028	0	15.9155	96.2173	0	16.7113	93.9162	0.15	16.4843	94.5327	0	16.0918	96.1685	0	388.611	16.2173	94.9493	0	15.9449	92.7016	0	16.8048	94.1497	0.15	16.6259	94.9538	0.15	20.3777	84.0604	4221.44	225.806	16.3508	94.8257	0.15	16.4443	94.3969	0.15	17.0825	92.9686	0	16.8235	94.5281	0	16.5377	92.5704
2025-02-03T18:29:17+08:00	16.1746	94.9966	0	16.1078	95.7839	0	15.9983	96.4736	0	16.7807	93.5531	0.15	16.6098	94.2596	0	16.2039	96.5118	0	423.883	16.2867	94.9676	0	16.0704	94.1939	0	16.8902	93.9391	0.15	16.6979	94.4869	0.15	19.9237	84.6052	2804.48	188.521	16.4096	95.285	0.15	16.4736	94.6944	0.15	17.1519	92.9259	0	16.8368	94.3084	0	16.6072	92.8634
2025-02-03T18:39:17+08:00	16.244	95.1751	0	16.1639	95.7229	0	16.0544	96.4019	0	16.8101	93.3806	0.15	16.6659	94.1665	0	16.26	96.6262	0	445.029	16.3134	95.082	0	16.1826	95.5779	0	16.9169	93.814	0.15	16.754	94.7066	0.15	19.3442	84.0604	2503.04	190.888	16.4656	95.5825	0.15	16.4576	95.0561	0.15	17.1946	92.903	0	16.8795	94.2092	0	16.6365	92.871
2025-02-03T18:49:17+08:00	16.244	95.198	0	16.1933	95.6359	0	16.0971	96.4691	0	16.8662	93.4432	0.15	16.6819	94.02	0	16.2894	96.6155	0	476.818	16.3134	95.2346	0	16.2119	95.7519	0	16.9169	93.9254	0.15	16.7247	94.4503	0.15	18.7781		2610.56		16.4363	95.967	0.15	16.487	95.3338	0.15	17.1786	92.8298	0	16.9089	94.3374	0	16.6205	92.8771
2025-02-03T18:59:16+08:00	16.2734	94.9371	0	16.22	95.7275	0	16.0971	96.4569	0	16.8795	93.2479	0.15	16.722	93.9193	0	16.2734	96.5988	0	475.281	16.3294	95.2712	0	16.1986	95.9533	0	16.9329	93.8796	0.15	16.7674	94.4274	0.15		83.8132		189.869	16.4496	96.08	0.15	16.4736	95.3201	0.15	17.1653	92.8344	0	16.8662	94.1665	0	16.6205	92.9595
2025-02-03T19:09:16+08:00	16.26	94.8592	0	16.1639	95.5734	0	16.1105	96.492	0	16.8368	93.1746	0.15	16.6953	93.7453	0	16.26	96.5972	0	475.868	16.3134	95.2667	0	16.2119	96.1639	0	16.9169	93.7835	0.15	16.738	94.4427	0.15	18.1266	83.83	1662.08	194.663	16.4096	96.08	0.15	16.4443	95.5718	0.15	17.1786	92.8084	0	16.8662	94.2168	0	16.6072	93.0037
2025-02-03T19:19:16+08:00	16.244	95.1324	0	16.1933	95.6008	0	16.0677	96.492	0	16.8235	93.2326	0.15	16.6953	93.9345	0	16.2467	96.5621	0	511.974	16.2573	95.404	0	16.2119	96.2921	0	16.8902	93.9193	0.15	16.7247	94.5022	0.15	17.5471	84.4984	1582.72	189.807	16.4096	96.2127	0.15	16.4443	95.7229	0.15	17.1519	92.8527	0.15	16.8528	94.2031	0	16.5644	92.9549
2025-02-03T19:29:17+08:00	16.2039	94.963	0	16.1639	95.404	0	16.0544	96.4462	0	16.8101	93.2601	0.15	16.6659	93.8277	0	16.2173	96.5972	0	526.249	16.2573	95.3613	0	16.1826	96.3821	0	16.8475	93.8186	0.15	16.6819	94.493	0.15	17.0798	85.3452	1448.96	218.336	16.3508	96.3043	0.15	16.4015	95.732	0.15	17.1225	92.7749	0	16.8101	94.1207	0	16.5377	92.9213
2025-02-03T19:39:17+08:00	16.1479	94.905	0	16.1078	95.4849	0	16.0117	96.4782	0	16.7674	93.138	0.15	16.6259	93.6873	0	16.1772	96.6247	0	518.506	16.2173	95.4498	0	16.1692	96.4965	0	16.8208	93.7285	0.15	16.6419	94.3511	0.15	16.3294	85.4154	789.12	237.169	16.3348	96.3455	0.15	16.3294	95.7916	0.15	17.0531	92.7062	0.15	16.754	94.0154	0	16.5377	92.9397
2025-02-03T19:49:17+08:00	16.0758	94.8547	0	16.0224	95.3674	0	15.9556	96.3775	0	16.6552	92.8405	0.15	16.5698	93.7423	0	16.1345	96.5621	0	542.994	16.1452	95.4726	0	16.1131	96.5103	0	16.7647	93.7652	0.15	16.5698	94.2	0.15	15.5097	88.2383	0.66	212.858	16.2387	96.3287	0.15	16.2867	95.8877	0.15	17.0104	92.6833	0	16.6846	94.0993	0	16.4523	92.8359
2025-02-03T19:59:17+08:00	16.0197	94.6807	0	15.9529	95.3903	0	15.9289	96.4324	0	16.5991	92.8679	0.15	16.4977	93.5958	0	16.0624	96.4965	0	582.641	16.0624	95.462	0	16.0864	96.5515	0	16.706	93.7407	0.15	16.5003	94.2626	0.15	15.734	91.7815	0	278.65	16.1959	96.3836	0	16.2039	95.8526	0.15	16.981	92.5872	0	16.5991	94.0078	0	16.3668	92.7855
2025-02-03T20:09:17+08:00	15.9075	94.5373	0	15.8541	95.2483	0	15.8167	96.3088	0	16.5297	92.8084	0.15	16.4015	93.6599	0	15.993	96.4385	0	590.876	15.9636	95.4162	0	16.0304	96.6949	0	16.6232	93.4859	0.15	16.4015	93.9529	0.15	15.9476	93.2296	0	289.651	16.0838	96.3333	0.15	16.1051	95.903	0.15	16.8688	92.5277	0	16.5003	93.6904	0	16.268	92.7153
2025-02-03T20:19:17+08:00	15.8381	94.6853	0	15.7713	95.4177	0	15.7286	96.318	0	16.4443	92.9686	0.15	16.3001	93.5943	0	15.8808	96.379	0	581.348	15.8782	95.3841	0	15.9449	96.643	0	16.5244	93.5943	0.15	16.3294	94.0169	0.15	16.1452	94.0841	0	333.781	15.9716	96.2921	0	16.009	95.8785	0.15	16.7834	92.3644	0	16.4603	93.933	0	16.1559	92.6879
2025-02-03T20:29:17+08:00	15.7366	94.4381	0	15.6699	95.317	0	15.6325	96.228	0	16.3455	92.8756	0.15	16.2013	93.6309	0	15.7527	96.2875	0	614.859	15.7794	95.4757	0	15.8461	96.6171	0	16.4256	93.3257	0.15	16.2173	93.9788	0.15	16.2573	94.6792	0	330.24	15.8862	96.3561	0.15	15.8969	95.935	0.15	16.714	92.3552	0	16.3294	93.7972	0	16.0704	92.665
2025-02-03T20:39:17+08:00	15.6111	94.4381	0	15.5577	95.2667	0	15.5203	96.231	0	16.22	92.8817	0.15	16.0891	93.463	0	15.6672	96.2264	0	623.471	15.6806	95.462	0	15.7179	96.6018	0	16.3107	93.4707	0.15	16.1185	93.7179	0.15	16.3561	95.0042	0	380.264	15.758	96.2783	0.15	15.7687	95.9564	0.15	16.5457	92.5887	0	16.1906	93.7636	0	15.9743	92.6146
2025-02-03T20:49:17+08:00	15.5417	94.6105	0	15.4589	95.2422	0	15.4509	96.2676	0	16.1479	92.7535	0.15	16.0063	93.4905	0	15.555	96.3333	0	634.55	15.5524	95.5367	0	15.6058	96.6018	0	16.2413	93.5225	0.15	16.033	94.2077	0.15	16.4015	95.111	0	399.303	15.6725	96.3546	0.15	15.6539	96.0662	0.15	16.4763	92.5322	0	16.1212	93.7774	0	15.8755	92.6436
2025-02-03T20:59:16+08:00	15.4562	94.8547	0	15.3761	95.3384	0	15.3387	96.2585	0	16.0517	93.019	0.15	15.8808	93.4112	0	15.4856	96.2676	0	659.041	15.4829	95.5398	0	15.4936	96.7086	0	16.1692	93.5134	0.15	15.9636	94.0749	0.15	16.4309	95.079	0	389.581	15.547	96.5194	0.15	15.5417	96.08	0.15	16.4069	92.4422	0	16.0517	93.6782	0	15.8194	92.6665
2025-02-03T21:09:17+08:00	15.3441	94.8043	0	15.264	95.4574	0	15.2533	96.3638	0	15.9396	93.0129	0.15	15.8247	93.463	0	15.4002	96.3409	0	650.041	15.3975	95.7137	0	15.3948	96.8689	0	16.0731	93.4112	0.15	15.8648	94.049	0.15	16.4149	95.0652	0	423.742	15.4482	96.4797	0	15.4856	96.2692	0.15	16.3054	92.2637	0	15.9529	93.9437	0	15.7046	92.6665
2025-02-03T21:19:17+08:00	15.2186	94.4427	0	15.2213	95.5627	0	15.1385	96.4477	0	15.8835	93.106	0.15	15.75	93.6263	0	15.3174	96.4843	0	641.612	15.2853	95.8572	0	15.3094	96.8856	0	15.9583	93.3013	0.15	15.8087	94.2809	0.15	16.4149	94.9996	0	440.752	15.3788	96.5927	0	15.3895	96.3287	0.15	16.2493	92.3446	0	15.8835	93.9376	0	15.6191	92.7657
2025-02-03T21:29:17+08:00	15.1892	95.0835	0	15.1652	95.697	0	15.0984	96.6812	0	15.8274	93.2525	0.15	15.6539	94.0169	0	15.2453	96.5652	0	682.787	15.2159	95.9152	0	15.2106	96.9772	0	15.9316	93.7362	0.15	15.734	94.4137	0.15	16.4015	95.024	0	467.864	15.3227	96.6751	0.15	15.3174	96.4706	0.15	16.2066	92.6482	0	15.8408	93.9254	0	15.5791	92.8847
2025-02-03T21:39:17+08:00	15.1625	95.1507	0	15.1064	95.7458	0	15.0557	96.7025	0	15.8007	93.3852	0.15	15.6111	93.9666	0	15.1892	96.6857	0	671.345	15.1892	96.1028	0	15.1118	97.116	0	15.8621	93.8888	0.15	15.6939	94.5327	0.15	16.3695	94.9783	0	471.856	15.2399	96.7712	0	15.304	96.7254	0.15	16.1372	92.4773	0	15.798	94.0246	0	15.523	92.9168
2025-02-03T21:49:17+08:00	15.1305	95.3567	0	15.0931	95.8282	0	15.013	96.8811	0	15.7553	93.5637	0.15	15.5684	94.4366	0	15.1305	96.7773	0	690.29	15.1278	96.2814	0	15.069	97.2534	0	15.8621	94.0078	0.15	15.6378	94.7021	0.15	16.3428	94.8852	0	508.317	15.2106	96.8948	0	15.248	96.8078	0.15	16.1212	92.9412	0	15.798	94.0536	0	15.4936	93.0404
2025-02-03T21:59:17+08:00	15.0904	95.4406	0	15.0504	96.0494	0	14.9729	97.0291	0	15.7553	93.7728	0.15	15.5684	94.5647	0	15.1171	96.9604	0	723.38	15.1144	96.3745	0	14.9969	97.3999	0	15.8194	94.2596	0.15	15.6378	94.873	0.15	16.2573	94.8714	0	488.051	15.1972	97.0748	0	15.2052	96.9558	0.15	16.0651	92.9595	0	15.7527	94.4228	0	15.4376	93.1701
2025-02-03T22:09:17+08:00	15.0477	95.4711	0	15.037	96.2051	0	14.9569	97.171	0	15.7126	93.9101	0.15	15.5283	94.6059	0	15.1038	96.9863	0	711.731	15.0877	96.5652	0	14.9702	97.5494	0	15.7767	94.1314	0.15	15.6085	95.0149	0.15	16.2146	94.7066	0	511.147	15.1679	97.1756	0	15.1919	97.0413	0.15	16.025	93.022	0	15.7259	94.4793	0	15.4109	93.2113
2025-02-03T22:19:17+08:00	15.0343	95.5322	0	15.0076	96.1257	0	14.9435	97.2015	0	15.6859	93.8735	0.15	15.5283	94.6487	0	15.061	97.1237	0	738.388	15.0584	96.524	0	14.9409	97.6974	0	15.7767	94.2367	0.15	15.5791	94.9966	0	16.1158	94.5937	0	543.482	15.1385	97.2992	0	15.1652	97.1603	0.15	16.025	92.9778	0	15.6832	94.4793	0	15.3948	93.2708
2025-02-03T22:29:17+08:00	15.0477	95.8648	0	14.9809	96.3088	0	14.9168	97.4044	0	15.6859	94.0246	0.15	15.499	94.7448	0	15.061	97.2106	0	742.354	15.0317	96.6354	0	14.9275	97.7432	0	15.7633	94.4045	0.15	15.539	95.1156	0.15	16.033	94.5418	0	533.759	15.1385	97.3205	0	15.1331	97.2396	0.15	15.9957	93.1655	0	15.6565	94.548	0	15.3681	93.3745
2025-02-03T22:39:17+08:00	14.9916	95.7748	0	14.9943	96.3867	0	14.9302	97.4807	0	15.6565	93.9666	0.15	15.4856	95.0057	0	15.0343	97.1923	0	786.128	15.0317	96.7437	0	14.9142	97.8576	0	15.7446	94.5068	0.15	15.5097	95.1186	0.15	15.9342	94.3633	0	521.144	15.1091	97.3343	0	15.1465	97.3816	0.15	15.9957	93.3074	0	15.6405	94.7341	0	15.3548	93.3989
2025-02-03T22:49:16+08:00	15.005	96.0021	0	14.9516	96.4279	0	14.9008	97.4533	0	15.6565	94.1436	0.15	15.4723	95.0134	0	14.9783	97.2656	0	766.258	15.0156	96.7269	0	14.8848	97.8668	0	15.7313	94.6334	0.15	15.5097	95.2606	0.15	15.8221	94.4686	0	569.805	15.0824	97.4136	0	15.1465	97.3816	0.15	15.9689	93.2616	0	15.6405	94.754	0	15.3548	93.4722
2025-02-03T22:59:16+08:00	14.9916	96.0296	0	14.9649	96.5057	0	14.8608	97.5463	0	15.6565	94.0169	0.15	15.4562	95.1781	0	14.9622	97.38	0	773.579	15.0023	96.8124	0	14.9008	98.0179	0	15.6886	94.4701	0.15	15.4963	95.3109	0.15	15.7206	94.374	0	584.984	15.069	97.4731	0	15.1064	97.4365	0.15	15.9396	93.6721	0	15.6138	94.7265	0	15.3254	93.5683
2025-02-03T23:09:17+08:00	14.9622	96.022	0	14.9249	96.4752	0	14.8608	97.5784	0	15.5871	93.8415	0.15	15.4429	95.1003	0	14.9622	97.3892	0	733.533	15.0023	96.8536	0	14.8848	97.966	0	15.6752	94.7127	0.15	15.4536	95.256	0.15	15.6218	94.4091	0	552.766	15.0397	97.4777	0	15.0771	97.3861	0.15	15.9262	93.4951	0	15.5711	94.8028	0	15.2827	93.5821
2025-02-03T23:19:16+08:00	14.9355	95.9716	0	14.8821	96.4935	0	14.818	97.5677	0	15.5737	93.9437	0.15	15.4002	94.8898	0	14.9195	97.3861	0	780.723	14.9462	96.849	0	14.8447	98.0713	0	15.6325	94.6929	0.15	15.4269	95.0866	0.15	15.5791	94.5235	0	591.561	15.0397	97.499	0	15.0504	97.4319	0.15	15.8274	94.1451	0	15.5444	94.5708	0	15.256	93.5119
2025-02-03T23:29:16+08:00	14.8501	95.8465	0	14.8394	96.2402	0	14.7753	97.5555	0	15.5043	93.5897	0.15	15.3307	94.9767	0	14.8795	97.3449	0	783.006	14.8901	96.8994	0	14.8287	98.1079	0	15.5764	94.464	0.15	15.3548	94.8959	0.15	15.4509	94.5373	0	571.738	14.9702	97.5036	0	14.9516	97.3846	0.15	15.7553	94.1039	0	15.4723	94.4244	0	15.1865	93.4127
2025-02-03T23:39:17+08:00	14.7246	95.5459	0	14.7139	96.1852	0	14.6792	97.2885	0	15.3761	93.5073	0.15	15.2186	94.2824	0	14.794	97.1374	0	774.283	14.8341	96.6033	0	14.7887	98.0774	0	15.507	94.0948	0.15	15.2426	94.7478	0.15	15.4109	94.6929	0	647.24	14.8848	97.2839	0	14.8821	97.258	0.15	15.6859	93.669	0	15.3601	94.1527	0	15.0717	93.2464
2025-02-03T23:49:17+08:00	14.6258	95.2438	0	14.6017	96.0067	0	14.567	97.1939	0	15.28	93.4936	0.15	15.1198	94.313	0	14.6819	97.0687	0	835.324	14.6658	96.5057	0	14.7299	98.0529	0	15.3655	93.8232	0.15	15.1545	94.7066	0.15	15.3254	94.8043	0	630.654	14.7593	97.261	0	14.7272	97.1298	0.15	15.6298	93.2982	0	15.248	94.2626	0	14.9596	93.0785
2025-02-03T23:59:17+08:00	14.4682	95.1842	0	14.4736	95.8663	0	14.4389	97.0657	0	15.1518	93.1914	0.15	15.021	94.139	0	14.5563	96.8399	0	839.002	14.567	96.5011	0	14.6178	97.9126	0	15.2266	93.8293	0.15	15.029	94.4274	0.15	15.2693	94.8898	0	636.095	14.6178	97.2122	0	14.6151	97.1328	0.15	15.5177	92.7901	0	15.1198	93.9529	0	14.8608	93.0266
2025-02-04T00:09:17+08:00	14.3427	95.3521	0	14.332	95.8206	0	14.3107	96.9589	0	15.0237	92.9213	0.15	14.8795	94.1985	0	14.4121	96.7849	0	850.325	14.4522	96.4157	0	14.4762	97.9034	0	15.1251	93.8232	0.15	14.9302	94.5388	0	15.2399	95.111	0	648.17	14.5029	97.1389	0	14.4575	97.1344	0.15	15.4055	92.5505	0	15.021	93.8567	0	14.7326	93.0495
2025-02-04T00:19:17+08:00	14.2439	95.4437	0	14.2065	96.1044	0	14.2012	96.9497	0	14.9275	93.1655	0.15	14.7673	93.9574	0	14.3294	96.8597	0	866.475	14.284	96.4477	0	14.3641	97.8439	0	15.0397	93.8003	0.15	14.8047	94.5708	0.15	15.2132	95.201	0	660.03	14.3641	97.2534	0	14.3748	97.1878	0.15	15.2773	92.8939	0	14.9088	94.2489	0	14.6632	92.9854
2025-02-04T00:29:17+08:00	14.1184	95.23	0	14.1211	96.0815	0	14.089	97.0245	0	14.8154	93.3654	0.15	14.6578	93.994	0	14.2172	96.7712	0	845.905	14.1985	96.4462	0	14.2359	97.8393	0	14.9275	93.7011	0.15	14.7192	94.4228	0	15.1972	95.3033	0	640.469	14.2653	97.229	0	14.2466	97.1756	0.15	15.1812	92.7764	0	14.8394	94.3267	0	14.5804	92.9549
2025-02-04T00:39:17+08:00	14.0196	95.5123	0	14.0089	96.1593	0	13.9902	97.0504	0	14.7299	93.4218	0.15	14.5724	94.0856	0	14.1184	96.8902	0	831.215	14.1157	96.5988	0	14.1237	97.8576	0	14.8421	93.9025	0.15	14.6071	94.4884	0	15.1545	95.3246	0	668.284	14.1665	97.2656	0	14.1505	97.2992	0.15	15.0931	92.7382	0	14.7139	94.9187	0	14.4656	92.9915
2025-02-04T00:49:16+08:00	14.0063	95.5276	0	13.9529	96.1532	0	13.9181	97.1801	0	14.6765	93.3989	0.15	14.4869	94.4137	0	14.0063	96.8414	0	819.689	13.9876	96.6705	0	14.0116	97.995	0	14.7299	93.8109	0.15	14.535	94.5144	0	15.1251	95.3628	0	700.546	14.0837	97.3205	0	14.0517	97.3358	0.15	14.9809	92.871	0	14.5884	95.2148	0	14.3534	93.0556
2025-02-04T00:59:16+08:00	13.8487	95.1598	0	13.8808	96.1257	0	13.8487	97.2351	0	14.5911	93.2479	0.15	14.4015	94.4137	0	13.9315	96.9085	0	841.841	13.9288	96.8185	0	13.9261	97.9721	0	14.6738	93.7057	0.15	14.4495	94.4793	0	15.1251	95.555	0	712.269	13.9849	97.3358	0	13.9822	97.3617	0.15	14.9249	93.1609	0	14.5163	95.0057	0	14.2679	93.1151
2025-02-04T01:09:17+08:00	13.7793	94.9416	0	13.7686	96.1273	0	13.7366	97.2259	0	14.4896	93.402	0.15	14.2893	94.3313	0	13.8754	96.8765	0	896.694	13.846	96.7544	0	13.814	98.0957	0	14.5911	93.5546	0.15	14.3801	94.6334	0	15.0824	95.4986	0	714.244	13.8994	97.3251	0	13.854	97.4121	0.15	14.8394	92.9168	0	14.4308	94.9096	0	14.1852	93.0495
2025-02-04T01:19:17+08:00	13.7232	95.5627	0	13.6831	96.0815	0	13.6805	97.2854	0	14.4362	93.3074	0.15	14.2332	94.464	0	13.7499	96.9589	0	894.07	13.7339	96.8643	0	13.7285	98.1811	0	14.5323	93.782	0.15	14.308	94.5739	0	15.0957	95.5779	0	694.919	13.814	97.4731	0	13.7686	97.5494	0.15	14.7433	92.871	0	14.3614	95.169	0	14.1131	93.1334
2025-02-04T01:29:17+08:00	13.6538	95.4803	0	13.6431	96.4019	0	13.5683	97.2763	0	14.324	93.4295	0.15	14.1505	94.3053	0	13.6805	97.0275	0	875.059	13.6484	96.9146	0	13.6297	98.2422	0	14.4602	93.6919	0.15	14.2092	94.5891	0	15.0557	95.5184	0	730.768	13.7312	97.5463	0	13.7259	97.7096	0.15	14.7005	92.7993	0	14.3053	94.995	0	14.0303	93.138
2025-02-04T01:39:17+08:00	13.611	95.7015	0	13.587	96.2692	0	13.4989	97.435	0	14.308	93.6324	0.15	14.1211	94.4656	0	13.6378	97.055	0	858.126	13.5924	97.0291	0	13.5603	98.3291	0	14.4175	93.9208	0.15	14.1531	94.6624	0	14.9996	95.436	0	719.73	13.6751	97.5998	0	13.6297	97.7691	0.15	14.6311	92.8115	0	14.2626	95.1736	0	13.9876	93.1548
2025-02-04T01:49:16+08:00	13.4989	95.523	0	13.4882	96.3272	0	13.4695	97.4807	0	14.2252	93.463	0.15	14.0089	94.4884	0	13.5389	97.0291	0	863.588	13.5229	97.0748	0	13.4882	98.3185	0	14.3481	93.8003	0.15	14.0703	94.6517	0	14.9275	95.2743	0	726.108	13.6324	97.4899	0	13.587	97.8622	0.15	14.6017	92.6207	0	14.1798	94.9401	0	13.9288	93.2509
2025-02-04T01:59:17+08:00	13.4562	95.7427	0	13.4028	96.3378	0	13.3867	97.4899	0	14.1424	93.5317	0.15	13.9529	94.3282	0	13.4962	97.0932	0	885.512	13.4508	96.9924	0	13.4054	98.3642	0	14.292	93.901	0.15	14.0143	94.6792	0	14.8287	95.0637	0	723.966	13.5336	97.6135	0	13.5016	97.8195	0.15	14.5296	92.6146	0	14.0944	94.9279	0	13.8167	93.1868
2025-02-04T02:09:17+08:00	13.344	95.4818	0	13.32	96.347	0	13.2986	97.528	0	14.0703	93.4249	0.15	13.854	94.5327	0	13.4134	97.1298	0	924.649	13.3814	97.1023	0	13.336	98.5397	0	14.2065	93.5302	0.15	13.9422	94.6487	0	14.7299	95.0286	0	741.916	13.4642	97.6272	0	13.4321	97.8943	0.15	14.4602	92.5475	0	14.0116	94.9371	0	13.7606	93.2525
2025-02-04T02:19:17+08:00	13.2425	95.5718	0	13.2612	96.2676	0	13.2158	97.5174	0	14.0009	93.2601	0.15	13.798	94.4656	0	13.328	97.116	0	939.782	13.3093	97.1252	0	13.2345	98.5031	0	14.1104	93.8018	0.15	13.8567	94.67	0	14.6471	95.0149	0	745.681	13.3787	97.734	0	13.3627	97.8988	0.15	14.3614	92.5551	0	13.9555	94.9966	0	13.6778	93.2326
2025-02-04T02:29:17+08:00	13.1998	95.697	0	13.2052	96.3058	0	13.1598	97.6822	0	13.9582	93.6782	0.15	13.7259	94.5205	0	13.2559	97.1847	0	942.199	13.2239	97.1786	0	13.1785	98.5946	0	14.081	93.9529	0.15	13.814	94.8318	0	14.4896	94.9096	0	742.315	13.3227	97.7066	0	13.2746	98.0041	0.15	14.3053	92.6513	0	13.8968	94.8775	0	13.6217	93.283
2025-02-04T02:39:17+08:00	13.117	95.5505	0	13.1064	96.4187	0	13.077	97.6471	0	13.8594	93.4798	0.15	13.6564	94.4198	0	13.1865	97.2335	0	969.569	13.1544	97.2351	0	13.1224	98.5611	0	13.9689	93.6278	0.15	13.7579	94.8592	0	14.4041	94.8775	0	777.471	13.2506	97.7966	0	13.2185	97.9767	0.15	14.2199	92.4773	0	13.8407	94.9783	0	13.5657	93.2967
2025-02-04T02:49:16+08:00	13.061	95.4498	0	13.0636	96.3836	0	13.0209	97.6959	0	13.79	93.5714	0.15	13.587	94.6426	0	13.1304	97.2976	0	957.263	13.1117	97.2671	0	13.0503	98.6572	0	13.9101	93.8369	0.15	13.7018	94.6212	0	14.3053	94.9279	0	785.774	13.1811	97.7462	0	13.1624	98.0804	0.15	14.1932	92.5612	0	13.798	94.9996	0	13.4802	93.2464
2025-02-04T02:59:17+08:00	13.0877	95.8373	0	12.9942	96.492	0	12.9488	97.8759	0	13.7339	93.6507	0.15	13.5443	94.789	0	13.0743	97.2839	0	946	13.069	97.3724	0	12.9675	98.6526	0	13.8674	93.8888	0.15	13.603	94.8943	0	14.2199	94.8684	0	774.533	13.1384	97.8744	0	13.1064	98.0209	0.15	14.1371	92.6879	0	13.7686	94.7707	0	13.4241	93.3791
2025-02-04T03:09:16+08:00	12.9915	95.7473	0	12.9515	96.4797	0	12.9088	97.8332	0	13.6778	93.5637	0.15	13.4749	94.7906	0	13.0316	97.464	0	953.237	13.0129	97.348	0	12.9248	98.7778	0	13.8247	93.8781	0.15	13.5737	95.0042	0	14.1077	94.8394	0	810.201	13.0957	97.9034	0	13.0236	98.1598	0.15	14.0677	92.9732	0	13.6858	94.7707	0	13.3948	93.3623
2025-02-04T03:19:16+08:00	12.9194	95.697	0	12.882	96.5255	0	12.866	97.9263	0	13.6351	93.4905	0.15	13.4321	94.8852	0	12.9595	97.3678	0	934.614	12.9301	97.38	0	12.8553	98.7869	0	13.7686	94.1176	0.15	13.5336	94.9722	0	13.9956	94.9264	0	766.692	13.0262	97.8851	0	12.9809	98.1781	0.15	14.0383	92.958	0	13.6431	94.6746	0	13.3253	93.3898
2025-02-04T03:29:16+08:00	12.8794	95.7519	0	12.8126	96.4324	0	12.7966	97.9294	0	13.579	93.6217	0.15	13.3761	94.8394	0	12.8901	97.3983	0	947.332	12.8874	97.5601	0	12.8126	98.8724	0	13.7419	94.0383	0.15	13.4615	94.7936	0	13.9662	94.995	0	816.369	12.9835	97.9934	0	12.9381	98.2513	0.15	13.9689	92.8679	0	13.603	94.9371	0	13.2799	93.4264
2025-02-04T03:39:17+08:00	12.7939	95.6771	0	12.7832	96.4782	0	12.7539	97.9385	0	13.5096	93.6583	0.15	13.304	94.8409	0	12.834	97.4319	0	949.743	12.8313	97.4716	0	12.7699	98.9288	0	13.6431	94.0215	0.15	13.3921	94.818	0	13.8647	95.1232	0	847.768	12.9141	97.911	0	12.8981	98.2956	0.15	13.9101	92.7535	0	13.5309	94.7616	0	13.2105	93.4447
2025-02-04T03:49:17+08:00	12.7672	95.8801	0	12.7699	96.7391	0	12.6818	97.9614	0	13.4962	93.8842	0.15	13.2906	95.0591	0	12.7646	97.4899	0	991.407	12.7619	97.5494	0	12.6844	98.9273	0	13.6004	94.0856	0.15	13.3787	94.9538	0.15	13.8087		0		12.858	97.9706	0	12.826	98.3734	0.15	13.854	92.8084	0	13.4909	95.0362	0	13.1678	93.5409
2025-02-04T03:59:17+08:00	12.7672	96.0891	0	12.7565	96.8399	0	12.6684	98.1674	0	13.4802	94.1756	0.15	13.2479	95.2789	0	12.7646	97.5586	0	955.513	12.7619	97.6654	0	12.6123	98.9746	0	13.6004	94.3694	0.15	13.3494	95.1598	0		95.1095		818.965	12.8286	98.1552	0	12.7699	98.41	0.15	13.8113	92.9213	0	13.4615	94.9645	0	13.1277	93.6171
2025-02-04T04:09:17+08:00	12.7058	96.1807	0	12.6818	96.8536	0	12.6123	98.1414	0	13.4241	94.1711	0.15	13.2052	95.1003	0	12.7218	97.673	0	975.533	12.7031	97.6928	0	12.5696	99.0204	0	13.5443	94.3359	0.15	13.2773	95.0362	0	13.7259	95.0683	0	800.487	12.8019	98.201	0	12.7699	98.5061	0.15	13.7846	93.0648	0	13.4188	94.9645	0	13.085	93.6645
2025-02-04T04:19:17+08:00	12.6925	96.1227	0	12.6818	96.8414	0	12.5963	98.2101	0	13.3974	93.9651	0.15	13.1918	95.1476	0	12.6764	97.7096	0	972.543	12.6604	97.6699	0	12.5296	99.0372	0	13.5016	94.3679	0.15	13.2639	95.0408	0	13.6671	95.1965	0	830.816	12.7592	98.2223	0	12.7111	98.5428	0.15	13.7846	93.0144	0	13.4188	95.2056	0	13.0556	93.6858
2025-02-04T04:29:17+08:00	12.6658	96.347	0	12.6417	97.0962	0	12.5563	98.3047	0	13.368	94.3359	0.15	13.1518	95.2941	0	12.6764	97.7752	0	998.881	12.6444	97.8714	0	12.5429	99.1577	0	13.5016	94.3236	0.15	13.2479	95.2712	0	13.5843	95.1842	0	870.852	12.7325	98.2147	0	12.6978	98.6343	0.15	13.7285	93.1838	0	13.3494	95.3033	0	13.0423	93.8277
2025-02-04T04:39:17+08:00	12.6658	96.5255	0	12.6417	97.1572	0	12.5402	98.3322	0	13.3413	94.5281	0.15	13.1224	95.4955	0	12.6631	97.8485	0	996.591	12.6444	97.9156	0	12.4735	99.1485	0	13.4588	94.4823	0.15	13.2345	95.4391	0	13.5122	95.2148	0	865.817	12.7325	98.3429	0	12.6978	98.6679	0.15	13.7419	93.2967	0	13.3921	95.3796	0	13.0423	93.8277
2025-02-04T04:49:17+08:00	12.6658	96.3378	0	12.6257	97.1328	0	12.5402	98.5199	0	13.3413	94.3496	0.15	13.1518	95.5673	0	12.6497	97.9248	0	963.057	12.631	97.998	0	12.4441	99.2172	0	13.4321	94.4869	0.15	13.2345	95.5489	0	13.4562	95.1598	0	833.787	12.7165	98.3932	0	12.6711	98.6618	0.15	13.7285	93.1838	0	13.3494	95.3445	0	13.0423	93.9666
2025-02-04T04:59:17+08:00	12.623	96.4111	0	12.5696	97.1389	0	12.5269	98.5382	0	13.3413	94.519	0.15	13.1357	95.6237	0	12.6364	98.0072	0	960.256	12.631	98.0087	0	12.4575	99.2889	0	13.4455	94.5647	0.15	13.2479	95.7839	0	13.3867	95.2758	0	895.351	12.7325	98.5031	0	12.6711	98.7762	0.15	13.7285	93.1731	0	13.3494	95.5688	0	13.0289	93.9895
2025-02-04T05:09:17+08:00	12.6658	96.7163	0	12.6123	97.3938	0	12.5696	98.6633	0	13.368	94.8501	0.15	13.109	95.7839	0	12.6497	98.0621	0	992.122	12.6177	98.1323	0	12.4575	99.3484	0	13.4749	94.9416	0.15	13.2639	95.7275	0	13.312	95.2102	0	872.868	12.7459	98.5946	0	12.6844	98.8968	0.15	13.7125	93.4112	0	13.3627	95.7183	0	13.0423	94.1207
2025-02-04T05:19:17+08:00	12.6791	96.762	0	12.6417	97.4121	0	12.5563	98.6618	0	13.3841	94.7585	0.15	13.1518	95.7549	0	12.6497	98.2055	0	1007.57	12.6604	98.1674	0	12.4575	99.3988	0	13.4455	94.9767	0.15	13.2212	95.7366	0	13.2425	95.3933	0	842.618	12.7325	98.6313	0	12.6978	98.9105	0.15	13.7419	93.518	0	13.3627	95.6329	0	13.0289	94.2351
2025-02-04T05:29:17+08:00	12.6497	96.6796	0	12.6684	97.5769	0	12.5696	98.7488	0	13.3841	94.9172	0.15	13.1357	95.7412	0	12.6204	98.1781	0	1011.82	12.6604	98.2193	0	12.4441	99.4995	0	13.4455	94.8394	0.15	13.2479	95.8373	0	13.1865	95.3796	0	893.452	12.7459	98.7121	0	12.6978	98.9746	0.15	13.7285	93.6095	0	13.3494	95.6832	0	13.0289	94.1848
2025-02-04T05:39:17+08:00	12.623	96.7254	0	12.6257	97.4487	0	12.5563	98.7259	0	13.3413	94.7585	0.15	13.1357	95.761	0	12.607	98.1735	0	1002.59	12.6604	98.2956	0	12.4735	99.5926	0	13.4321	94.7936	0.15	13.2479	95.7839	0	13.1304	95.3811	0	858.664	12.7459	98.735	0	12.6844	98.9837	0.15	13.7285	93.5454	0	13.3494	95.6191	0	12.9995	94.2641
2025-02-04T05:49:16+08:00	12.6097	96.6903	0	12.599	97.4624	0	12.5696	98.8632	0	13.2959	94.876	0.15	13.1357	95.8343	0	12.6364	98.2406	0	1015.65	12.6177	98.2284	0	12.4575	99.5605	0	13.4455	94.9767	0.15	13.2052	95.848	0	13.0743	95.407	0	857.8	12.7459	98.6679	0	12.6844	98.9837	0.15	13.6992	93.5592	0	13.304	95.6313	0	12.9862	94.1634
2025-02-04T05:59:16+08:00	12.6497	96.6903	0	12.5856	97.4273	0	12.5135	98.8281	0	13.2959	94.7799	0.15	13.109	95.7229	0	12.607	98.2605	0	1026.94	12.6177	98.2376	0	12.4575	99.6094	0	13.4321	94.7082	0.15	13.2052	95.9014	0	13.0182	95.4681	0	872.871	12.7165	98.7365	0	12.6711	98.9914	0.15	13.6725	93.5729	0	13.2906	95.5001	0	12.9862	94.1939
2025-02-04T06:09:16+08:00	12.6097	96.6903	0	12.5563	97.4502	0	12.5135	98.8052	0	13.2692	94.699	0.15	13.0797	95.6313	0	12.607	98.291	0	1018.3	12.6043	98.2467	0	12.4735	99.6429	0	13.3761	94.8638	0.15	13.1491	95.9518	0	12.9622	95.4253	0	881.121	12.7005	98.7549	0	12.6551	99.0387	0.15	13.6431	93.5546	0	13.2906	95.5413	0	13.0156	94.3862
2025-02-04T06:19:17+08:00	12.5536	96.6125	0	12.5563	97.5036	0	12.4868	98.8312	0	13.2559	94.7799	0.15	13.0797	95.6725	0	12.5776	98.2925	0	1031.52	12.6043	98.3749	0	12.4308	99.6323	0	13.4028	94.9447	0.15	13.1491	95.8984	0	12.9328	95.5627	0	851.921	12.6871	98.7823	0	12.6417	99.0249	0.15	13.6297	93.6919	0	13.2479	95.4574	0	12.9435	94.2504
2025-02-04T06:29:17+08:00	12.6097	96.91	0	12.5856	97.6059	0	12.4868	98.8724	0	13.2692	95.0149	0.15	13.0663	95.9518	0	12.5643	98.3368	0	1040.07	12.575	98.2925	0	12.4174	99.6567	0	13.3894	95.2575	0.15	13.1918	95.9518	0	12.9034	95.61	0	881.36	12.6871	98.8144	0	12.6711	99.0967	0.15	13.6431	93.6736	0	13.2906	95.5535	0	12.9301	94.2184
2025-02-04T06:39:17+08:00	12.6097	96.9543	0	12.5856	97.6379	0	12.4868	98.9456	0	13.2826	95.0378	0.15	13.0797	95.9014	0	12.5937	98.4237	0	1023.86	12.6043	98.32	0	12.3613	99.6231	0	13.3894	95.2575	0.15	13.1224	96.0311	0	12.8634	95.61	0	837.694	12.6871	98.8785	0	12.6551	99.06	0.15	13.6564	93.7865	0	13.2906	95.5962	0	12.9595	94.3313
2025-02-04T06:49:17+08:00	12.6097	96.9223	0	12.5696	97.6745	0	12.5002	98.9792	0	13.2559	95.0195	0.15	13.0663	96.025	0	12.5643	98.4329	0	1017.83	12.6043	98.3963	0	12.388	99.678	0	13.3761	95.1476	0.15	13.1651	95.9976	0	12.834	95.7183	0	876.84	12.6577	98.9364	0	12.6551	99.176	0.15	13.6564	93.8277	0	13.2345	95.5077	0	12.9595	94.4289
2025-02-04T06:59:17+08:00	12.5937	96.8963	0	12.5563	97.7249	0	12.4868	98.9563	0	13.2399	95.0378	0.15	13.0529	95.9792	0	12.5776	98.497	0	1031.84	12.5883	98.3825	0	12.4014	99.7101	0	13.3761	95.2651	0.15	13.1491	95.9197	0	12.8073	95.8145	0	858.412	12.7005	98.8495	0	12.6417	99.1196	0.15	13.587	93.6812	0	13.2773	95.5276	0	12.9595	94.4793
2025-02-04T07:09:17+08:00	12.4975	96.5972	0	12.5135	97.5875	0	12.4575	98.938	0	13.1998	94.7433	0.15	13.0529	95.874	0	12.5376	98.4756	0	1070.3	12.5616	98.407	0	12.4174	99.7742	0	13.32	95.0179	0.15	13.093	95.9579	0	12.8073	95.9991	0	941.211	12.6577	98.9044	0	12.6417	99.1516	0.15	13.587	93.6919	0	13.2345	95.5688	0	12.9168	94.3313
2025-02-04T07:19:17+08:00	12.4815	96.6033	0	12.4735	97.6501	0	12.4147	98.9364	0	13.1838	95.1278	0.15	12.9835	95.8251	0	12.4815	98.3734	0	1025.71	12.5189	98.3322	0	12.388	99.7559	0	13.2746	95.0271	0.15	13.093	95.9701	0.15	12.7913	96.0342	0	879.073	12.631	98.8312	0	12.5856	99.1058	0.15	13.5443	93.6812	0	13.2212	95.5352	0	12.8607	94.2672
2025-02-04T07:29:17+08:00	12.4681	96.8734	0	12.4868	97.6837	0	12.4308	98.941	0	13.1704	94.9462	0.15	12.9835	96.0037	0	12.5216	98.4421	0	1036.13	12.5055	98.3688	0	12.388	99.7436	0	13.2612	95.0149	0.15	13.0663	95.9396	0.15	12.7913	96.1364	0	897.32	12.6177	98.819	0	12.5723	99.089	0.15	13.5309	93.7087	0	13.2078	95.5001	0	12.8473	94.1482
2025-02-04T07:39:16+08:00	12.4548	96.9329	0.15	12.4441	97.6638	0	12.388	98.8968	0	13.1277	95.0088	0.15	12.9675	95.9564	0	12.4655	98.407	0	1051.05	12.4628	98.3475	0	12.3453	99.7147	0	13.2612	95.0774	0.15	13.0236	96.0128	0	12.8073	96.2493	0	946.131	12.575	98.7961	0.15	12.5296	99.1424	0.15	13.4882	93.6217	0.15	13.1651	95.5947	0.15	12.8313	94.3496
2025-02-04T07:49:17+08:00	12.4548	96.9329	0.3	12.4575	97.7935	0.15	12.3747	98.9776	0	13.1277	95.1247	0	12.9408	95.9701	0	12.4254	98.4253	0.01	1043.52	12.4762	98.4573	0.15	12.3186	99.707	0	13.2319	95.2606	0.15	13.0236	96.0357	0	12.7913	96.2325	0	913.13	12.575	98.9242	0.15	12.5429	99.1989	0.15	13.4615	93.8643	0	13.1518	95.6008	0.15	12.8046	94.342
2025-02-04T07:59:17+08:00	12.4414	97.1801	0.6	12.4575	97.94	0.3	12.3747	99.115	0	13.1437	95.3704	0.15	12.9408	96.0433	0	12.4521	98.558	0.02	1040.11	12.4628	98.5397	0.15	12.2892	99.707	0	13.2185	95.3429	0.15	13.0529	96.2142	0	12.7646	96.2768	0	930.683	12.575	98.9776	0.15	12.5589	99.2889	0.15	13.4749	94.081	0.15	13.1518	95.6741	0.15	12.818	94.3923
2025-02-04T08:09:16+08:00	12.4975	97.261	0.9	12.4735	98.0911	0.6	12.4014	99.1836	0	13.1838	95.581	0.15	12.9675	96.2173	0.15	12.4655	98.6084	0.04	1066.7	12.5055	98.6068	0	12.2892	99.7665	0.01	13.2452	95.3903	0	13.0797	96.5423	0	12.7913	96.2829	0	916.265	12.5883	99.1012	0.15	12.599	99.353	0	13.4882	94.5235	0	13.1785	95.8709	0.15	12.8607	94.6075
2025-02-04T08:19:17+08:00	12.5536	97.5494	1.35	12.5296	98.1399	0.75	12.4575	99.3683	0	13.2265	95.7473	0.3	13.0236	96.5469	0.15	12.5216	98.7808	0.05	1053.02	12.5616	98.7076	0	12.2892	99.9023	0.01	13.2879	95.9197	0	13.109	96.6354	0	12.7646	96.2371	0	921.098	12.631	99.2523	0.15	12.5856	99.4125	0	13.5309	94.9966	0	13.2345	96.1166	0.15	12.8607	94.7814
2025-02-04T08:29:16+08:00	12.5937	97.6867	1.5	12.5696	98.4115	0.75	12.5002	99.4629	0.15	13.2692	95.9396	0.3	13.0797	96.7086	0.15	12.5776	98.883	0.06	1046.41	12.5883	98.854	0	12.332	99.9222	0.02	13.3333	95.8984	0	13.1357	96.8673	0	12.7646	96.3134	0	933.323	12.7005	99.3225	0.15	12.6711	99.5544	0	13.5737	94.8898	0	13.2639	96.2097	0.15	12.9034	94.8135
2025-02-04T08:39:17+08:00	12.6791	97.8561	678.3	12.7565	98.0529	3539.4	12.583	99.5697	1.05	13.328	95.9625	571.95	13.1224	96.9177	5.1	12.607	98.97	0.08	1088.68	12.6604	98.9273	0	12.3453	100	0.02	13.4028	96.0891	16.5	13.2212	96.0342	912.3	12.7485	96.405	0	951.985	12.7459	99.3576	0	12.7432	99.5727	2.7	13.6564	94.9447	0.9	13.3227	95.6451	798.6	12.9435	94.9493
2025-02-04T08:49:17+08:00	12.7245	95.9304	5710.05	13.1331	94.5876	6852.3	13.7072	94.8943	8902.05	13.3413	94.5693	2526.75	13.0797	94.4793	3004.65	12.7646	98.1491	4285.44	1100.07	13.2532	96.8536	6396.3	12.4308	100	0.03	13.3761	94.873	1475.7	13.4054	95.7519	2035.05	12.7218	96.3378	0	916.56	13.0529	98.5061	8169.3	13.5576	97.023	11581.3	13.4749	93.4401	1302.3	13.5737	95.3216	1978.95	13.1277	93.6767
2025-02-04T08:59:16+08:00	13.312	94.757	6419.4	13.8808	93.6812	6834	15.3094	88.3589	12816.9	13.8594	95.1156	2899.95	13.6698	94.3374	3154.2	13.4401	97.322	5376	1107.72	14.535	92.2164	7502.25	12.4868	100	0.04	13.7819	95.732	1603.8	13.8434	94.8486	2397.75	12.7218	96.3684	0	932.53	13.7446	97.1527	10584.6	14.6151	93.637	13034.4	13.9101	93.9788	1416.9	14.1371	95.6466	1534.2	13.6778	94.0612
2025-02-04T09:09:17+08:00	14.089	92.8405	6629.7	14.6151	91.3161	7213.95	15.9289	86.6041	4878.15	14.308	92.9778	2047.95	14.3587	94.2733	5484.15	14.1318	96.6491	4624.64	1076.34	15.3975	90.5776	7599.9	13.7846	95.6085	5550.08	14.292	95.1019	1312.05	14.4068	94.7158	2991.45	12.7218	96.4157	0	941.713	14.5483	96.3729	7210.5	15.7259	91.1879	7891.2	14.4602	94.5281	1541.85	14.77	95.61	2716.5	14.2412	93.9422
2025-02-04T09:19:16+08:00	15.3174	94.4686	9389.25	16.714	89.7414	15772.7	18.2174	83.8071	14081.1	15.4322	96.5072	3979.5	15.3735	94.9767	5314.5	15.288	95.9884	9530.88	1020.03	17.0504	87.9225	10487	15.5203	88.5786	7408.64	15.0824	97.5189	1311.75	15.4536	97.1832	3139.35	12.7218	96.4248	0	945.202	15.6725	94.9676	16273.2	17.4002	88.043	6903	15.1492	96.0861	1897.35	15.8114	97.1694	2928.9	15.1865	94.905
2025-02-04T09:29:17+08:00	16.8929	94.5098	4919.7	18.6446	86.9764	22410.2	20.2415	80.3052	12478.2	16.6846	96.4233	5133.45	16.7086	95.1842	8367	16.7113	95.5947	8870.4	1000.59	18.4604	87.3594	9885.45	15.8755	88.6915	7403.52	16.1425	98.5931	2310.45	16.6552	98.2269	3280.2	12.7058	96.4797	0	968.628	17.1252	94.9035	18209.8	19.1894	86.5873	22962.9	16.1772	97.2106	2112.3	17.0077	98.1048	3073.95	16.4683	95.2758
2025-02-04T09:39:17+08:00	18.698	93.5454	17787	20.6474	86.1097	23262.2	21.9825	79.0829	24311.1	18.1426	96.9741	5242.2	18.228	94.7677	5776.8	18.3215	94.8074	14289.9	960.757	20.1133	85.6886	11360.7	18.2307	84.5533	10583	17.3281	99.5972	2539.65	18.0945	99.0555	3528.6	12.6764	96.3272	0	946.833	18.7861	93.5576	22270.7	21.2882	83.415	22773.2	17.2213	97.9217	2400.15	18.3322	98.6725	3357	17.8328	95.7656
2025-02-04T09:49:17+08:00	20.5566	91.284	24913.8	22.578	84.2374	17078.6	24.0627	76.5576	32471.7	19.4938	97.1145	6127.8	19.8863	94.7127	6524.55	20.1961	93.7545	17167.4	905.485	22.116	85.8671	14334.6	20.1507	81.857	12743.7	18.3455	99.3713	2815.5	19.4537	99.4995	3952.65	12.6631	96.3363	0	938.282	20.7061	92.9595	24802.3	23.3417	82.2644	24036.2	18.2654	98.1994	2589.75	19.6406	99.0112	3698.25	19.4244	95.8709
2025-02-04T09:59:17+08:00	22.3217	90.0099	29043.3	24.4953	83.1311	34801.2	26.4393	72.9747	22937.1	20.885	97.4365	6133.8	21.5179	94.4411	15214.7	22.116	92.7443	33372.2	828.361	24.263	83.4562	17199.6	21.873	79.7391	14545.9	19.3763	99.4324	3076.2	21.0212	99.8428	6038.25	12.6471	96.3882	0	976.099	22.6207	91.0323	28447.3	25.5394	79.4537	23499	19.3469	97.7752	2828.55	21.0185	99.0341	4073.85	20.9731	95.6817
2025-02-04T10:09:17+08:00	24.0146	87.4235	22984.3	26.3832	80.9644	33656.9	28.4073	72.1843	26371.9	22.1054	97.1283	7390.5	23.08	93.8293	19161.4	24.0627	90.9667	22272	754.222	26.1696	80.9522	17884.1	23.9773	79.3317	13900.8	20.4204	99.3393	5690.55	22.4205	99.9069	5060.25	12.607	96.4157	0	963.594	24.5808	89.7734	30225.3	27.3579	78.8693	32897.1	20.4604	97.76	3110.1	22.4552	99.3408	4560.6	22.4979	95.4635
2025-02-04T10:19:17+08:00	25.6088	86.1891	35356.2	28.0896	79.2767	35569.9	30.33	69.8253	29298.2	23.3551	96.466	18730.3	24.6849	93.4157	8127.9	26.1242	88.716	22743	705.93	28.0175	80.2335	20338.2	26.2203	76.5988	18508.8	21.4111	99.0784	5672.4	23.777	99.7009	5156.25	12.6204	96.611	0	963.981	26.4553	87.9454	28030.7	29.2004	77.7508	31255.1	21.5179	97.5509	3359.1	23.793	99.3637	4796.4	24.1749	94.8913
2025-02-04T10:29:16+08:00	27.1843	84.6998	40330.7	29.6971	77.0275	33537.1	31.5984	69.0166	28998.9	24.538	95.2575	38455.5	26.1616	92.1218	8841.6	28.0575	86.7552	25753.6	602.22	29.7532	78.6984	26029.2	27.8599	73.8811	21145.6	22.359	98.7228	3988.05	25.1629	99.6643	6771	12.6471	96.6934	0.01	998.001	28.1884	86.3813	32050.9	31.0616	75.5459	32853.9	22.5887	96.6064	3614.4	25.1175	99.2706	5277.6	25.7664	93.9971
2025-02-04T10:39:16+08:00	28.88	82.4308	36033.9	31.1364	75.2148	37728.1	32.6799	69.546	16943.6	25.8598	93.3623	9874.95	27.665	90.1198	10209.8	29.9454	83.4501	30525.4	504.8	31.35	76.437	24229.9	29.5529	74.1054	19983.4	23.3764	98.5168	4309.65	26.1536	97.9721	12762.2	12.6631	96.8139	0.01	941.97	29.7799	84.8158	36004.1	32.6104	74.7188	39913.9	23.6328	95.9167	3974.1	26.2844	98.9014	8330.1	27.2057	92.372
2025-02-04T10:49:16+08:00	30.2606	80.3708	37805.2	32.4449	73.9834	22665.4	34.4396	67.863	36602.2	27.1096	93.022	9378.6	28.9895	89.3202	26394.6	31.6999	80.8331	38266.9	468.211	32.8187	74.3771	26756.4	31.3874	73.3593	24238.1	24.3057	98.1949	4691.55	27.4113	97.7279	6331.65	12.7058	96.997	0.02	945.28	31.2886	83.1678	39813.6	34.0204	73.5668	42993.3	24.6769	95.7046	4821.9	27.5528	98.6068	6627.6	28.5729	91.4168
2025-02-04T10:59:17+08:00	31.6144	78.7991	30141.2	33.5904	71.6152	43617.1	35.9724	64.7532	44294.2	28.4047	93.1548	10286	30.4662	87.8279	33761.6	33.4089	79.4598	20505.6	439.631	34.2447	73.2464	28490.6	33.1819	69.5659	16297	25.3658	98.3368	5261.7	28.5142	93.077	7083.3	12.7485	97.0565	0.25	964.973	32.7707	80.65	33612.1	35.5718	71.4519	47284.6	25.761	95.6649	5476.65	28.3406	93.6629	18709.5	29.8814	89.2836
2025-02-04T11:09:17+08:00	31.5717	75.819	44878.9	33.6171	68.8151	42964.1	36.3943	58.5412	30897.2	28.7118	87.0314	12316.7	30.5943	79.4827	41704.2	34.3408	71.0033	30965.8	409.516	34.712	65.861	29648.2	34.7494	68.4062	22261.8	26.1002	96.8597	5997.6	28.3726	88.9754	7856.7	12.9034	95.8602	3256.32	988.028	33.0537	72.6604	41016.1	35.5852	65.771	48118.8	26.7918	93.4981	5952.15	28.5382	88.1575	8660.25	30.2205	82.9648
2025-02-04T11:19:17+08:00	32.0069	77.2213	46510.8	34.4236	68.7816	54447.4	36.4904	61.7731	21928.1	29.585	85.3147	12683.2	31.3394	78.8266	36106.2	34.7921	69.6971	35420.2	370.712	34.6986	65.9251	26896.8	35.4303	71.7998	26183.7	26.7117	96.1578	6981.3	29.0909	87.3014	9456	13.3867	95.4589	4948.48	989.499	33.2353	72.9702	36295.9	35.9377	64.1215	43165.8	27.3552	92.7306	9574.65	29.2538	85.3498	9960.75	30.9522	81.442
2025-02-04T11:29:17+08:00	32.2206	74.0551	43174.2	34.4797	66.6438	23083.7	37.393	58.1903	40919.7	30.0629	81.6251	44910	31.9162	74.3389	44320.4	35.4143	66.8681	39587.8	349.797	35.0938	65.1163	34360.4	36.3062	61.4618	23357.4	27.2324	93.1105	7156.8	29.374	84.2741	22288.7	13.9662	95.7733	2735.36	956.826	33.5744	70.9804	20951.2	36.2341	62.6352	46521	27.8492	89.3782	7298.55	29.6357	83.859	24318.6	31.6865	78.1537
2025-02-04T11:39:17+08:00	32.6024	73.5515	55733.6	34.7627	66.5766	48699.6	37.8149	57.6028	44709.4	30.9174	79.3957	60853.9	32.5223	73.9864	41348.9	35.8522	66.2135	46080	363.596	35.5745	64.741	44045.1	36.6587	62.0752	30279.7	27.924	89.5857	9692.55	29.7986	81.4054	34137.1	14.9409	95.9899	4528.64	956.199	33.9002	71.9219	23459.1	36.6587	61.9028	40851.1	28.3433	88.101	9735.45	30.0175	79.826	12947.1	32.4609	75.8938
2025-02-04T11:49:17+08:00	33.0404	74.6563	47045.8	34.931	67.6249	51999.3	37.9671	58.0941	43864.2	31.6918	77.8622	57209.7	33.4943	71.8029	42520.4	36.1032	65.8793	27002.9	326.881	35.6573	63.299	20606.2	37.182	60.589	28661.8	28.4474	88.7007	18642.4	30.7038	81.7533	33154.9	16.2146	96.6155	4602.88	893.864	34.2367	70.5623	24106.7	36.6293	61.294	23894.4	28.8319	86.1112	42520.6	30.9575	79.6429	30511.7	33.3101	74.5968
2025-02-04T11:59:16+08:00	33.4649	74.0063	49156.7	35.3395	65.7847	31011.4	38.138	58.4314	24528.2	32.5517	74.258	45741.3	34.0578	70.2602	40628.7	36.7281	64.8447	37836.8	362.034	35.9697	63.8575	32697.4	37.1687	60.0763	19619.8	29.4247	86.5309	41389.1	31.4515	77.705	38967.6	17.5471	96.8124	5145.6	872.672	34.7627	70.0359	47288.6	37.1099	60.7355	34569	29.8066	83.8224	37090.9	31.6918	74.7921	41817.9	34.1966	71.8807
2025-02-04T12:09:17+08:00	33.2513	68.6442	49999.3	34.9443	63.7919	27357.3	38.5039	54.0795	19949.6	32.6211	70.399	63683.2	33.7053	66.3706	46530.8	36.7281	61.8524	34078.7	332.18	36.2261	61.5808	43340.1	36.8269	61.1231	33146.9	30.0015	80.0458	45979.9	31.6518	74.9859	46619.4	19.1173	96.9772	5632	806.673	34.4503	66.5171	28229.4	36.8269	57.7584	33337.2	30.2445	77.6089	46629.9	32.0737	74.2931	28948.5	34.2527	67.863
2025-02-04T12:19:17+08:00	33.505	71.6991	57263.2	35.3689	65.6886	35816.2	38.5332	56.4324	37850.6	33.7747	71.8395	32199.6	34.0284	68.8243	28804.8	36.7414	63.1525	48394.2	313.703	35.943	62.4842	22491	37.8443	60.3357	40171.5	31.2032	80.2365	54518.2	32.5704	74.995	23984.7	20.6767	97.2793	6013.44	734.784	34.7627	67.5883	53722.2	36.9657	59.2203	35482.9	31.3981	78.9044	39469.5	33.0724	72.3156	30854.1	35.0298	70.1366
2025-02-04T12:29:17+08:00	34.266	73.3089	52594.1	36.1139	67.6463	41440.4	39.1661	57.6501	44680.8	34.7147	72.6192	50159.6	34.8749	69.5048	51727.2	37.7428	64.0497	45281.3	326.332	36.875	62.4567	50380.9	38.0312	58.2757	38359	32.5891	78.378	50363.2	33.4783	73.7865	33425.2	22.1614	97.2534	6615.04	627.78	35.5905	68.4031	39362.4	38.1247	60.3372	32667.6	32.7947	76.5896	27979.9	34.0871	69.7307	37784.1	36.0044	70.2113
2025-02-04T12:39:17+08:00	34.6612	73.3547	36690.6	36.3836	68.2826	26636.2	39.6708	57.5982	44596.6	35.1232	71.7708	31411.1	35.3662	69.395	30600.2	38.2395	64.0269	44032	341.847	37.6253	60.7721	51371.6	38.2689	56.6415	46018.6	33.3501	78.5809	33763.4	33.7854	75.9976	28770.9	23.7476	96.9787	7336.96	565.105	36.397	68.452	55937.4	38.5733	59.5865	34663.4	33.4596	78.3917	15904	34.3275	73.5378	22128.3	36.3008	70.4585
2025-02-04T12:49:17+08:00	34.8322	66.9932	24716	35.708	66.3569	22426.5	38.138	56.527	18396.3	35.238	70.5913	41902.5	35.0431	68.3696	31130.7	37.5025	63.7888	23470.1	327.523	36.9444	62.1942	31297.3	39.2996	57.0687	45547.5	33.2113	77.5143	16124.2	33.5477	75.079	15443	25.3765	96.1624	7992.32	513.287	36.0285	66.4714	41011.1	37.7134	62.5696	35584.8	33.2887	77.3022	10795.5	34.2126	69.8451	24151.1	35.6653	72.166
2025-02-04T12:59:17+08:00	35.0565	73.3043	50120.8	36.4664	70.1137	47624.2	39.0112	60.2441	22993.3	35.3635	72.9397	34232.9	35.3262	70.5989	20736.6	37.5612	65.9525	31907.8	292.814	37.1153	64.2863	29691.8	40.2476	56.2707	47984.6	33.6065	77.4823	12603	34.0845	76.6354	15262.8	27.0188	93.6919	8686.08	418.374	36.1994	68.4016	27188.6	38.5332	62.8412	29146.3	33.6839	77.6791	49146.9	35.4143	72.3064	33161.2	36.5812	72.0378
2025-02-04T13:09:17+08:00	35.9884	74.5815	53228.1	37.6814	69.8024	41920.8	40.6989	59.2462	37242.9	36.2928	72.7932	44386.8	36.2688	72.5902	52104.8	39.1848	67.0603	36167.7	305.008	38.867	64.8142	42525.1	38.6507	58.8174	34641.9	34.4423	80.4395	18778.5	35.2594	76.1456	30457.7	28.4661	92.2545	9582.08	361.414	37.6814	69.3278	27548.4	40.2075	62.9786	44361.9	34.6025	76.7254	31571.7	36.4424	72.9427	16677.2	37.9938	70.6035
2025-02-04T13:19:17+08:00	36.2581	69.6559	42825.8	36.9604	66.3523	8546.7	40.2476	56.7971	35633.1	36.0952	72.4529	7146.45	36.6213	69.0852	42707.9	39.369	64.8035	41574.4	296.419	39.1367	60.589	53611.6	38.7495	61.4115	23951.4	34.7227	77.9446	36376.4	34.0578	74.1604	6399.15	29.9348	91.3695	11591.7	339.921	37.9484	66.8421	41669.2	39.4358	62.6719	44548.9	34.8856	76.4691	12363.8	34.8081	69.3233	20599.2	37.8229	70.0282
2025-02-04T13:29:17+08:00	35.0431	68.2933	40761	36.0311	68.5939	32442.6	37.8283	60.0443	32523.4	34.8589	72.1874	28015.7	35.0137	69.6345	37522.1	37.5746	64.6815	24135.7	315.668	37.3556	62.2553	37506.4	40.4879	61.4084	23152.6	33.3795	77.6684	18090.4	33.7293	75.5367	22395.4	30.9548	80.911	30013.4	283.958	36.186	68.7633	28692.3	38.2074	59.8291	50884.6	33.5023	76.585	8262.45	34.4823	72.5078	11683.5	36.7815	68.8243
2025-02-04T13:39:17+08:00	35.2567	73.4112	38836.2	36.7094	68.6168	22036.1	38.8697	61.9745	19674.2	34.9844	73.0892	12470.7	35.7614	71.5938	37858.9	38.6908	65.3864	25763.8	303.209	38.3997	60.2808	38551.8	40.3758	59.4018	41297.9	33.537	79.9435	8363.25	33.9296	75.1232	11923	31.6091	80.7965	32634.9	262.645	37.425	65.7801	43395	39.0806	59.9023	42881.9	33.9269	78.1262	7245.45	34.2554	71.2459	10844	37.4704	68.8273
2025-02-04T13:49:17+08:00	34.266	69.2164	13321	34.8455	65.0111	12779.7	37.911	60.177	17505.2	33.6759	69.8573	9642.15	35.0271	69.2073	14249.7	38.2528	63.592	25159.7	320.218	37.4544	60.4013	22434.2	38.5946	59.7421	26634.2	32.7012	76.4965	6665.55	32.1618	73.0678	7961.85	32.4582	76.6628	29655	281.469	36.5652	66.8742	23240.2	37.1794	59.8749	20154.3	33.051	77.1939	5995.35	31.9162	70.6538	6833.7	35.6947	68.3482
2025-02-04T13:59:17+08:00	31.529	67.6432	9127.2	31.529	66.0136	8785.65	34.5518	60.0153	12998	30.8213	69.4697	6932.55	32.2686	68.2383	9267.6	34.8642	63.4409	14848	335.023	34.1192	62.974	17740.5	39.9672	58.5229	38502.4	30.2552	73.6934	4863.15	29.6437	70.6081	5124.75	33.1525	76.4141	33966.1	232.65	33.3341	65.803	16685.4	33.529	61.4496	14872.8	30.4261	73.1945	4453.65	29.382	70.9331	4527.3	32.9442	67.1336
2025-02-04T14:09:17+08:00	28.2017	65.8152	7239	28.0602	64.0452	6767.1	31.1204	59.9786	10063.7	27.8145	67.8477	5350.2	28.9334	66.978	6849.3	31.5263	62.9129	9815.04	341.921	30.4875	62.1271	12659.1	39.0486	57.4838	24371.2	27.7531	71.3542	3867.6	26.8025	69.752	5154.6	33.6492	75.8206	29583.4	227.33	29.7959	64.4785	12667.5	29.876	62.4414	13065.3	28.1296	72.0424	3378.3	26.4393	72.8969	4701.45	29.7559	67.2984
2025-02-04T14:19:17+08:00	25.4219	69.4194	7067.55	25.3525	68.8685	6558.6	28.2498	61.4954	9861	25.6062	68.6458	5165.4	26.3859	69.1127	6673.2	28.5782	64.8951	9809.92	353.307	27.3819	65.304	12189.5	35.1606	61.7548	15953.9	25.5795	73.7346	3543.45	25.0641	72.6513	4797.45			43049		27.0188	67.6966	12333.3	27.1576	64.9821	12219	26.0414	72.7337	3378	24.8344	74.0093	4217.1	27.3873	69.4591
2025-02-04T14:29:17+08:00	23.7182	72.1599	6871.95	23.6061	73.5897	6508.95	26.4099	64.5441	9446.55	24.2416	71.2627	5202	24.7837	71.2779	6355.35	26.6022	68.5756	9198.08	343.957	25.518	69.5659	11992.2	31.1898	62.237	11760.6	24.1375	73.901	3513.45	23.8464	72.7886	4978.05	34.501	73.8323		270.274	25.2857	69.7658	12009.5	25.4406	68.0644	12333.3	24.522	71.6381	3101.25	23.6648	74.2245	4622.7	25.8785	71.2963
2025-02-04T14:39:17+08:00	22.4205	72.5322	7317.15	22.1962	72.871	6880.5	24.7944	67.6143	9608.85	23.0346	72.8466	5407.5	23.5019	71.7296	6738.75	25.1923	69.9031	9853.44	348.514	23.9799	71.4504	12281.8	28.0415	64.9744	11422.7	22.8664	77.0596	3651	22.8183	75.5581	4964.85	34.7707	69.0654	36649	222.237	23.9612	73.8872	12308.8	24.1882	69.4789	12548.1	23.5767	72.6925	3390.45	22.6528	77.9629	4408.8	24.6128	71.1772
2025-02-04T14:49:16+08:00	21.6007	75.697	7411.8	21.59	77.2213	7651.05	23.753	69.9947	9374.4	22.4151	74.1604	5958.6	22.6848	74.3496	6764.1	23.9239	72.7367	9653.76	321.899	23.0774	73.2464	12856.2	26.1082	68.3375	11161.6	22.3163	77.3159	4095.15	22.335	77.1939	5488.5	35.0805	70.782	32501.8	190.275	22.9332	73.5058	12660.3	23.3711	71.2367	14091.2	22.7997	76.9192	3378.15	22.3163	80.0168	4724.25	23.526	75.6222
2025-02-04T14:59:17+08:00	21.3897	77.9126	6486.9	21.2936	78.2269	6190.95	23.2483	72.8756	8644.8	22.0493	77.2015	4920.15	22.335	76.5164	6127.65	23.4005	75.906	9113.6	354.531	22.7089	77.9538	11530	24.4259	70.6462	11392	21.9905	78.9273	3577.8	21.9692	79.1485	4264.2	35.959	70.1335	38727.7	215.663	22.6074	78.9471	11401.3	23.0747	75.5734	11679.3	22.4498	78.9105	3076.65	21.809	81.8128	3348.6	23.0613	78.5443
2025-02-04T15:09:17+08:00	20.7996	79.3362	5166.45	20.7595	79.9435	5066.7	22.546	75.4635	7006.5	21.4885	78.1506	3998.85	21.7716	78.0621	4581	22.7649	77.8836	7093.76	326.049	22.116	79.6643	9056.85	23.5233	72.6223	11776	21.4805	80.5997	2852.7	21.4164	80.3937	3403.05	36.6133	70.6859	32327.7	234.134	21.9718	81.6785	8973.9	22.4979	78.4665	9383.55	21.9558	79.762	2297.4	21.4271	82.0539	2780.85	22.1427	81.1337
2025-02-04T15:19:16+08:00	20.164	80.2197	5356.5	20.2094	81.7197	5010.45	21.8009	76.3699	7021.8	20.8289	79.3912	3737.7	21.0105	78.9731	4797.15	21.9051	79.0372	6981.12	335.532	21.355	80.383	9087.6	23.2135	74.966	10741.8	20.861	81.3275	2689.35	20.9651	80.9964	3447.3	36.0739	70.7103	26849.3	224.512	21.4511	81.9989	8930.1	21.8357	79.4095	9498.6	21.323	80.1724	2284.2	20.9491	83.2135	2856.9	21.8357	80.9613
2025-02-04T15:29:17+08:00	19.8249	81.3275	5393.4	19.9264	82.5666	5202.75	21.2669	77.8836	7208.85	20.5032	80.1038	3984	20.6207	80.264	4941.75	21.2829	80.8286	7232	332.46	20.8877	81.0758	9989.25	22.5647	77.5189	8537.6	20.5058	82.4582	2806.05	20.6687	81.8265	3310.35	36.0872	73.0251	19210.2	250.373	21.0559	82.8519	9692.1	21.5686	80.6668	9649.65	20.9277	81.2085	2348.7	20.5673	86.0319	2642.7	21.5953	81.5747
2025-02-04T15:39:16+08:00	19.5178	83.6606	4582.05	19.6593	83.6988	4325.25	20.7889	79.1028	6192.6	20.1961	81.1841	3360.9	20.2949	81.3397	4186.8	20.8183	82.1546	6410.24	303.988	20.5753	81.8799	8318.7	21.7449	79.3912	8586.24	20.1961	83.0655	2370.3	20.3002	82.2339	3116.1	37.7321	72.9442	20326.4	225.977	20.7328	83.1113	8140.5	21.2322	81.3962	8300.25	20.618	81.9806	2011.5	20.132	86.3355	2539.2	21.2428	82.5635
2025-02-04T15:49:16+08:00	19.2187	83.2822	4021.65	19.3469	83.9826	3977.55	20.3803	80.5676	5528.25	19.8436	81.4969	2943.9	19.9557	82.3331	3632.85	20.407	82.9786	5931.52	304.453	20.2522	82.4628	7708.8	21.3363	80.589	8998.4	19.913	83.9445	2087.1	20.0011	83.299	2560.8	37.7749	71.2688	23029.8	220.33	20.3937	84.1047	7469.4	20.9491	81.7075	7285.95	20.2922	82.6093	1749.75	19.8222	87.7958	2057.55	20.9037	83.0945
2025-02-04T15:59:16+08:00	18.9517	83.566	8426.85	19.8009	84.7562	18520.8	20.0599	80.827	6112.8	19.913	84.4175	6735.3	19.6353	82.6413	4366.05	20.0839	83.4501	6269.44	306.564	20.0572	82.9374	10138.2	20.9384	81.3855	7843.84	19.7021	85.2674	3933.15	20.5539	87.4617	5756.85	36.2581	71.5434	30013.4	244.15	20.1987	83.9185	9172.8	22.06	78.9731	18071.6	19.9958	82.8138	2174.7	20.6821	91.0552	5073.45	20.9598	82.974
2025-02-04T16:09:17+08:00	21.5446	87.9652	9338.55	22.578	85.6291	11477	22.9812	81.0056	10355.5	22.2175	88.835	6527.55	22.068	87.0359	7311	22.3697	86.2013	14863.4	325.777	24.1775	77.7462	23677.9	20.6447	82.0417	7316.48	21.5099	93.2052	4268.55	22.3083	89.9641	4014.75	36.8242	72.9335	21667.8	228.713	24.1295	80.4105	20026.9	27.2591	70.5623	17571.6	21.63	90.3136	3767.7	22.3991	90.9026	3163.35	22.6101	87.0802
2025-02-04T16:19:16+08:00	22.7302	84.8936	5196.45	23.7182	81.9806	5516.4	24.1054	80.5844	5464.95	22.8531	85.6123	2735.1	23.1922	86.7735	3368.7	23.8224	85.9144	6361.6	314.504	25.8999	76.8719	21515.8	20.5432	82.2934	9984	22.2442	91.577	1898.1	22.6741	87.5654	2374.35	36.0739	71.6976	14228.5	211.291	25.7931	78.4802	13056.9	27.948	71.104	11588.1	22.6047	89.3782	1696.65	22.7489	89.0639	2023.2	23.4272	86.4408
2025-02-04T16:29:17+08:00	22.7302	83.1571	4040.55	23.4806	79.9496	4583.1	24.0787	79.7101	4179.75	22.5834	84.3885	2278.95	23.0667	84.9165	2726.7	23.8518	85.1408	5190.4	263.176	26.239	75.079	10931	26.0361	72.5322	23674.9	22.1588	88.7892	1646.1	22.4338	85.6702	2067.45	33.5077	69.8573	10306.6	261.38	25.7076	78.4604	9062.7	28.2578	69.0562	9459.15	22.5059	88.13	1392.15	22.3991	89.5521	2131.8	23.2563	86.2013
2025-02-04T16:39:17+08:00	22.0119	82.1546	3282.6	22.578	80	4215.45	23.5286	79.9115	3624.3	22.0653	83.2166	1937.85	22.546	83.2044	2366.25	23.3417	84.5686	4010.24	229.075	26.1562	72.3613	9510.75	28.5355	68.7282	17326.1	21.8223	87.2007	1408.95	21.9104	84.6052	1742.25	30.5329	67.4052	8238.08	258.207	24.7223	78.2742	7732.35	27.4006	69.3874	7702.95	22.1801	85.9648	1178.85	21.9772	87.1214	1675.5	22.7783	85.6031
2025-02-04T16:49:16+08:00	21.0666	82.3667	2427.9	21.4351	80.8774	2569.95	22.6982	80.09	3165.6	21.3336	82.1057	1643.25	21.7876	82.6673	2030.1	22.5673	83.4913	3398.4	210.069	25.1522	72.1752	8269.5	28.0121	70.7958	14515.2	21.2001	85.3498	1167.75	21.331	83.8849	1552.8	27.9694	69.5232	8071.68	274.728	23.817	78.703	5795.85	26.2177	69.4057	5867.25	21.59	84.5808	1003.95	21.2722	86.0868	1309.5	22.0039	84.7746
2025-02-04T16:59:17+08:00	19.9371	82.6993	1890.75	20.3082	81.944	2012.1	21.4778	80.3555	2671.95	20.4898	81.8769	1440.6	21.0826	82.0676	1737.15	21.4672	83.4958	2913.28	239.042	23.4298	74.403	6525	27.8012	68.7923	10388.5	20.5058	84.184	1025.7	20.5379	82.742	1361.7	26.2123	70.2693	7808	284.761	22.7329	79.5239	4710.75	24.6956	71.1818	4876.5	20.9678	83.3997	868.2	20.4551	86.125	1035.15	21.1734	84.0177
2025-02-04T17:09:17+08:00	18.7808	82.9145	1472.55	19.1386	82.6596	1466.55	20.2548	80.9964	2097.3	19.5232	80.9339	1050.3	19.9985	81.2955	1407.9	20.3803	83.4104	2355.84	221.978	21.7929	75.9945	4741.8	27.2805	67.1488	8092.16	19.6593	83.3036	798.6	19.6086	81.8586	959.25	24.9226	73.0587	8076.8	256.08	21.3657	79.678	3928.8	23.3284	70.695	3575.55	20.1106	83.6805	750	19.5552	84.7364	792.45	20.1587	83.5828
2025-02-04T17:19:17+08:00	17.499	82.5406	1114.35	17.7981	82.4201	1095.45	18.949	80.9705	1525.5	18.3829	80.5081	758.25	18.7194	81.0254	1029.3	19.1093	82.7909	1770.88	218.554	20.0973	77.1603	3394.65	25.6008	68.4016	7037.44	18.6553	82.4491	587.7	18.5752	81.3916	689.55	23.7903	74.5357	8053.76	277.278	19.8863	79.7925	2708.55	21.6648	72.1096	2628.15	19.1653	81.9501	513.3	18.3455	82.7192	561.9	18.9464	83.3722
2025-02-04T17:29:16+08:00	16.3294	82.7817	822.75	16.4897	82.7283	803.25	17.6432	80.8972	1119.75	17.2187	80.3983	538.65	17.4964	81.0254	737.4	17.7714	82.5635	1274.24	232.058	18.4043	78.4298	2053.95	23.8624	69.5796	5047.04	17.5257	81.8082	407.25	17.3468	81.2177	462	23.2803	78.1506	7365.12	283.098	18.2387	80.6134	1856.85	19.4724	74.9065	1753.35	18.0945	81.5549	364.5	17.1065	82.7909	358.2	17.6219	83.4592
2025-02-04T17:39:17+08:00	15.1892	83.5645	522.9	15.2773	83.8254	455.4	16.3481	80.6134	732.3	16.0945	81.2863	254.1	16.2306	80.7584	452.7	16.4042	82.8641	818.88	274.681	16.754	79.6521	1227.6	21.9718	71.7479	3522.56	16.4256	82.0371	177.6	16.1879	82.8229	7.65	22.5727	79.826	5688.32	278.743	16.7033	81.3367	1102.65	17.3869	78.3093	697.8	16.9516	80.9842	175.8	16.1479	85.8549	0.3	16.3668	83.9689
2025-02-04T17:49:17+08:00	14.9489	90.103	0	15.2213	90.0755	0	15.6031	85.7984	0	16.0651	88.0934	0.15	15.7687	87.7485	0	15.7527	87.274	0	277.82	16.0891	84.2969	0	19.7822	74.1344	2268.8	16.2413	88.3726	0.15	16.244	89.4331	0.15	22.1748	80.206	5775.36	270.545	16.2654	84.8524	0.15	16.9062	82.0172	0.15	16.5885	85.4109	0.15	16.3882	90.0847	0	16.1559	87.6249
2025-02-04T17:59:17+08:00	15.5257	92.4422	0	15.5577	92.2209	0.15	15.7874	89.897	0	16.4309	90.7469	0.15	16.0758	91.1009	0	16.0784	90.634	0	275.323	16.3294	87.4891	0	17.5364	77.6516	1232.32	16.5537	91.2245	0.15	16.471	91.6411	0.15	21.6941	80.8194	5936.64	266.449	16.4656	88.2444	0.15	16.9223	86.1616	0.15	16.8956	88.6824	0.15	16.6552	91.7037	0	16.4683	89.1279
2025-02-04T18:09:16+08:00	15.8942	93.344	0	15.8274	93.4997	0	15.985	92.0424	0	16.6285	91.8837	0.15	16.3428	92.4224	0	16.26	92.607	0	309.832	16.4576	89.6986	0	16.6365	82.8092	0	16.7353	92.4407	0.15	16.5991	92.9137	0.15	21.2428	81.9547	5139.2	265.674	16.5911	90.2205	0.15	16.9062	88.0705	0.15	17.0958	90.2525	0	16.7967	92.9137	0	16.6205	90.692
2025-02-04T18:19:16+08:00	16.1051	93.9986	0	16.0384	94.2184	0	16.1105	93.3608	0	16.7674	92.3781	0.15	16.5404	93.1975	0	16.3161	93.9696	0	336.974	16.5137	91.339	0	16.6926	86.8055	0	16.8769	93.0587	0.15	16.7247	93.5454	0.15	20.845	82.5864	4564.48	265.23	16.6899	91.722	0.15	16.8795	89.8833	0.15	17.208	91.2413	0	16.9223	93.2158	0	16.7193	91.3191
2025-02-04T18:29:17+08:00	16.26	94.2626	0	16.1639	94.5617	0	16.2066	94.1634	0	16.9062	92.6238	0.15	16.6526	93.4447	0	16.3294	94.7112	0	317.671	16.5698	92.4269	0	16.6793	89.63	0	16.9757	93.2937	0.15	16.8101	93.843	0.15	20.5192	83.1479	5450.24	269.847	16.6899	92.5002	0.15	16.8235	91.0903	0.15	17.2908	91.754	0	17.0077	93.3989	0	16.7754	91.7586
2025-02-04T18:39:17+08:00	16.3001	94.2641	0	16.2627	94.6609	0	16.2226	94.6426	0	16.9944	92.9549	0.15	16.7353	93.6446	0	16.4042	95.23	0	367.211	16.527	93.1228	0	16.6499	91.4534	0	17.0184	93.4066	0.15	16.8662	93.9284	0.15	22.0493	87.6951	9269.76	210.886	16.7166	93.164	0.15	16.7807	92.5322	0.15	17.2908	92.2942	0.15	17.0237	93.4905	0	16.8181	92.0104
2025-02-04T18:49:17+08:00	16.3161	94.1726	0	16.2894	94.6471	0	16.2787	94.8486	0	16.9944	92.7153	0.15	16.7781	93.7057	0	16.3882	95.4818	0	357.012	16.527	93.5409	0	16.5938	92.7428	0	17.0611	93.4569	0.15	16.8662	93.9071	0.15	23.1521	87.4342	4367.36	212.407	16.6739	93.727	0.15	16.738	93.1105	0.15	17.3468	92.3079	0	17.0237	93.6416	0	16.8048	92.2087
2025-02-04T18:59:17+08:00	16.3161	94.2031	0	16.2894	94.7753	0	16.2787	95.0515	0	17.0077	92.8588	0.15	16.7781	93.6171	0	16.4042	95.7229	0	380.123	16.527	93.8689	0	16.5805	93.6278	0	17.0478	93.4127	0.15	16.8662	93.9895	0.15	23.3364	85.6626	3495.68	201.409	16.6472	94.1176	0.15	16.6979	93.6278	0.15	17.3629	92.0851	0	17.0077	93.5683	0	16.7754	92.314
2025-02-04T19:09:17+08:00	16.3161	94.0627	0	16.2627	94.725	0	16.2493	95.1293	0	17.0077	92.8679	0.15	16.7781	93.6965	0	16.3748	95.8114	0	397.377	16.5003	94.139	0	16.5511	94.2489	0	17.0611	93.4569	0.15	16.8368	93.9712	0.15	23.0533	84.0726	3031.04	187.526	16.6045	94.5205	0.15	16.6819	94.0017	0.15	17.3335	92.1523	0	17.0371	93.4752	0	16.762	92.3949
2025-02-04T19:19:17+08:00	16.3161	94.4793	0	16.2627	95.0011	0	16.236	95.5276	0	16.9944	92.8954	0.15	16.7647	93.901	0	16.3294	95.9579	0	417.974	16.4576	94.3587	0	16.4683	94.6288	0	17.0478	93.434	0.15	16.8368	94.0017	0.15	22.3056	83.8026	2743.04	151.243	16.5911	94.7662	0.15	16.6259	94.2718	0.15	17.3068	92.2271	0	17.0237	93.5409	0	16.7327	92.4422
2025-02-04T19:29:17+08:00	16.3161	94.5235	0	16.2627	94.873	0	16.2066	95.6039	0	16.9783	92.8313	0.15	16.7647	93.93	0	16.3294	96.0845	0	445.751	16.4443	94.6487	0	16.4122	94.9584	0	17.0184	93.6263	0.15	16.8235	94.0581	0.15	21.5953	83.7842	2244.48	152.59	16.5217	95.0744	0.15	16.6125	94.5891	0.15	17.3068	92.2896	0	16.9944	93.6858	0	16.706	92.4269
2025-02-04T19:39:17+08:00	16.26	94.5739	0	16.22	94.905	0	16.2066	95.7198	0	16.9623	92.8985	0.15	16.7514	93.8888	0	16.2734	96.1776	0	475.849	16.3695	94.7066	0	16.4122	95.3018	0	16.9757	93.6675	0.15	16.7941	94.1756	0.15	20.7462	82.623	1834.24	187.255	16.479	95.0652	0.15	16.5564	94.8135	0.15	17.2641	92.3079	0	16.9223	93.6583	0	16.6766	92.5383
2025-02-04T19:49:17+08:00	16.2306	94.4366	0	16.1933	95.05	0	16.1799	95.7473	0	16.9062	92.9946	0.15	16.6953	93.7652	0	16.26	96.2142	0	476.712	16.3428	94.6471	0	16.3668	95.5169	0	16.9463	93.6004	0.15	16.738	93.9666	0.15	19.6567	81.8128	1365.76	153.665	16.4656	95.256	0.15	16.5137	94.9859	0.15	17.2347	92.3217	0	16.8795	93.576	0	16.6205	92.5338
2025-02-04T19:59:16+08:00	16.1879	94.5434	0	16.1639	95.1156	0	16.1372	95.8618	0	16.8662	92.8435	0.15	16.6526	93.9712	0	16.1906	96.2738	0	518.176	16.2867	94.8806	0	16.3241	95.7137	0	16.8902	93.6553	0.15	16.6819	94.0856	0.15	18.5245	81.5518	972.48	180.388	16.4096	95.3399	0.15	16.4443	94.9996	0.15	17.1946	92.4132	0	16.8528	93.6599	0	16.5511	92.6101
2025-02-04T20:09:17+08:00	16.1318	94.5602	0	16.1212	95.0729	0	16.0677	95.9197	0	16.8235	92.8725	0.15	16.5831	93.9345	0	16.1479	96.2921	0	513.387	16.2734	94.931	0	16.268	95.7748	0	16.8608	93.8003	0.15	16.6419	94.136	0.15	17.0397	82.118	572.64	188.705	16.3508	95.5001	0.15	16.4015	95.2895	0.15	17.1225	92.4773	0	16.7967	93.7362	0	16.5244	92.6848
2025-02-04T20:19:17+08:00	16.1051	94.905	0	16.0651	95.2071	0	16.0544	95.938	0	16.7807	93.0724	0.15	16.5404	94.0124	0	16.0918	96.3745	0	539.44	16.2173	95.0683	0	16.1986	95.9625	0	16.7914	93.7514	0.15	16.6125	94.2306	0.15	16.1158	86.8711	0	204.758	16.2947	95.7137	0.15	16.3428	95.3719	0.15	17.0958	92.4605	0	16.754	93.7148	0	16.4683	92.607
2025-02-04T20:29:16+08:00	16.0758	94.9187	0	16.0384	95.3811	0	16.0117	96.0632	0	16.754	93.106	0.15	16.4843	94.0795	0	16.0784	96.492	0	531.467	16.1612	95.2285	0	16.1692	96.1135	0	16.7914	93.8552	0.15	16.5564	94.406	0.15	16.3294	89.6544	0	265.082	16.2387	95.8709	0.15	16.3161	95.5261	0.15	17.0397	92.5292	0	16.6846	93.9483	0	16.3962	92.784
2025-02-04T20:39:16+08:00	16.0491	94.9004	0	16.009	95.555	0	15.9689	96.2417	0	16.7247	93.2189	0.15	16.4843	94.313	0	16.0357	96.5759	0	558.816	16.1318	95.404	0	16.1131	96.2081	0	16.7487	94.0948	0.15	16.5431	94.4335	0.15	16.4576	91.6945	0	260.766	16.2093	95.9396	0.15	16.26	95.761	0.15	17.0264	92.7306	0	16.6979	94.1222	0	16.3668	92.9259
2025-02-04T20:49:16+08:00	16.0491	94.9767	0	15.9957	95.5505	0	15.9689	96.3912	0	16.7113	93.3242	0.15	16.471	94.4335	0	16.0063	96.6857	0	542.458	16.1185	95.6085	0	16.0571	96.231	0	16.7487	94.0246	0.15	16.5137	94.5571	0.15	16.5003	92.7474	0	268.356	16.1959	96.1456	0.15	16.26	95.8923	0.15	17.0104	92.7947	0	16.6419	94.1299	0	16.3668	93.0083
2025-02-04T20:59:16+08:00	16.0197	95.0103	0	15.9823	95.6649	0	15.9556	96.4736	0	16.6846	93.4676	0.15	16.4576	94.5602	0	15.993	96.8215	0	589.447	16.1025	95.6466	0	16.0304	96.4202	0	16.722	94.1772	0.15	16.5137	94.6654	0.15	16.5431	93.2601	0	264.322	16.1532	96.2966	0.15	16.2173	96.0296	0.15	16.997	92.9366	0	16.6285	94.1451	0	16.3107	93.0312
2025-02-04T21:09:16+08:00	15.993	95.2285	0	15.9529	95.8801	0	15.8995	96.4981	0	16.6552	93.5302	0.15	16.4282	94.5418	0	15.9796	96.8948	0	569.376	16.0464	95.6649	0	16.001	96.6201	0	16.6926	94.1802	0.15	16.471	94.5693	0.15	16.5858	93.6828	0	313.584	16.1238	96.3195	0.15	16.2306	96.1089	0.15	16.9383	92.8313	0	16.5991	94.1772	0	16.3107	93.1243
2025-02-04T21:19:17+08:00	15.9503	95.3124	0	15.9262	95.6725	0	15.8862	96.4965	0	16.6125	93.4386	0.15	16.3695	94.5159	0	15.9369	96.8917	0	600.369	16.033	95.6634	0	16.001	96.7269	0	16.6232	94.1314	0.15	16.4309	94.5159	0.15	16.5564	93.7743	0	327.601	16.1105	96.3287	0.15	16.1479	96.1624	0.15	16.8956	92.8908	0	16.5564	94.2168	0	16.2547	93.0907
2025-02-04T21:29:17+08:00	15.8675	95.2056	0	15.8541	95.6741	0	15.8301	96.492	0	16.5564	93.3761	0.15	16.3134	94.4594	0	15.8808	96.9375	0	632.488	15.9503	95.7702	0	15.9583	96.8414	0	16.5938	93.994	0.15	16.3695	94.5434	0.15	16.5698	94.0902	0	347.539	16.041	96.3973	0.15	16.0918	96.1685	0.15	16.8688	92.8542	0	16.5003	94.2122	0	16.2119	93.051
2025-02-04T21:39:17+08:00	15.7954	95.2071	0	15.7847	95.5917	0	15.774	96.4981	0	16.4736	93.2754	0.15	16.2707	94.4381	0	15.8114	96.8597	0	614.353	15.8942	95.7336	0	15.9155	96.9284	0	16.511	94.0841	0.15	16.3294	94.5327	0.15	16.5431	94.1268	0	337.906	16.0117	96.3012	0.15	16.0357	96.2188	0.15	16.7834	92.7306	0	16.4309	94.1756	0	16.1559	93.0098
2025-02-04T21:49:17+08:00	15.6966	95.0774	0	15.6992	95.6359	0	15.6886	96.3287	0	16.3909	93.1243	0.15	16.1879	94.3099	0	15.7233	96.7803	0	650.716	15.7954	95.7733	0	15.8755	96.8505	0	16.4389	93.8842	0.15	16.2013	94.4137	0.15	16.5137	94.2962	0	375.593	15.8995	96.3699	0.15	15.9369	96.2554	0.15	16.7006	92.6192	0	16.3027	94.1024	0	16.0571	92.9671
2025-02-04T21:59:17+08:00	15.6245	95.111	0	15.6138	95.613	0	15.5764	96.405	0	16.3027	93.283	0.15	16.1185	94.3679	0	15.6672	96.7636	0	642.437	15.7366	95.6924	0	15.8194	96.9131	0	16.3829	93.8293	0.15	16.1879	94.5388	0.15	16.471	94.3053	0	393.752	15.8167	96.3928	0.15	15.8408	96.2966	0.15	16.6445	92.6848	0	16.26	94.0108	0	15.9876	92.9595
2025-02-04T22:09:16+08:00	15.5684	95.0546	0	15.531	95.6008	0	15.5337	96.5301	0	16.2467	93.1472	0.15	16.0197	94.342	0	15.5844	96.8124	0	613.331	15.6512	95.7885	0	15.7019	96.8627	0	16.3241	94.0169	0.15	16.0624	94.5388	0.15	16.4576	94.3191	0	417.401	15.7446	96.5026	0.15	15.8114	96.3424	0.15	16.5591	92.5734	0	16.1906	94.0841	0	15.9182	92.9412
2025-02-04T22:19:16+08:00	15.4856	95.3399	0	15.4589	95.7	0	15.4643	96.4797	0	16.1772	93.2708	0.15	15.9636	94.3374	0	15.5123	96.8185	0	700.714	15.5684	95.8328	0	15.6058	96.9177	0	16.2413	93.9666	0.15	16.0197	94.432	0.15	16.4149	94.3969	0	418.545	15.6592	96.4706	0	15.7099	96.4233	0.15	16.4763	92.6619	0	16.1345	94.1909	0	15.8621	93.0098
2025-02-04T22:29:16+08:00	15.3735	95.0149	0	15.3761	95.4543	0	15.4215	96.5011	0	16.0945	92.9	0.15	15.9075	94.345	0	15.4429	96.7437	0	671.741	15.4963	95.935	0	15.5631	97.0321	0	16.1559	93.7133	0.15	15.9209	94.374	0	16.3561	94.3542	0	451.729	15.5604	96.5972	0	15.6138	96.4324	0.15	16.4202	92.639	0	16.0357	94.0749	0	15.7633	92.9122
2025-02-04T22:39:16+08:00	15.3014	95.05	0	15.2907	95.6237	0	15.2827	96.5484	0	15.9823	92.8817	0.15	15.782	94.3328	0	15.3574	96.7208	0	685.035	15.4135	95.9121	0	15.4509	97.0413	0	16.0731	93.6324	0.15	15.8221	94.4137	0.15	16.3001	94.3969	0	416.527	15.5203	96.5423	0	15.515	96.4065	0.15	16.3321	92.4971	0	15.9529	93.9742	0	15.6619	93.0266
2025-02-04T22:49:16+08:00	15.2052	95.0774	0	15.2079	95.761	0	15.1972	96.5164	0	15.8701	93.1228	0.15	15.6939	94.1939	0	15.288	96.7407	0	699.463	15.3014	95.8297	0	15.3788	97.1298	0	15.9743	93.6461	0.15	15.75	94.342	0.15	16.2867	94.4915	0	455.902	15.3922	96.553	0	15.4162	96.4233	0.15	16.2493	92.4331	0	15.8969	93.9696	0	15.5924	92.9625
2025-02-04T22:59:17+08:00	15.1038	95.1369	0	15.0931	95.6466	0	15.1251	96.5606	0	15.8274	93.0831	0.15	15.5978	94.4045	0	15.1465	96.6949	0	685.766	15.1892	95.8846	0	15.2667	97.1283	0	15.9022	93.669	0.15	15.6645	94.2641	0.15	16.2306	94.5342	0	478.914	15.2667	96.5072	0.15	15.3334	96.4965	0.15	16.1372	92.5093	0	15.7527	93.9117	0	15.4936	92.9274
2025-02-04T23:09:17+08:00	15.0477	95.0683	0	14.9943	95.6222	0	14.9996	96.5072	0	15.7126	92.9046	0.15	15.5283	94.1436	0	15.0477	96.6705	0	717.555	15.0877	95.967	0	15.1705	97.1618	0	15.79	93.5088	0.15	15.539	94.2122	0.15	16.2146	94.7341	0	485.378	15.1839	96.5515	0	15.2213	96.5011	0.15	16.0384	92.2591	0	15.6699	94.1802	0	15.4242	92.903
2025-02-04T23:19:17+08:00	14.9195	94.9508	0	14.9088	95.5901	0	14.9302	96.4889	0	15.6298	93.0541	0.15	15.4162	94.1772	0	14.9783	96.6613	0	727.543	14.9756	96.1028	0	15.069	97.2335	0	15.7179	93.6217	0.15	15.4536	94.1131	0.15	16.1879	94.8913	0	542.755	15.069	96.585	0	15.1064	96.5881	0.15	15.9262	92.4468	0	15.5577	93.9345	0	15.3254	92.8847
2025-02-04T23:29:17+08:00	14.8501	94.8806	0	14.7833	95.4482	0	14.8314	96.5469	0	15.531	92.5917	0.15	15.3174	94.1817	0	14.8928	96.6476	0	715.659	14.8608	95.9945	0	14.9836	97.3083	0	15.6058	93.3928	0.15	15.3414	94.1176	0.15	16.1585	94.9233	0	533.273	14.9969	96.6659	0.15	14.9943	96.5255	0.15	15.8701	92.3903	0	15.4589	93.9879	0	15.2132	92.8389
2025-02-04T23:39:17+08:00	14.7246	94.9004	0	14.7005	95.523	0	14.7059	96.4828	0	15.3922	92.7062	0.15	15.1919	94.1207	0	14.7807	96.5881	0	726.131	14.7486	95.9335	0	14.8581	97.3617	0	15.4936	93.344	0.15	15.2132	93.9757	0.15	16.1452	94.9966	0	531.937	14.8714	96.6308	0	14.8661	96.5759	0.15	15.7259	92.2133	0	15.3468	93.8796	0	15.1118	92.8222
2025-02-04T23:49:16+08:00	14.5697	94.7982	0	14.559	95.5169	0	14.567	96.4233	0	15.2667	92.8725	0.15	15.0771	93.8109	0	14.6391	96.5606	0	743.762	14.6658	96.0082	0	14.7299	97.3678	0	15.3655	93.283	0.15	15.0984	93.9483	0	16.1025	94.9966	0	539.344	14.7032	96.6628	0	14.7139	96.5896	0.15	15.6138	92.166	0	15.248	93.9651	0	14.9596	92.7214
2025-02-04T23:59:17+08:00	14.4682	94.9599	0	14.4175	95.5871	0	14.4389	96.4141	0	15.1518	92.8252	0.15	14.9649	93.9147	0	14.5109	96.4385	0	753.884	14.5083	95.9899	0	14.6044	97.3907	0	15.2533	93.1426	0.15	14.9729	94.0887	0	16.033	94.873	0	514.928	14.6044	96.6384	0	14.6017	96.5194	0.15	15.4749	92.0073	0	15.1198	93.6919	0	14.8608	92.7764
2025-02-05T00:09:16+08:00	14.3427	94.5571	0	14.3053	95.5169	0	14.3107	96.3561	0	15.0237	92.7123	0.15	14.8527	93.814	0	14.3988	96.4385	0	723.708	14.3828	96.0113	0	14.4629	97.3358	0	15.1385	93.1548	0.15	14.8741	94.0536	0.15	15.9903	94.8135	0	556.756	14.4629	96.6857	0	14.4442	96.7132	0.15	15.3494	92.0165	0	14.9943	93.9101	0	14.762	92.8725
2025-02-05T00:19:16+08:00	14.2733	95.079	0	14.2065	95.7015	0	14.1852	96.4187	0	14.9142	92.813	0.15	14.7112	94.0078	0	14.2866	96.5377	0	792.238	14.284	96.1364	0	14.3214	97.3846	0	15.053	93.3928	0.15	14.7887	94.2351	0	15.9342	94.7768	0	588.835	14.3774	96.7941	0.15	14.3454	96.8261	0.15	15.2773	92.163	0	14.9088	93.9208	0	14.6498	92.7443
2025-02-05T00:29:17+08:00	14.2039	95.082	0	14.1638	95.8511	0	14.1291	96.6567	0	14.8848	93.1136	0.15	14.6284	94.2809	0	14.2172	96.6155	0	724.776	14.1852	96.26	0	14.2092	97.4914	0	14.9836	93.4157	0.15	14.7059	94.226	0	15.8221	94.7494	0	614.958	14.2653	96.817	0	14.276	96.9589	0.15	15.1652	92.3278	0	14.8394	93.7606	0	14.5644	92.8771
2025-02-05T00:39:17+08:00	14.1611	95.3155	0	14.065	95.7382	0	14.0597	96.7544	0	14.802	92.5658	0.15	14.5724	94.4961	0	14.1318	96.7483	0	755.642	14.1291	96.4279	0	14.081	97.583	0	14.8848	93.4203	0.15	14.6632	94.4503	0	15.7473	94.7997	0	628.362	14.1959	97.0474	0	14.1772	97.0382	0.15	15.1358	92.2179	0	14.77	94.139	0	14.4923	92.9412
2025-02-05T00:49:17+08:00	14.0196	95.4803	0	14.0089	96.0204	0	13.9769	96.8811	0	14.7593	93.0632	0.15	14.5136	94.493	0	14.089	96.8643	0	787.003	14.0436	96.5469	0	14.0116	97.8073	0	14.8287	93.727	0.15	14.5937	94.5922	0	15.6912	94.8318	0	638.005	14.1398	97.1069	0	14.1638	97.3022	0.15	15.0797	92.4193	0	14.7272	94.1711	0	14.4228	93.1731
2025-02-05T00:59:17+08:00	13.9769	95.3628	0	13.9662	96.0632	0	13.9315	97.0596	0	14.6765	93.0312	0.15	14.4575	94.5937	0	14.033	96.9451	0	853.644	14.0036	96.7086	0	13.9261	97.7569	0	14.786	93.6767	0.15	14.535	94.4289	0	15.5924	94.7585	0	606.993	14.0837	97.2335	0	14.0944	97.3266	0.15	15.037	92.5292	0	14.7005	94.3862	0	14.3667	93.1502
2025-02-05T01:09:16+08:00	13.9342	95.3079	0	13.8941	96.1074	0	13.8754	97.1054	0	14.6204	92.9992	0.15	14.4575	94.6349	0	13.9315	97.0153	0	790.049	13.9609	96.7498	0	13.8701	98.0133	0	14.7032	93.7835	0.15	14.4923	94.4701	0	15.5097	94.7082	0	598.227	14.0276	97.2808	0	14.0249	97.3724	0.15	14.9676	92.5414	0	14.6311	94.3679	0	14.324	93.196
2025-02-05T01:19:16+08:00	13.8621	95.1965	0	13.838	96.1868	0	13.8327	97.1878	0	14.5777	93.0968	0.15	14.3587	94.6624	0	13.8754	97.0687	0	774.915	13.8861	96.7315	0	13.814	98.0865	0	14.6738	93.7972	0.15	14.4068	94.6303	0.15	15.4109	94.5968	0	638.851	13.9715	97.4182	0	13.9529	97.4487	0.15	14.9382	92.546	0	14.559	94.3725	0	14.2679	93.2525
2025-02-05T01:29:17+08:00	13.7926	95.5047	0	13.7819	95.9716	0	13.7366	97.1939	0	14.5056	93.2067	0.15	14.3027	94.638	0	13.8354	97.0687	0	817.645	13.8033	96.7727	0	13.7713	98.1826	0	14.6044	93.7194	0.15	14.3374	94.3679	0	15.312	94.6288	0	644.211	13.8994	97.4441	0	13.8808	97.5357	0.15	14.8554	92.546	0	14.4736	94.2122	0	14.1852	93.2418
2025-02-05T01:39:17+08:00	13.7099	95.0927	0	13.6698	95.816	0	13.6511	97.2244	0	14.4495	93.1136	0.15	14.1905	94.5144	0	13.7205	97.0474	0	802.854	13.7339	96.8414	0	13.7152	98.2269	0	14.5483	93.576	0.15	14.2519	94.4411	0	15.256	94.6029	0	650.029	13.814	97.3022	0	13.7819	97.4777	0.15	14.77	92.5734	0	14.4041	94.2901	0	14.1131	93.1502
2025-02-05T01:49:17+08:00	13.5977	95.2743	0	13.6137	95.9899	0	13.5817	97.1115	0	14.3507	93.0098	0.15	14.1211	94.4457	0	13.6378	96.9467	0	844.524	13.6484	96.8719	0	13.6297	98.2696	0	14.4602	93.6736	0.15	14.1398	94.3694	0	15.1705	94.5922	0	664.469	13.7446	97.3037	0	13.6992	97.5509	0.15	14.6872	92.8176	0	14.3481	94.1711	0	14.0303	93.138
2025-02-05T01:59:17+08:00	13.5122	95.3796	0	13.5016	95.9197	0	13.4989	97.1939	0	14.2519	93.0236	0.15	14.0089	94.3832	0	13.5523	96.9146	0	862.203	13.563	96.6979	0	13.5603	98.291	0	14.3481	93.5256	0.15	14.0837	94.3648	0	15.0557	94.5617	0	652.755	13.6458	97.2976	0	13.587	97.554	0.15	14.575	92.4422	0	14.2493	94.1955	0	13.9609	93.0953
2025-02-05T02:09:16+08:00	13.4268	95.1339	0	13.4188	96.0662	0	13.3867	97.0184	0	14.1558	93.0404	0.15	13.9395	94.3877	0	13.4562	96.9467	0	836.902	13.4669	96.846	0	13.4615	98.3322	0	14.2786	93.3379	0.15	13.9982	94.2992	0	14.9275	94.4732	0	675.924	13.5336	97.3343	0	13.5016	97.5738	0.15	14.5003	92.3766	0	14.1638	94.2168	0	13.8594	93.1701
2025-02-05T02:19:16+08:00	13.3307	95.3201	0	13.304	96.0586	0	13.2986	97.0138	0	14.057	92.9961	0.15	13.854	94.3359	0	13.3574	97.0062	0	863.091	13.368	96.8719	0	13.3627	98.2834	0	14.1505	93.4249	0.15	13.8994	94.3404	0	14.8421	94.4793	0	688.557	13.4642	97.3907	0	13.3894	97.5967	0.15	14.4041	92.2301	0	14.0677	94.1497	0	13.7606	93.1609
2025-02-05T02:29:16+08:00	13.2559	95.2285	0	13.2612	95.9625	0	13.2292	97.2076	0	14.0009	93.0098	0.15	13.7419	94.3999	0	13.2986	97.0138	0	888.584	13.2799	96.9589	0	13.2612	98.3063	0	14.0944	93.5302	0.15	13.814	94.2855	0	14.7032	94.3648	0	709.118	13.352	97.4136	0	13.32	97.641	0.15	14.332	92.2438	0	13.9822	94.1176	0	13.6778	93.1136
2025-02-05T02:39:17+08:00	13.1998	95.317	0	13.1491	95.9014	0	13.117	97.1664	0	13.9155	92.8298	0.15	13.6858	94.6578	0	13.1998	97.0245	0	862.424	13.1811	96.846	0	13.1785	98.323	0	14.0383	93.7728	0.15	13.7579	94.2718	0	14.575	94.3633	0	695.523	13.2639	97.435	0	13.2052	97.7508	0.15	14.2359	92.2683	0	13.8968	94.2443	0	13.6057	93.1868
2025-02-05T02:49:17+08:00	13.1037	95.2712	0	13.1197	96.1364	0	13.061	97.2122	0	13.83	93.1182	0.15	13.6297	94.7585	0	13.1571	97.1115	0	868.276	13.1117	96.9329	0	13.093	98.407	0	13.9689	93.608	0.15	13.7018	94.5663	0	14.4602	94.4778	0	716.659	13.1945	97.4487	0	13.2052	97.8347	0.15	14.1798	92.4468	0	13.854	94.3603	0	13.5496	93.3745
2025-02-05T02:59:17+08:00	13.0743	95.3491	0	13.077	96.26	0	13.0049	97.4502	0	13.8033	93.0907	0.15	13.5603	94.6242	0	13.0743	97.1374	0	907.578	13.069	97.1923	0	12.9809	98.4344	0	13.9101	93.7926	0.15	13.6591	94.5876	0	14.3614	94.5006	0	699.651	13.1811	97.5723	0	13.1224	97.8439	0.15	14.1371	92.4269	0	13.8247	94.5327	0	13.4936	93.3486
2025-02-05T03:09:17+08:00	13.0049	95.5215	0	12.9942	96.4736	0	12.9355	97.5051	0	13.7472	93.4798	0.15	13.5042	94.789	0	13.0182	97.2381	0	892.941	13.0129	97.2396	0	12.9114	98.5702	0	13.8247	93.6965	0.15	13.603	94.8211	0	14.332	94.7723	0	737.071	13.109	97.5967	0	13.0503	97.9431	0.15	14.081	92.4132	0	13.7419	94.3633	0	13.4241	93.3608
2025-02-05T03:19:17+08:00	12.9622	95.4253	0	12.9515	96.2402	0	12.8927	97.5357	0	13.6912	93.2387	0.15	13.4615	94.6624	0	12.9755	97.3526	0	871.315	12.9702	97.2198	0	12.882	98.6709	0	13.798	93.7865	0.15	13.547	94.7723	0	14.2359	94.8623	0	741.809	13.0529	97.6654	0	13.0369	98.0987	0.15	14.0249	92.5597	0	13.6992	94.5296	0	13.368	93.3745
2025-02-05T03:29:17+08:00	12.9061	95.7473	0	12.9088	96.4065	0	12.8527	97.6196	0	13.6484	93.257	0.15	13.4188	94.8592	0	12.9194	97.377	0	842.722	12.9141	97.2671	0	12.826	98.7625	0	13.7419	93.9208	0.15	13.4909	94.757	0	14.1772	94.9538	0	710.02	12.9969	97.7478	0	12.9809	98.1491	0.15	14.0249	92.5292	0	13.6725	94.4701	0	13.3547	93.4905
2025-02-05T03:39:17+08:00	12.8634	95.6634	0	12.8393	96.4096	0	12.7832	97.6837	0	13.5924	93.3715	0.15	13.3494	94.9264	0	12.8767	97.3663	0	899.04	12.8313	97.4182	0	12.7993	98.7717	0	13.6698	93.6583	0.15	13.4482	94.5647	0	14.1371	95.0774	0	711.305	12.9568	97.7279	0	12.9114	98.1491	0.15	13.9101	92.4102	0	13.603	94.5373	0	13.2799	93.3791
2025-02-05T03:49:17+08:00	12.7806	95.5764	0	12.7832	96.5301	0	12.7405	97.673	0	13.5096	93.3028	0.15	13.2773	94.6761	0	12.8073	97.3663	0	890.85	12.7886	97.3846	0	12.7432	98.8449	0	13.6137	93.5485	0.15	13.3494	94.5602	0	14.065	95.05	0	739.919	12.8714	97.7478	0	12.8687	98.172	0.15	13.8808	92.4224	0	13.547	94.406	0	13.2105	93.3532
2025-02-05T03:59:17+08:00	12.7379	95.5764	0	12.6818	96.379	0	12.6684	97.6425	0	13.4535	93.3974	0.15	13.2212	94.7997	0	12.7352	97.3755	0	891.051	12.7325	97.3999	0	12.6684	98.8922	0	13.571	93.9193	0.15	13.2906	94.6853	0	14.0089	95.0362	0	735.47	12.8153	97.8195	0	12.7565	98.0545	0.15	13.8113	92.5154	0	13.4749	94.464	0	13.1678	93.3425
2025-02-05T04:09:17+08:00	12.6791	95.5734	0	12.6551	96.434	0	12.5963	97.6455	0	13.3974	93.4936	0.15	13.1651	94.7433	0	12.6925	97.3724	0	934.621	12.6604	97.4029	0	12.6284	98.8907	0	13.5309	93.9513	0.15	13.2345	94.4045	0	13.9529	95.0683	0	781.673	12.7459	97.8195	0	12.7111	98.2238	0.15	13.7419	92.4178	0	13.4482	94.4747	0	13.085	93.4524
2025-02-05T04:19:17+08:00	12.6364	95.8465	0	12.5856	96.3958	0	12.5402	97.641	0	13.3547	93.3608	0.15	13.0797	94.7402	0	12.5937	97.348	0	943.828	12.6043	97.3999	0	12.5429	98.8876	0	13.4588	94.0063	0.15	13.1918	94.7021	0	13.838	94.992	0	723.186	12.7005	97.8531	0	12.6284	98.114	0.15	13.6725	92.3812	0	13.336	94.5098	0	12.9995	93.4081
2025-02-05T04:29:17+08:00	12.5536	95.6008	0	12.5002	96.434	0	12.4575	97.6379	0	13.2692	93.2204	0.15	13.0396	94.8348	0	12.5082	97.3724	0	896.806	12.5055	97.4044	0	12.4575	98.9014	0	13.3761	93.901	0.15	13.109	94.6166	0	13.7953	94.9035	0	752.058	12.6177	97.8424	0	12.5856	98.1491	0.15	13.6431	92.6162	0	13.2773	94.464	0	12.9435	93.3852
2025-02-05T04:39:17+08:00	12.4681	95.4025	0	12.4735	96.5118	0	12.4147	97.6272	0	13.2265	93.2204	0.15	12.9675	94.8806	0	12.4949	97.3892	0	917.134	12.4762	97.4182	0	12.4014	98.9242	0	13.3013	93.6171	0.15	13.0529	94.6349	0	13.6831	94.7952	0	806.801	12.5616	97.9217	0	12.5296	98.3108	0.15	13.587	92.6421	0	13.2212	94.7219	0	12.9168	93.5821
2025-02-05T04:49:17+08:00	12.4254	95.9472	0	12.4174	96.5301	0	12.3453	97.8073	0	13.1838	93.4905	0.15	12.9541	94.9599	0	12.4521	97.5631	0	911.432	12.4201	97.5097	0	12.3186	98.97	0	13.2879	94.0169	0.15	13.0102	94.667	0	13.5977	94.8501	0	773.451	12.5055	97.9812	0	12.4601	98.3566	0.15	13.5016	92.6207	0	13.2078	94.6151	0	12.8473	93.4203
2025-02-05T04:59:17+08:00	12.3987	95.6268	0	12.388	96.5743	0	12.3186	97.8302	0	13.1277	93.2464	0.15	12.8553	95.0912	0	12.396	97.496	0	944.904	12.3507	97.4594	0	12.2759	99.0188	0	13.2185	93.8384	0.15	12.9381	94.754	0	13.5122	94.7616	0	795.888	12.4762	97.9721	0	12.4308	98.4329	0.15	13.5176	92.7062	0	13.1518	94.5693	0	12.818	93.608
2025-02-05T05:09:17+08:00	12.3133	95.7275	0	12.3026	96.4782	0	12.2625	97.7737	0	13.0877	93.3745	0.15	12.842	95.0774	0	12.3533	97.5143	0	946.326	12.3373	97.6501	0	12.2198	99.0784	0	13.1758	93.8064	0.15	12.882	94.5159	0	13.4001	94.9737	0	762.982	12.4201	98.0865	0	12.3747	98.3642	0.15	13.4455	92.5338	0	13.0957	94.7127	0	12.7485	93.521
2025-02-05T05:19:16+08:00	12.2305	95.6237	0	12.2332	96.4279	0	12.1931	97.7234	0	12.9889	93.0602	0.15	12.7432	94.7707	0	12.2839	97.4182	0	951.365	12.2652	97.586	0	12.2198	99.147	0	13.1331	94.0078	0.15	12.8393	94.7707	0	13.3307	95.0317	0	800.671	12.3373	97.9995	0	12.2786	98.3825	0.15	13.3627	92.5841	0	13.0102	94.3511	0	12.6764	93.6583
2025-02-05T05:29:16+08:00	12.1878	95.5581	0	12.1637	96.556	0	12.1077	97.7737	0	12.9194	93.3104	0.15	12.6711	94.7204	0	12.1984	97.3953	0	919.083	12.1691	97.4853	0	12.1344	99.1516	0	13.0209	93.7148	0.15	12.7432	94.6609	0	13.2719	95.0957	0	859.751	12.2519	97.9339	0	12.1798	98.3871	0.15	13.2612	92.3461	0	12.9114	94.5373	0	12.6043	93.6004
2025-02-05T05:39:16+08:00	12.105	95.8328	0	12.0756	96.3546	0	12.0489	97.7386	0	12.8634	93.2876	0.15	12.615	94.9233	0	12.129	97.3678	0	943.225	12.0809	97.5586	0	12.0623	99.1623	0	12.9782	93.8293	0.15	12.6684	94.7265	0	13.2292	95.2071	0	775.378	12.1958	97.9294	0	12.1237	98.4344	0.15	13.2185	92.3873	0	12.8553	94.4823	0	12.5082	93.518
2025-02-05T05:49:17+08:00	12.0436	95.6374	0	12.0195	96.4248	0	11.9795	97.7707	0	12.7939	93.4432	0.15	12.5189	94.963	0	12.0436	97.3846	0	967.821	12.0115	97.6043	0	11.9635	99.0845	0	12.8794	93.8888	0.15	12.6123	94.6288	0	13.1731	95.1827	0	834.071	12.1103	97.9065	0	12.0649	98.4619	0.15	13.1624	92.3827	0	12.7859	94.4839	0	12.4655	93.5454
2025-02-05T05:59:17+08:00	11.9875	95.6741	0	11.9501	96.437	0	11.91	97.8668	0	12.7512	93.1975	0.15	12.4895	94.9325	0	11.9581	97.4365	0	957.91	11.9394	97.5738	0	11.894	99.1165	0	12.8393	93.8781	0.15	12.5696	94.8302	0	13.1304	95.3262	0	828.959	12.0516	98.0407	0	11.9795	98.4924	0.15	13.0663	92.4193	0	12.7726	94.4823	0	12.396	93.4707
2025-02-05T06:09:17+08:00	11.9314	95.6603	0	11.8513	96.2738	0	11.8246	97.7707	0	12.6658	93.1975	0.15	12.4067	95.0271	0	11.902	97.4228	0	936.557	11.87	97.5647	0	11.8086	99.1516	0	12.7832	93.875	0.15	12.4868	94.7127	0	13.0877	95.2758	0	861.765	11.9955	97.94	0	11.9394	98.5672	0.15	13.0102	92.4971	0	12.6844	94.342	0	12.3106	93.4859
2025-02-05T06:19:17+08:00	11.8486	95.5535	0	11.7952	96.4691	0	11.7552	97.8149	0	12.5536	93.2067	0.15	12.3079	94.9279	0	11.8593	97.4304	0	946.556	11.8273	97.5769	0	11.7391	99.1989	0	12.6951	93.7881	0.15	12.4147	94.5968	0	13.0182	95.2667	0	873.232	11.9261	97.9858	0	11.8406	98.4527	0.15	12.9381	92.3461	0	12.5883	94.2763	0	12.2545	93.4722
2025-02-05T06:29:16+08:00	11.7498	95.4314	0	11.7124	96.3729	0	11.6724	97.76	0	12.4815	93.0312	0.15	12.2519	94.725	0	11.7472	97.3617	0	963.798	11.7445	97.4456	0	11.6697	99.2065	0	12.5963	93.4905	0.15	12.3453	94.5144	0	12.9328	95.2743	0	818.051	11.8139	98.0179	0	11.7712	98.4665	0.15	12.882	92.4743	0	12.5162	94.3313	0	12.1691	93.4676
2025-02-05T06:39:16+08:00	11.7231	95.6786	0	11.6564	96.3882	0	11.6163	97.9217	0	12.3987	93.0602	0.15	12.1664	94.7341	0	11.6911	97.4319	0	948.28	11.6724	97.5967	0	11.6136	99.202	0	12.583	93.7606	0.15	12.2759	94.7952	0	12.8767	95.1827	0	847.607	11.7578	98.0133	0	11.659	98.4024	0.15	12.826	92.3995	0	12.4334	94.1115	0	12.113	93.5225
2025-02-05T06:49:17+08:00	11.6243	95.3796	0	11.5576	96.3012	0	11.5309	97.7844	0	12.3293	93.0129	0.15	12.0809	94.6899	0	11.6083	97.4029	0	963.744	11.5602	97.6196	0	11.5415	99.2676	0	12.4975	93.4432	0.15	12.1904	94.6761	0	12.8206	95.2529	0	832.823	11.6884	98.027	0	11.5896	98.4894	0.15	12.7432	92.2164	0	12.364	94.4503	0	11.9982	93.4249
2025-02-05T06:59:16+08:00	11.5549	95.5596	0	11.4721	96.5835	0	11.4321	97.7798	0	12.2438	93.1777	0.15	11.9982	94.7219	0	11.5229	97.4044	0	941.387	11.4881	97.6425	0	11.4134	99.2447	0	12.3854	93.4569	0.15	12.121	94.7112	0	12.7485	95.2651	0	829.601	11.603	98.0575	0	11.4881	98.529	0.15	12.6711	92.3125	0	12.2946	94.1894	0	11.9287	93.4752
2025-02-05T07:09:16+08:00	11.4534	95.4269	0	11.3733	96.4706	0	11.3893	97.8103	0	12.1611	93.1365	0.15	11.9127	94.699	0	11.4347	97.3449	0	951.726	11.4187	97.615	0	11.3706	99.2798	0	12.3159	93.2799	0.15	12.0489	94.7997	0	12.6898	95.3155	0	826.736	11.5068	98.0728	0	11.4187	98.5077	0.15	12.5723	92.4086	0	12.1958	94.3328	0	11.8593	93.4295
2025-02-05T07:19:16+08:00	11.384	95.642	0	11.3306	96.585	0	11.2772	97.9446	0	12.1344	93.1792	0.15	11.8566	94.7997	0	11.3653	97.4044	0	1001.18	11.3466	97.6699	0	11.2718	99.321	0	12.2171	93.9101	0.15	11.9768	94.6532	0	12.6471	95.3338	0	847.912	11.4321	98.0987	0	11.3626	98.6938	0.15	12.5296	92.3171	0	12.1664	94.6288	0	11.7739	93.6126
2025-02-05T07:29:17+08:00	11.3413	95.5962	0	11.2612	96.5057	0.15	11.2078	97.9065	0	12.0195	93.1319	0.15	11.8006	94.7952	0	11.2825	97.4487	0	994.34	11.2638	97.6791	0	11.1757	99.3133	0	12.1317	93.7087	0.15	11.9207	94.8089	0.15	12.591	95.3201	0	847.715	11.392	98.1826	0	11.2772	98.6297	0.15	12.4601	92.369	0	12.1103	94.5922	0	11.7739	93.5622
2025-02-05T07:39:17+08:00	11.3119	96.0815	0	11.2318	96.759	0	11.1944	98.0911	0	12.0195	93.6233	0.15	11.8006	95.1705	0	11.2531	97.5769	0	958.484	11.2505	97.8668	0	11.1463	99.4125	0	12.1317	94.2779	0.15	11.9207	94.8531	0.15	12.5216	95.4543	0	862.34	11.3199	98.2177	0	11.2772	98.7991	0.15	12.4174	92.4681	0	12.0516	94.757	0	11.7178	93.7133
2025-02-05T07:49:17+08:00	11.2985	95.9533	0	11.2318	96.8765	0	11.165	98.2177	0	12.0329	93.6782	0.15	11.7578	95.2331	0	11.2264	97.7234	0	974.658	11.2345	97.9706	0	11.0475	99.4034	0	12.105	94.3328	0.15	11.894	95.1522	0.15	12.4922	95.3796	0	819.61	11.3359	98.3597	0	11.2638	98.9639	0.15	12.4041	92.6757	0	12.0516	94.8714	0	11.6777	93.7407
2025-02-05T07:59:17+08:00	11.2692	96.2188	0.15	11.2612	97.2198	0	11.1383	98.3688	0	12.0329	94.1176	0.15	11.7445	95.3841	0	11.2398	97.908	0	1019.24	11.2211	98.201	0	11.0048	99.5361	0	12.105	94.4274	0.15	11.878	95.2239	0.15	12.3934	95.2972	0	845.081	11.3066	98.4894	0.15	11.2905	99.089	0.15	12.3747	92.8084	0.15	12.0249	94.992	0	11.6911	94.1314
2025-02-05T08:09:16+08:00	11.2852	96.2738	0.15	11.3172	97.464	0	11.1784	98.6709	0	12.0596	94.313	0.15	11.7872	95.8648	0	11.2531	98.0575	0	992.185	11.2505	98.3154	0	11.0048	99.6704	0.01	12.1477	94.7021	0.15	11.9501	95.787	0.15	12.3373	95.2895	0	849.484	11.3626	98.6343	0.15	11.3626	99.2676	0.15	12.4041	93.0175	0.15	12.1103	95.4528	0	11.7338	94.1497
2025-02-05T08:19:17+08:00	11.424	96.8994	0.15	11.3867	97.9034	0	11.2772	99.0524	0	12.1744	94.8547	0.15	11.87	96.1044	0	11.3226	98.3841	0	1004.19	11.3466	98.6084	0.15	10.9915	99.7345	0.01	12.2465	95.0225	0.15	12.0195	96.1761	0.15	12.2679	95.2804	0	885.966	11.4881	99.0005	0.15	11.4588	99.4095	0.15	12.5162	93.4295	0.15	12.2225	95.9442	0	11.7899	94.4778
2025-02-05T08:29:16+08:00	11.651	97.7462	0.3	11.643	98.3703	1748.4	11.4027	99.5041	0	12.356	95.5596	106.35	12.0676	96.7819	0	11.5229	98.8235	0	962.413	11.5469	99.0478	0.15	11.0475	99.913	0.01	12.3854	95.8389	1.8	12.2198	96.762	12.3	12.1691	95.3338	0	873.524	11.659	99.3454	0.15	11.6724	99.6704	0.3	12.6551	93.9788	0.15	12.3907	96.5347	0.45	11.9715	95.0561
2025-02-05T08:39:17+08:00	12.0302	96.9055	4424.7	12.3453	96.6888	5207.25	12.8794	97.0382	5795.4	12.5376	94.1543	2026.65	12.364	96.965	1480.2	11.8166	99.147	392.96	996.497	11.9688	99.06	761.85	11.1757	100	0.01	12.6097	95.4894	759.75	12.4868	95.7244	1805.85	12.113	95.3475	0	885.158	11.9554	99.7833	115.8	12.1798	99.057	6370.05	12.8981	94.9371	96	12.6711	95.8648	1653.75	12.2972	95.4803
2025-02-05T08:49:16+08:00	12.2732	94.1085	6036.9	12.8527	92.7489	6734.85	14.0463	88.7984	10430.4	12.7779	94.2672	2584.65	12.631	94.4274	2899.5	12.396	98.0774	4285.44	1000.33	13.1544	94.1299	6360.3	11.3706	100	0.02	12.7832	94.3603	1451.4	12.7993	95.0286	2062.65	12.0249	95.4482	0	902.877	12.6177	98.4207	8054.4	13.3333	95.6725	12401.4	12.9942	93.2189	1192.5	13.0957	95.1873	1878.45	12.6471	94.107
2025-02-05T08:59:17+08:00	13.1304	93.7606	7427.25	13.9956	91.104	7838.85	15.547	84.9302	13626.9	13.5229	93.8705	3146.7	13.32	94.1756	3833.7	13.1144	96.8673	4890.88	994.433	14.567	89.7261	7627.5	11.6964	100	32.12	13.3627	95.6634	1682.55	13.4909	95.2163	2306.25	11.9821	95.3521	0	878.183	13.4081	96.6979	10814.4	14.6979	91.2688	17455.7	13.5016	94.1314	1354.5	13.8247	95.4498	2113.5	13.2532	93.7377
2025-02-05T09:09:16+08:00	14.1611	91.8334	8625.15	15.3334	88.4413	10287.2	16.981	81.4817	10853.1	14.324	93.1517	3252.9	14.2199	93.3944	7237.8	14.0757	95.5734	5616.64	956.28	15.75	87.0802	10398.6	14.3641	89.6849	5739.52	14.0543	95.8251	1803.75	14.308	95.4849	2535.75	11.8833	95.2972	0	888.861	14.3774	95.2926	10308.8	16.2734	87.3777	17028.9	14.1798	95.3994	1647.45	14.6017	95.5993	2354.25	14.073	93.6538
2025-02-05T09:19:17+08:00	15.3174	90.341	10058.2	16.8956	85.2873	21137.6	18.6099	79.0661	15034.8	15.3067	93.7179	3751.35	15.2319	93.0266	7582.5	15.2052	94.258	6827.52	929.598	17.3602	84.2023	9547.65	15.8755	84.3763	7503.36	14.8848	96.8719	1992.6	15.272	96.1776	2783.25	11.8273	95.2804	0	881.74	15.5203	94.2321	18298.3	17.8809	84.8386	21237.9	14.8821	96.5759	1823.25	15.5444	96.0677	2610.6	15.029	93.8048
2025-02-05T09:29:17+08:00	16.6259	88.4672	13093.5	18.5885	82.3377	22192.1	20.3109	75.5306	13070.5	16.3455	93.9712	5242.35	16.4149	92.3995	9403.35	16.4309	93.0373	8668.16	897.564	18.447	83.6805	9922.05	16.6072	83.6484	9003.52	15.7767	97.2122	2176.65	16.3294	96.7254	3026.25	11.7445	95.3445	0	901.649	16.8582	93.1365	20124.9	19.4991	82.5071	21684.4	15.6992	97.7325	2126.4	16.5991	96.4187	2898.6	16.1131	93.756
2025-02-05T09:39:17+08:00	18.2628	87.3014	20844.3	20.5165	80.3006	22495.5	22.1641	73.7438	33761.7	17.5818	93.7636	4603.5	17.7928	92.0806	6060.15	17.8408	92.5734	12001.3	845.417	19.9557	82.4582	12114.5	18.5965	79.6323	10992.6	16.8048	97.9904	2390.85	17.5151	96.9924	3320.25	11.659	95.285	0	891.067	18.3509	91.7968	22650.8	21.1013	80.8469	26371.9	16.6873	98.7213	2304	17.6406	96.3912	3150.75	17.2961	93.7789
2025-02-05T09:49:17+08:00	20.0225	87.0024	23692.3	22.1668	80.206	17033.7	24.0066	72.1508	28398.2	18.933	94.8089	5060.7	19.2668	91.841	5939.85	19.4778	91.9234	9932.8	812.035	21.7502	81.8479	14169.8	20.0946	77.1023	12364.8	17.7955	98.3291	2621.7	18.8449	97.3541	3614.25	11.603	95.3384	0	904.565	20.0572	91.1467	23835.6	22.8664	79.2798	22820.1	17.6326	99.0204	2479.5	18.909	97.4212	3378.9	18.7488	93.9879
2025-02-05T09:59:16+08:00	21.6728	86.1158	28691.5	23.817	78.1231	29581.2	26.0441	69.1585	26182.1	20.2949	94.1039	5367.15	20.7595	91.0582	12188.5	21.1868	90.309	31365.1	704.891	23.5153	81.207	17822.7	21.4485	76.8078	13465.6	18.7407	98.6358	2919.3	20.132	97.3541	5004.9	11.5335	95.4223	0	863.078	21.7903	89.5491	32911.4	24.6262	78.6358	24808.9	18.6019	99.2294	2629.8	20.1614	97.4044	3786.6	20.0599	93.724
2025-02-05T10:09:17+08:00	23.3791	84.509	21801.3	25.6222	78.0896	38722.8	27.7611	69.7353	30808.7	21.5579	94.0902	6040.8	22.2335	91.6991	18542.4	23.048	89.012	22978.6	622.547	25.3071	78.9319	17183.2	23.566	73.8323	13066.2	19.7021	98.6664	3793.8	21.4591	97.7371	4497.45	11.5042	95.5093	0	911.26	23.6088	87.7897	27421.2	26.4687	77.3617	33947.2	19.5899	99.0112	2734.8	21.4405	97.7752	4140.45	21.6648	93.6095
2025-02-05T10:19:17+08:00	25.1976	82.2141	38177.6	27.3579	77.2122	38325.9	29.7959	66.1997	29739.9	22.7649	95.2026	6946.35	23.769	90.6752	7505.55	25.0668	87.3747	21790.7	600.93	27.1122	78.4665	22727.2	25.6008	71.7388	17259.5	20.7061	98.9334	6025.95	22.7596	97.5601	4654.8	11.4588	95.5764	0	908.057	25.4112	86.0883	31630.2	28.2979	76.2646	38471.4	20.6874	98.6908	3108.3	22.7623	98.0072	4454.7	23.299	92.8573
2025-02-05T10:29:16+08:00	26.7224	82.6001	40311.6	28.9361	75.1003	39241.2	30.7679	67.689	29296.5	23.9906	93.3028	39214.1	25.2617	89.9458	8184.9	27.0535	84.4617	29972.5	475.739	28.8666	75.8755	24985.2	26.9547	72.6543	19983.4	21.6354	98.2925	3750.6	24.06	97.7798	5388	11.4588	95.8618	0	903.18	27.1176	85.5482	29921.1	30.0603	75.2712	34927.6	21.7182	97.9995	3167.4	24.1161	98.0407	4947	24.8772	92.314
2025-02-05T10:39:17+08:00	28.386	80.1785	42048	30.4849	73.6583	35680.6	32.1191	67.9942	16619.8	25.2403	92.369	9940.05	26.7544	89.7139	10073.5	29.0589	82.5025	30791.7	420.352	30.4875	75.7794	24288.9	28.5782	72.0745	22251.5	22.6261	98.0682	4084.35	25.4593	97.4182	5702.1	11.4588	96.1028	0	883.23	28.8079	83.7675	38953.1	31.7239	73.9452	39909.6	22.7997	97.0703	3480.75	25.4673	97.8302	6500.1	26.5274	91.1238
2025-02-05T10:49:17+08:00	29.3713	77.9751	45690	31.2325	70.2846	21722.8	33.8335	64.1993	34182	26.1269	88.3085	10297.3	27.8653	86.0639	28284	30.8934	78.3612	40960	388.049	31.9001	73.2631	29116.9	30.5837	70.6584	24913.9	23.9826	98.5489	4519.95	25.6435	90.1335	5905.2	11.5469	96.4569	0	892.848	30.1751	80.6805	41640.3	32.9789	69.0196	40383.1	24.3645	98.0911	4015.65	25.737	91.5496	6603.75	27.8386	85.2674
2025-02-05T10:59:17+08:00	28.9361	73.7179	32590.2	30.613	68.2475	43445.2	33.8041	57.8698	44482.5	26.1562	85.1865	8721.3	27.414	76.8139	33047.9	31.4862	68.6213	20771.8	368.18	31.788	66.2425	29917.1	32.3888	69.836	15068.2	24.0681	92.8939	4926.75	25.713	85.5482	6662.4	11.6884	96.9741	0	898.716	29.852	72.7977	33230.6	32.3701	62.0249	50431.4	24.3244	91.9921	5008.5	25.6943	86.4179	22381.7	27.2484	81.1902
2025-02-05T11:09:17+08:00	29.4862	74.1421	48670.1	30.9495	67.4281	49712.6	33.3127	61.3565	30865.8	26.6182	83.3326	9775.35	28.0175	78.5519	37973.7	31.5557	69.8207	30730.2	339.987	31.9135	66.7948	28042.8	33.8762	67.6051	21821.4	24.5487	90.2998	6359.25	25.8545	84.8432	7426.2	11.9821	97.6059	213.6	923.399	30.1617	72.2103	37994.4	32.5837	62.8092	52026.4	24.7757	90.1472	4992.9	25.9747	83.209	8194.2	27.9934	80.2136
2025-02-05T11:19:17+08:00	29.8787	74.6975	41603.8	31.6705	70.3761	59736.6	33.6225	61.9303	21536.1	27.4754	84.9744	10202.2	28.6664	78.8632	36623.6	32.1511	68.7053	38000.6	363.292	32.0577	66.833	23418.3	32.7146	62.5849	27258.9	25.1549	93.3394	6196.5	26.9707	83.4272	14825.4	12.2972	96.0632	3205.12	877.784	30.4982	74.3435	41313.4	33.3288	62.8672	38671.2	25.2537	89.6818	8797.8	27.1416	81.532	9744.9	28.8106	80.7782
2025-02-05T11:29:17+08:00	30.6985	71.8044	48344.4	31.6999	65.9709	23485.9	34.1432	59.7421	43962.9	28.1483	79.5605	11777.7	29.5396	73.9544	39316.9	32.8561	67.1717	40960	332.037	32.7894	64.0955	31320.3	33.3795	61.7975	24463.4	25.6516	88.3635	6786.15	27.0428	81.6098	20293.8	12.8767	95.8145	4775.68	876.613	31.2058	69.7765	21121.2	33.5424	61.3199	34147.6	26.0281	87.1641	6243.75	27.1977	80.5341	30620.1	29.7425	74.0871
2025-02-05T11:39:17+08:00	31.2619	70.6447	54346.9	32.0523	66.9093	45749.2	34.4396	58.8357	39767.9	29.1203	76.8185	32346.4	30.0309	72.0882	37452	33.2513	66.5705	44482.6	333.841	33.0591	64.0681	32166.2	33.732	62.8305	29798.4	26.2016	88.4504	7980.3	27.7478	82.6215	32453.6	13.7259	95.7015	5221.12	865.67	31.2619	70.0648	18984.9	33.9242	60.3098	33248.2	26.3806	85.803	7561.2	28.0735	80.1831	13803.3	30.2205	73.5439
2025-02-05T11:49:16+08:00	31.6278	71.548	47895.2	32.784	70.2876	61236	35.2407	59.3378	43359.6	30.2579	79.089	53793.4	31.0269	73.3516	50160.1	33.959	65.9205	27729.9	326.434	33.513	65.7755	19179.9	34.6239	59.1134	27217.9	26.936	89.3782	22990.8	29.2886	83.0518	30996.9	14.7459	95.5261	4143.36	855.345	31.8814	71.1772	21715.1	34.2741	62.4094	22908	27.1843	84.654	46313.1	29.6357	81.181	35310.6	31.8414	75.375
2025-02-05T11:59:16+08:00	32.6318	72.7291	51714	33.9002	65.9312	36935.4	36.3649	59.2157	21807.2	31.4675	74.1512	49073.2	32.3514	72.1508	44938.8	35.7801	65.6321	39618.6	337.294	34.6265	64.6433	33449.4	34.5518	60.0748	16573.4	28.2898	85.2964	37415.2	30.2232	80.0092	36148.4	15.9342	94.992	4416	761.851	33.0804	71.0933	44885.2	35.5558	64.7394	30026.8	28.5115	85.4185	30555.4	30.832	77.8988	37769.7	33.5077	72.1096
2025-02-05T12:09:17+08:00	33.3635	72.5002	51927.8	34.8188	68.0583	25503.9	37.8016	56.643	20237.2	32.6078	75.8068	65243.6	33.2673	72.9747	48817.5	36.5999	64.5838	33085.4	284.789	35.6439	63.9109	41055.6	34.1859	65.0507	31313.9	29.5209	85.2918	43252.5	31.5503	80.47	40834.2	17.208	94.9874	4732.16	750.299	33.9002	71.191	26867.2	36.7281	62.6444	29784.6	29.7772	84.6998	41240.4	32.3808	78.2422	30109.1	34.5224	72.7871
2025-02-05T12:19:16+08:00	34.1672	72.549	49432.2	35.5371	68.4489	31860.6	38.5039	58.6007	32854.5	34.1672	74.3175	30892.3	34.1966	72.3613	30235.8	37.2221	66.2058	46284.8	311.713	36.2955	65.4353	20921.8	36.2635	63.9475	37089.3	31.2886	84.3626	55932.1	32.9095	78.3276	24634.2	18.5084	95.0698	5148.16	704.33	34.987	70.5577	54867.1	37.3049	61.4343	32623.3	31.2299	83.3265	40024.4	33.4676	74.5464	29328.6	35.5371	72.3812
2025-02-05T12:29:17+08:00	34.704	71.1864	49954.1	36.3142	69.543	40089.4	38.9418	59.8001	46357.6	35.1099	72.8969	53206.5	35.2968	70.8751	50149.2	37.871	65.481	42455	303.389	36.9017	63.6606	44343.9	37.4918	61.5137	41820.2	32.6879	80.6439	54138	33.6599	77.7844	34619.2			5562.88		35.7347	69.4133	37357.2	38.2929	63.505	26753.1	32.5864	82.9007	25414.9	34.4556	74.5266	34338.8	36.202	72.636
2025-02-05T12:39:17+08:00	35.2274	74.3481	41103	36.7922	69.7444	26232	39.7402	57.9202	51449.2	35.7588	73.492	38967.3	36.0124	71.2688	34309.5	38.4211	65.1286	39106.6	319.821	37.7508	64.4465	48875.9	38.608		45690.9	33.748	78.471	45615.9	34.3114	76.2371	44948.7	19.8249	95.1598		604.448	36.8483	69.9947	49930.5	39.2222	60.8179	27448.7	33.6572	79.3225	16286.1	35.1713	72.5505	30600.3	36.6693	72.7367
2025-02-05T12:49:16+08:00	35.5798	73.048	24440.7	36.9764	66.4118	19491.9	39.5747	58.3642	15233.5	36.3062	72.0638	60579.1	36.3676	70.2007	42428.6	38.8457	64.8447	21125.1	266.415	38.09	64.6815	25260.3		60.2991		34.2981	79.2386	17466.3	34.7066	77.1237	12180.5	21.2428	95.0652	6069.76	546.265	37.1447	68.8411	61308.4	39.0967	62.1729	31712.6	34.023	78.5901	10855.2	35.441	71.519	19992.4	36.6533	72.6421
2025-02-05T12:59:17+08:00	35.5238	71.9097	45425.8	37.0031	67.8111	50265.8	40.1915	57.525	15500	36.4183	70.2434	35182.5	36.421	69.7215	15162.9	38.7335	65.7572	24186.9	316.983	38.1193	62.9419	20121.2	39.329	59.1089	43110.4	34.5277	78.3246	8918.25	34.72	76.91	10443.9	22.7409	95.1064	6551.04	436.375	37.0619	70.0603	18059.6	38.8403	61.7136	18869.8	34.5171	78.32	45843.8	35.9911	70.5409	34561.4	37.1473	70.1381
2025-02-05T13:09:17+08:00	35.8495	71.8532	52668.3	37.0752	68.127	38959.9	40.3891	57.2152	30057.3	36.1219	69.7032	42222	36.3516	68.7419	58203.4	39.1154	65.2674	31129.6	288.577	38.4451	62.5696	41675.2	40.5734	59.3469	42455	34.0604	77.6928	14291.2	34.453	75.1888	25585.1	24.2577	94.3099	7196.16	411.96	37.2301	67.5746	18470.2	39.305	59.8917	31419.9	34.4049	74.725	22251	35.7107	70.9072	39546.4	37.628	68.9326
2025-02-05T13:19:17+08:00	35.4944	70.8751	51655.2	37.0459	67.3457	35112.9	40.3197	58.0621	30627.6	36.2234	69.9687	46798.1	36.2955	68.9876	41657.7	39.3557	63.856	36843.5	303.313	38.6	59.91	60699.3	40.4452	60.4196	35502.1	34.4289	76.6888	44532.6	34.6933	75.169	42403.4	25.8171	93.9559	7982.08	332.413	37.3129	66.3645	39178.6	38.8136	59.3194	38769.4	34.461	76.2829	11444.7	35.441	71.6335	31199.8	37.7535	68.0858
2025-02-05T13:29:17+08:00	35.6226	73.5561	42681.6	37.2862	66.4942	25297.5	39.6147	60.8759	36195.8	35.9964	72.7932	25735.5	36.4637	69.3965	39894	39.4251	64.2832	23132.2	279.43	39.0246	61.9608	40634.4	39.4999	60.8301	15513.6	34.3568	79.2721	19420.3	34.9336	74.2168	27120.8	27.2057	90.4006	9036.8	270.974	37.5265	68.4123	24302.6	39.6735	60.5646	45070.2	34.4343	77.1145	6091.65	35.3288	71.7998	9765.3	38.4291	70.1228
2025-02-05T13:39:16+08:00	35.7775	68.4077	25053.2	37.2034	66.3096	19019.7	39.5747	59.3759	14603.8	35.6306	71.2123	11145.2	36.5892	70.0908	42099.8	39.6094	63.8483	25159.7	306.634	39.2061	60.4776	37191.4	39.9939	59.2279	14991.4	34.1993	79.1012	6898.05	34.5945	74.8699	8792.55	27.3739	80.8835	12508.2	297.528	38.0472	65.034	40846.2	39.588	62.1256	50517.1	34.3782	78.5077	5961	34.7066	72.3857	7831.5	38.4451	69.6895
2025-02-05T13:49:17+08:00	34.7921	71.7342	18570.2	36.2982	67.8264	15258.8	39.0379	58.5061	22848.4	34.3942	73.1182	8660.85	35.8736	67.039	29444.7	39.7055	60.5844	41482.2	291.647	38.6427	58.7854	23336.7	40.0233	58.999	34150.4	33.0991	75.9884	5815.05	33.8415	74.8577	7130.85	27.94	81.3321	27729.9	243.793	37.385	63.18	35219.9	39.4759	57.438	19239.8	33.262	73.6568	4833.75	33.5664	75.4726	7432.95	37.0459	67.3045
2025-02-05T13:59:16+08:00	34.4503	74.5449	34484.4	36.0311	70.2983	17396.2	38.6721	60.2945	24456.9	34.0711	75.903	7819.5	35.6332	70.0175	26825.1	39.1554	62.5666	23920.6	310.376	38.7682	58.0468	37789.2	40.4612	58.9487	19701.8	32.8855	80.1038	7970.4	33.8415	77.3343	6560.1	28.9601	80.5295	33484.8	276.982	37.4811	63.9078	24789	39.9565	57.113	20571.3	33.0938	79.8154	4429.65	33.6919	78.1674	6188.1	36.8643	68.7678
[truncated: 1,886 more rows]
[truncated: 76 more columns]

## Sheet: soil
测点编号	qian-1	qian-1	qian-2	qian-2	qian-3	qian-3	qian-4	qian-4	qian-5	qian-5	qian-6	qian-6	qian-7	qian-7	zhong1	zhong1	zhong2	zhong2	zhong3	zhong3	zhong4	zhong4	zhong5	zhong5	hou-5	hou-5	hou-4	hou-4	hou-3	hou-3	hou-2	hou-2	hou-1	hou-1
[truncated: 724 more rows]

## Sheet: wall
测点编号	1-1	1-1	1-2	1-2	1-3	1-3	1-4	1-4	1-5	1-5	2-4	2-4	3-1	3-1	3-2	3-2	3-3	3-3	3-4	3-4	3-5	3-5	4-4	4-4	5-1	5-1	5-2	5-2	5-3	5-3	5-4	5-4	5-5	5-5
[truncated: 874 more rows]

[truncated: 1 more sheets: outwall]
